# Supplementary material for: Bis[N-(2-hy­droxy­eth­yl)-N-iso­propyl­dithio­carbamato-κ2 S,S′](piperazine-κN)cadmium: crystal structure and Hirshfeld surface analysis
Source: Acta Crystallogr E Crystallogr Commun. 2016 Jan 13;72(Pt 2):158–63. doi: 10.1107/S2056989016000165 (PMC4770960; doi:10.1107/S2056989016000165)
Supplement: Supplementary file 1 [file e-72-00158-sup1.cif]

##############################################################################
#                                                                            #
# This CIF contains the data in a paper accepted for publication in          #
# Acta Crystallographica Section E. It conforms to the requirements of       #
# Notes for Authors for Acta Crystallographica Section E, and has been       #
# peer reviewed under the auspices of the IUCr Commission on Journals.       #
#                                                                            #
# Full details of the Crystallographic Information File format               #
# are given in the paper "The Crystallographic Information File (CIF):       #
# a New Standard Archive File for Crystallography" by S. R. Hall, F. H.      #
# Allen and I. D. Brown [Acta Cryst. (1991), A47, 655-685].                  #
#                                                                            #
# The current version of the core CIF dictionary is obtainable from          #
# ftp://ftp.iucr.org/pub/cif_core.dic.                                       #
#                                                                            #
# Software is freely available for graphical display of the structure(s)     #
# in this CIF. For information consult the CIF software page                 #
# http://www.iucr.org/resources/cif/software.                                #
#                                                                            #
# This file may be used for bona fide research purposes within the           #
# scientific community so long as proper attribution is given to the journal # 
# article from which it was obtained.                                        #
#                                                                            #
##############################################################################
data_I
_database_code_depnum_ccdc_archive 'CCDC 1445316'
_audit_creation_method     'SHELXL-2014/7'
_chemical_name_systematic
;\
Bis[<i>N</i>-(2-hydroxyethyl)-<i>N</i>-isopropyldithiocarbamato-\
\k^2^<i>S</i>,<i>S</i>'](piperazine-\k<i>N</i>)cadmium
;
_chemical_name_common     ?
_chemical_formula_moiety     'C16 H34 Cd N4 O2 S4'
_chemical_formula_sum     'C16 H34 Cd N4 O2 S4'
_chemical_formula_iupac     '[Cd (C6 H12 N O S2)2 (C4 H10 N2)]'
_chemical_formula_weight     555.11
_chemical_melting_point     ?
_shelx_space_group_comment
;
The symmetry employed for this shelxl refinement is uniquely defined
by the following loop, which should always be used as a source of
symmetry information in preference to the above space-group names.
They are only intended as comments.
;
_space_group_crystal_system     monoclinic
_space_group_name_H-M_alt     'P 21/c'
_space_group_name_Hall     '-P 2ybc'
loop_
    _space_group_symop_operation_xyz
    'x, y, z'
    '-x, y+1/2, -z+1/2'
    '-x, -y, -z'
    'x, -y-1/2, z-1/2'
_cell_length_a     15.341(3)
_cell_length_b     16.9915(7)
_cell_length_c     9.0308(8)
_cell_angle_alpha     90
_cell_angle_beta     100.620(16)
_cell_angle_gamma     90
_cell_volume     2313.7(5)
_cell_formula_units_Z     4
_cell_measurement_reflns_used     7141
_cell_measurement_theta_min     2.2899
_cell_measurement_theta_max     27.5006
_cell_measurement_temperature     100(2)
_exptl_crystal_description     block
_exptl_crystal_colour     colourless
_exptl_crystal_size_max     0.350
_exptl_crystal_size_mid     0.300
_exptl_crystal_size_min     0.250
_exptl_crystal_density_diffrn     1.594
_exptl_crystal_density_meas     ?
_exptl_crystal_density_method     ?
_exptl_crystal_F_000     1144
_exptl_absorpt_coefficient_mu     1.324
_exptl_absorpt_correction_type     multi-scan
_exptl_absorpt_process_details
;
(CrysAlis PRO; Agilent, 2011)
;
_shelx_estimated_absorpt_T_min     0.654
_shelx_estimated_absorpt_T_max     0.733
_exptl_absorpt_correction_T_min     0.80511
_exptl_absorpt_correction_T_max     1.00000
_diffrn_ambient_temperature     100(2)
_diffrn_radiation_type     MoK\a
_diffrn_radiation_wavelength     0.71073
_diffrn_radiation_source     'SuperNova (Mo) X-ray Source'
_diffrn_radiation_monochromator     Mirror
_diffrn_measurement_device_type
                     'Agilent SuperNova Dual diffractometer with Atlas detector'
_diffrn_measurement_method     '\w scan'
_diffrn_detector_area_resol_mean     10.4041
_diffrn_reflns_number     19918
_diffrn_reflns_av_R_equivalents     0.0352
_diffrn_reflns_theta_min     2.589
_diffrn_reflns_theta_max     27.561
_diffrn_reflns_theta_full     25.242
_diffrn_measured_fraction_theta_max     0.999
_diffrn_measured_fraction_theta_full     0.999
_diffrn_reflns_limit_h_min     -19
_diffrn_reflns_limit_h_max     19
_diffrn_reflns_limit_k_min     -22
_diffrn_reflns_limit_k_max     21
_diffrn_reflns_limit_l_min     -11
_diffrn_reflns_limit_l_max     11
_diffrn_standards_number     0
_diffrn_standards_interval_count     0
_diffrn_standards_interval_time     0
_diffrn_standards_decay_%     0
_refine_special_details     ?
_reflns_number_total     5336
_reflns_number_gt     4483
_reflns_threshold_expression     'I > 2\s(I)'
_refine_ls_structure_factor_coef     Fsqd
_refine_ls_matrix_type     full
_refine_ls_R_factor_all     0.0358
_refine_ls_R_factor_gt     0.0259
_refine_ls_wR_factor_gt     0.0527
_refine_ls_wR_factor_ref     0.0580
_refine_ls_goodness_of_fit_ref     1.033
_refine_ls_restrained_S_all     1.033
_refine_ls_number_reflns     5336
_refine_ls_number_parameters     260
_refine_ls_number_restraints     4
_refine_ls_weighting_scheme     calc
_refine_ls_weighting_details
              'w=1/[\s^2^(Fo^2^)+(0.0205P)^2^+0.8997P] where P=(Fo^2^+2Fc^2^)/3'
_atom_sites_solution_hydrogens     mixed
_atom_sites_solution_primary     ?
_atom_sites_solution_secondary     ?
_refine_ls_shift/su_max     0.001
_refine_ls_shift/su_mean     0.000
_refine_diff_density_max     0.447
_refine_diff_density_min     -0.448
_refine_ls_extinction_method     none
_refine_ls_extinction_coef     .
loop_
    _atom_type_symbol
    _atom_type_description
    _atom_type_scat_dispersion_real
    _atom_type_scat_dispersion_imag
    _atom_type_scat_source
    'C' 'C' 0.0033 0.0016
                         'International Tables Vol C Tables 4.2.6.8 and 6.1.1.4'
    'H' 'H' 0.0000 0.0000
                         'International Tables Vol C Tables 4.2.6.8 and 6.1.1.4'
    'Cd' 'Cd' -0.8075 1.2024
                         'International Tables Vol C Tables 4.2.6.8 and 6.1.1.4'
    'N' 'N' 0.0061 0.0033
                         'International Tables Vol C Tables 4.2.6.8 and 6.1.1.4'
    'O' 'O' 0.0106 0.0060
                         'International Tables Vol C Tables 4.2.6.8 and 6.1.1.4'
    'S' 'S' 0.1246 0.1234
                         'International Tables Vol C Tables 4.2.6.8 and 6.1.1.4'
_computing_data_collection
;
CrysAlis PRO (Agilent, 2011)
;
_computing_cell_refinement
;
CrysAlis PRO (Agilent, 2011)
;
_computing_data_reduction
;
CrysAlis PRO (Agilent, 2011)
;
_computing_structure_solution
;
SHELXS97 (Sheldrick, 2008)
;
_computing_structure_refinement
;
SHELXL2014/7 (Sheldrick, 2015)
;
_computing_molecular_graphics
;
ORTEP-3 for Windows (Farrugia, 2012) and DIAMOND (Brandenburg,
2006)
;
_computing_publication_material
;
publCIF (Westrip, 2010)
;
loop_
    _atom_site_type_symbol
    _atom_site_label
    _atom_site_fract_x
    _atom_site_fract_y
    _atom_site_fract_z
    _atom_site_U_iso_or_equiv
    _atom_site_adp_type
    _atom_site_calc_flag
    _atom_site_occupancy
    _atom_site_disorder_assembly
    _atom_site_disorder_group
    Cd Cd 0.76764(2) 0.52627(2) 0.47410(2) 0.01437(5) Uani d 1 . .
    S S1 0.78258(4) 0.56986(3) 0.74785(6) 0.01975(12) Uani d 1 . .
    S S2 0.93633(3) 0.55625(3) 0.59115(6) 0.01631(12) Uani d 1 . .
    S S3 0.74500(4) 0.57217(3) 0.20148(6) 0.02150(13) Uani d 1 . .
    S S4 0.59316(3) 0.56165(3) 0.36324(6) 0.01639(12) Uani d 1 . .
    O O1 1.18537(10) 0.63462(9) 0.85852(17) 0.0188(3) Uani d 1 . .
    H H1O 1.2282(12) 0.6228(14) 0.923(2) 0.028 Uiso d 1 . .
    O O2 0.33805(10) 0.64272(9) 0.05591(18) 0.0198(3) Uani d 1 . .
    H H2O 0.3353(17) 0.6586(14) 0.1420(15) 0.030 Uiso d 1 . .
    N N1 0.94525(11) 0.62212(10) 0.86113(19) 0.0144(4) Uani d 1 . .
    N N2 0.58291(11) 0.62440(10) 0.0898(2) 0.0146(4) Uani d 1 . .
    N N3 0.76459(11) 0.39219(10) 0.4310(2) 0.0145(4) Uani d 1 . .
    H H3N 0.7843(14) 0.3924(13) 0.3467(16) 0.017 Uiso d 1 . .
    N N4 0.69255(12) 0.31320(10) 0.6653(2) 0.0178(4) Uani d 1 . .
    H H4N 0.6902(15) 0.2653(7) 0.631(2) 0.021 Uiso d 1 . .
    C C1 0.89375(14) 0.58600(11) 0.7450(2) 0.0139(4) Uani d 1 . .
    C C2 1.03323(13) 0.65184(12) 0.8466(2) 0.0161(4) Uani d 1 . .
    H H2A 1.0464 0.6989 0.9115 0.019 Uiso calc 1 . .
    H H2B 1.0309 0.6689 0.7411 0.019 Uiso calc 1 . .
    C C3 1.10896(13) 0.59392(12) 0.8877(3) 0.0177(5) Uani d 1 . .
    H H3A 1.1165 0.5789 0.9952 0.021 Uiso calc 1 . .
    H H3B 1.0980 0.5458 0.8252 0.021 Uiso calc 1 . .
    C C4 0.90981(14) 0.64845(13) 0.9957(2) 0.0183(5) Uani d 1 . .
    H H4 0.8542 0.6181 0.9977 0.022 Uiso calc 1 . .
    C C5 0.88517(16) 0.73502(14) 0.9818(3) 0.0277(6) Uani d 1 . .
    H H5A 0.8426 0.7437 0.8881 0.042 Uiso calc 1 . .
    H H5B 0.9386 0.7665 0.9806 0.042 Uiso calc 1 . .
    H H5C 0.8584 0.7507 1.0678 0.042 Uiso calc 1 . .
    C C6 0.97444(15) 0.63025(14) 1.1409(3) 0.0255(5) Uani d 1 . .
    H H6A 0.9920 0.5748 1.1413 0.038 Uiso calc 1 . .
    H H6B 0.9458 0.6407 1.2274 0.038 Uiso calc 1 . .
    H H6C 1.0271 0.6636 1.1474 0.038 Uiso calc 1 . .
    C C7 0.63461(14) 0.58907(11) 0.2067(2) 0.0148(4) Uani d 1 . .
    C C8 0.49551(13) 0.65624(12) 0.1036(2) 0.0156(4) Uani d 1 . .
    H H8A 0.4834 0.7030 0.0377 0.019 Uiso calc 1 . .
    H H8B 0.4981 0.6741 0.2087 0.019 Uiso calc 1 . .
    C C9 0.41828(14) 0.59923(12) 0.0634(3) 0.0183(5) Uani d 1 . .
    H H9A 0.4198 0.5741 -0.0350 0.022 Uiso calc 1 . .
    H H9B 0.4222 0.5575 0.1408 0.022 Uiso calc 1 . .
    C C10 0.61846(14) 0.64931(12) -0.0452(2) 0.0173(5) Uani d 1 . .
    H H10 0.6722 0.6166 -0.0493 0.021 Uiso calc 1 . .
    C C11 0.64800(16) 0.73483(13) -0.0293(3) 0.0253(5) Uani d 1 . .
    H H11A 0.6902 0.7417 0.0654 0.038 Uiso calc 1 . .
    H H11B 0.5963 0.7687 -0.0292 0.038 Uiso calc 1 . .
    H H11C 0.6766 0.7492 -0.1140 0.038 Uiso calc 1 . .
    C C12 0.55260(15) 0.63515(13) -0.1906(3) 0.0230(5) Uani d 1 . .
    H H12A 0.5319 0.5805 -0.1936 0.034 Uiso calc 1 . .
    H H12B 0.5815 0.6451 -0.2769 0.034 Uiso calc 1 . .
    H H12C 0.5019 0.6707 -0.1950 0.034 Uiso calc 1 . .
    C C13 0.67256(14) 0.36241(12) 0.4019(2) 0.0163(4) Uani d 1 . .
    H H13A 0.6711 0.3086 0.3594 0.020 Uiso calc 1 . .
    H H13B 0.6349 0.3967 0.3277 0.020 Uiso calc 1 . .
    C C14 0.63728(14) 0.36126(12) 0.5478(2) 0.0173(5) Uani d 1 . .
    H H14A 0.6347 0.4158 0.5851 0.021 Uiso calc 1 . .
    H H14B 0.5761 0.3400 0.5281 0.021 Uiso calc 1 . .
    C C15 0.78608(14) 0.33777(13) 0.6863(2) 0.0187(5) Uani d 1 . .
    H H15A 0.8225 0.3006 0.7562 0.022 Uiso calc 1 . .
    H H15B 0.7921 0.3905 0.7338 0.022 Uiso calc 1 . .
    C C16 0.82184(14) 0.34096(12) 0.5409(2) 0.0180(5) Uani d 1 . .
    H H16A 0.8831 0.3619 0.5610 0.022 Uiso calc 1 . .
    H H16B 0.8234 0.2873 0.4988 0.022 Uiso calc 1 . .
loop_
    _atom_site_aniso_label
    _atom_site_aniso_U_11
    _atom_site_aniso_U_22
    _atom_site_aniso_U_33
    _atom_site_aniso_U_12
    _atom_site_aniso_U_13
    _atom_site_aniso_U_23
    Cd 0.01554(9) 0.01362(8) 0.01268(9) -0.00077(6) -0.00071(6) 0.00017(6)
    S1 0.0124(3) 0.0291(3) 0.0181(3) -0.0043(2) 0.0038(2) -0.0087(2)
    S2 0.0142(3) 0.0209(3) 0.0139(3) 0.0001(2) 0.0027(2) -0.0039(2)
    S3 0.0130(3) 0.0336(3) 0.0182(3) 0.0052(2) 0.0036(2) 0.0104(2)
    S4 0.0155(3) 0.0184(3) 0.0156(3) 0.0017(2) 0.0038(2) 0.0025(2)
    O1 0.0119(8) 0.0277(8) 0.0162(8) -0.0023(6) 0.0008(6) 0.0011(7)
    O2 0.0132(8) 0.0279(9) 0.0177(8) 0.0031(6) 0.0011(7) -0.0014(7)
    N1 0.0130(9) 0.0167(9) 0.0142(9) -0.0016(7) 0.0042(7) -0.0024(7)
    N2 0.0121(9) 0.0155(9) 0.0159(9) 0.0026(7) 0.0014(7) 0.0016(7)
    N3 0.0145(9) 0.0171(9) 0.0123(9) 0.0004(7) 0.0035(7) 0.0018(7)
    N4 0.0212(10) 0.0138(9) 0.0186(10) -0.0017(7) 0.0045(8) 0.0013(7)
    C1 0.0150(11) 0.0109(10) 0.0152(11) 0.0019(8) 0.0015(8) 0.0023(8)
    C2 0.0135(11) 0.0188(11) 0.0161(11) -0.0049(8) 0.0026(9) -0.0011(9)
    C3 0.0134(11) 0.0214(11) 0.0175(11) -0.0026(8) 0.0010(9) 0.0003(9)
    C4 0.0154(11) 0.0246(12) 0.0157(11) -0.0044(9) 0.0050(9) -0.0069(9)
    C5 0.0265(13) 0.0304(13) 0.0271(14) 0.0040(10) 0.0070(11) -0.0108(11)
    C6 0.0230(13) 0.0384(14) 0.0157(12) -0.0078(10) 0.0050(10) -0.0040(10)
    C7 0.0146(11) 0.0122(10) 0.0170(11) -0.0007(8) 0.0014(9) -0.0008(8)
    C8 0.0153(11) 0.0138(10) 0.0176(11) 0.0026(8) 0.0027(9) 0.0011(8)
    C9 0.0151(11) 0.0205(11) 0.0192(12) 0.0026(8) 0.0027(9) 0.0003(9)
    C10 0.0145(11) 0.0220(11) 0.0153(11) 0.0028(8) 0.0026(9) 0.0050(9)
    C11 0.0255(13) 0.0265(13) 0.0231(13) -0.0060(10) 0.0025(10) 0.0072(10)
    C12 0.0210(12) 0.0279(12) 0.0184(12) 0.0024(9) -0.0004(10) 0.0031(10)
    C13 0.0167(11) 0.0151(10) 0.0160(11) -0.0013(8) 0.0000(9) -0.0019(8)
    C14 0.0145(11) 0.0159(10) 0.0209(12) -0.0009(8) 0.0016(9) 0.0000(9)
    C15 0.0181(11) 0.0197(11) 0.0173(12) 0.0040(9) 0.0008(9) 0.0052(9)
    C16 0.0157(11) 0.0175(11) 0.0203(12) 0.0031(8) 0.0023(9) 0.0020(9)
_geom_special_details
;
 All esds (except the esd in the dihedral angle between two l.s. planes)
 are estimated using the full covariance matrix.  The cell esds are taken
 into account individually in the estimation of esds in distances, angles
 and torsion angles; correlations between esds in cell parameters are only
 used when they are defined by crystal symmetry.  An approximate (isotropic)
 treatment of cell esds is used for estimating esds involving l.s. planes.
;
loop_
    _geom_bond_atom_site_label_1
    _geom_bond_atom_site_label_2
    _geom_bond_site_symmetry_2
    _geom_bond_distance
    _geom_bond_publ_flag
    Cd S1 . 2.5503(6) y
    Cd S2 . 2.6580(8) y
    Cd S3 . 2.5446(6) y
    Cd S4 . 2.7461(8) y
    Cd N3 . 2.3102(17) y
    C1 S1 . 1.732(2) y
    C1 S2 . 1.717(2) y
    C7 S3 . 1.727(2) y
    C7 S4 . 1.718(2) y
    O1 C3 . 1.427(2) ?
    O1 H1O . 0.821(10) ?
    O2 C9 . 1.426(2) ?
    O2 H2O . 0.831(10) ?
    N1 C1 . 1.340(3) ?
    N1 C2 . 1.470(3) ?
    N1 C4 . 1.488(3) ?
    N2 C7 . 1.340(3) ?
    N2 C8 . 1.472(3) ?
    N2 C10 . 1.487(3) ?
    N3 C13 . 1.477(3) ?
    N3 C16 . 1.481(3) ?
    N3 H3N . 0.869(9) ?
    N4 C15 . 1.473(3) ?
    N4 C14 . 1.477(3) ?
    N4 H4N . 0.868(9) ?
    C2 C3 . 1.516(3) ?
    C2 H2A . 0.9900 ?
    C2 H2B . 0.9900 ?
    C3 H3A . 0.9900 ?
    C3 H3B . 0.9900 ?
    C4 C5 . 1.518(3) ?
    C4 C6 . 1.523(3) ?
    C4 H4 . 1.0000 ?
    C5 H5A . 0.9800 ?
    C5 H5B . 0.9800 ?
    C5 H5C . 0.9800 ?
    C6 H6A . 0.9800 ?
    C6 H6B . 0.9800 ?
    C6 H6C . 0.9800 ?
    C8 C9 . 1.522(3) ?
    C8 H8A . 0.9900 ?
    C8 H8B . 0.9900 ?
    C9 H9A . 0.9900 ?
    C9 H9B . 0.9900 ?
    C10 C12 . 1.521(3) ?
    C10 C11 . 1.521(3) ?
    C10 H10 . 1.0000 ?
    C11 H11A . 0.9800 ?
    C11 H11B . 0.9800 ?
    C11 H11C . 0.9800 ?
    C12 H12A . 0.9800 ?
    C12 H12B . 0.9800 ?
    C12 H12C . 0.9800 ?
    C13 C14 . 1.514(3) ?
    C13 H13A . 0.9900 ?
    C13 H13B . 0.9900 ?
    C14 H14A . 0.9900 ?
    C14 H14B . 0.9900 ?
    C15 C16 . 1.515(3) ?
    C15 H15A . 0.9900 ?
    C15 H15B . 0.9900 ?
    C16 H16A . 0.9900 ?
    C16 H16B . 0.9900 ?
loop_
    _geom_angle_atom_site_label_1
    _geom_angle_atom_site_label_2
    _geom_angle_atom_site_label_3
    _geom_angle_site_symmetry_1
    _geom_angle_site_symmetry_3
    _geom_angle
    _geom_angle_publ_flag
    S1 Cd S2 . . 69.63(2) y
    S1 Cd S3 . . 145.16(2) y
    S1 Cd S4 . . 101.38(2) y
    S1 Cd N3 . . 116.43(5) y
    S2 Cd S3 . . 105.98(2) y
    S2 Cd S4 . . 156.230(18) y
    S2 Cd N3 . . 104.12(4) y
    S3 Cd S4 . . 68.29(2) y
    S3 Cd N3 . . 98.30(5) y
    S4 Cd N3 . . 99.57(4) y
    C1 S1 Cd . . 86.81(7) ?
    C1 S2 Cd . . 83.72(7) ?
    C7 S3 Cd . . 89.09(8) ?
    C7 S4 Cd . . 82.85(7) ?
    C3 O1 H1O . . 109.0(18) ?
    C9 O2 H2O . . 108.4(18) ?
    C1 N1 C2 . . 120.42(18) ?
    C1 N1 C4 . . 121.68(17) ?
    C2 N1 C4 . . 116.70(16) ?
    C7 N2 C8 . . 120.95(18) ?
    C7 N2 C10 . . 121.38(17) ?
    C8 N2 C10 . . 116.24(16) ?
    C13 N3 C16 . . 110.33(16) ?
    C13 N3 Cd . . 110.91(12) ?
    C16 N3 Cd . . 118.40(13) ?
    C13 N3 H3N . . 108.7(15) ?
    C16 N3 H3N . . 109.3(15) ?
    Cd N3 H3N . . 98.3(15) ?
    C15 N4 C14 . . 110.64(16) ?
    C15 N4 H4N . . 106.7(16) ?
    C14 N4 H4N . . 106.4(15) ?
    N1 C1 S2 . . 120.73(16) ?
    N1 C1 S1 . . 120.06(16) ?
    S2 C1 S1 . . 119.20(12) ?
    N1 C2 C3 . . 115.48(17) ?
    N1 C2 H2A . . 108.4 ?
    C3 C2 H2A . . 108.4 ?
    N1 C2 H2B . . 108.4 ?
    C3 C2 H2B . . 108.4 ?
    H2A C2 H2B . . 107.5 ?
    O1 C3 C2 . . 105.00(16) ?
    O1 C3 H3A . . 110.7 ?
    C2 C3 H3A . . 110.7 ?
    O1 C3 H3B . . 110.7 ?
    C2 C3 H3B . . 110.7 ?
    H3A C3 H3B . . 108.8 ?
    N1 C4 C5 . . 110.29(18) ?
    N1 C4 C6 . . 111.36(17) ?
    C5 C4 C6 . . 112.35(18) ?
    N1 C4 H4 . . 107.5 ?
    C5 C4 H4 . . 107.5 ?
    C6 C4 H4 . . 107.5 ?
    C4 C5 H5A . . 109.5 ?
    C4 C5 H5B . . 109.5 ?
    H5A C5 H5B . . 109.5 ?
    C4 C5 H5C . . 109.5 ?
    H5A C5 H5C . . 109.5 ?
    H5B C5 H5C . . 109.5 ?
    C4 C6 H6A . . 109.5 ?
    C4 C6 H6B . . 109.5 ?
    H6A C6 H6B . . 109.5 ?
    C4 C6 H6C . . 109.5 ?
    H6A C6 H6C . . 109.5 ?
    H6B C6 H6C . . 109.5 ?
    N2 C7 S4 . . 120.98(16) ?
    N2 C7 S3 . . 119.60(16) ?
    S4 C7 S3 . . 119.42(12) ?
    N2 C8 C9 . . 115.29(17) ?
    N2 C8 H8A . . 108.5 ?
    C9 C8 H8A . . 108.5 ?
    N2 C8 H8B . . 108.5 ?
    C9 C8 H8B . . 108.5 ?
    H8A C8 H8B . . 107.5 ?
    O2 C9 C8 . . 107.97(17) ?
    O2 C9 H9A . . 110.1 ?
    C8 C9 H9A . . 110.1 ?
    O2 C9 H9B . . 110.1 ?
    C8 C9 H9B . . 110.1 ?
    H9A C9 H9B . . 108.4 ?
    N2 C10 C12 . . 112.18(18) ?
    N2 C10 C11 . . 110.04(18) ?
    C12 C10 C11 . . 111.81(18) ?
    N2 C10 H10 . . 107.5 ?
    C12 C10 H10 . . 107.5 ?
    C11 C10 H10 . . 107.5 ?
    C10 C11 H11A . . 109.5 ?
    C10 C11 H11B . . 109.5 ?
    H11A C11 H11B . . 109.5 ?
    C10 C11 H11C . . 109.5 ?
    H11A C11 H11C . . 109.5 ?
    H11B C11 H11C . . 109.5 ?
    C10 C12 H12A . . 109.5 ?
    C10 C12 H12B . . 109.5 ?
    H12A C12 H12B . . 109.5 ?
    C10 C12 H12C . . 109.5 ?
    H12A C12 H12C . . 109.5 ?
    H12B C12 H12C . . 109.5 ?
    N3 C13 C14 . . 109.43(17) ?
    N3 C13 H13A . . 109.8 ?
    C14 C13 H13A . . 109.8 ?
    N3 C13 H13B . . 109.8 ?
    C14 C13 H13B . . 109.8 ?
    H13A C13 H13B . . 108.2 ?
    N4 C14 C13 . . 112.50(18) ?
    N4 C14 H14A . . 109.1 ?
    C13 C14 H14A . . 109.1 ?
    N4 C14 H14B . . 109.1 ?
    C13 C14 H14B . . 109.1 ?
    H14A C14 H14B . . 107.8 ?
    N4 C15 C16 . . 113.49(18) ?
    N4 C15 H15A . . 108.9 ?
    C16 C15 H15A . . 108.9 ?
    N4 C15 H15B . . 108.9 ?
    C16 C15 H15B . . 108.9 ?
    H15A C15 H15B . . 107.7 ?
    N3 C16 C15 . . 109.71(17) ?
    N3 C16 H16A . . 109.7 ?
    C15 C16 H16A . . 109.7 ?
    N3 C16 H16B . . 109.7 ?
    C15 C16 H16B . . 109.7 ?
    H16A C16 H16B . . 108.2 ?
loop_
    _geom_torsion_atom_site_label_1
    _geom_torsion_atom_site_label_2
    _geom_torsion_atom_site_label_3
    _geom_torsion_atom_site_label_4
    _geom_torsion_site_symmetry_1
    _geom_torsion_site_symmetry_2
    _geom_torsion_site_symmetry_3
    _geom_torsion_site_symmetry_4
    _geom_torsion
    _geom_torsion_publ_flag
    C2 N1 C1 S2 . . . . 12.9(2) ?
    C4 N1 C1 S2 . . . . 179.99(15) ?
    C2 N1 C1 S1 . . . . -166.32(14) ?
    C4 N1 C1 S1 . . . . 0.8(3) ?
    Cd S2 C1 N1 . . . . -171.64(16) ?
    Cd S2 C1 S1 . . . . 7.59(11) ?
    Cd S1 C1 N1 . . . . 171.36(16) ?
    Cd S1 C1 S2 . . . . -7.88(11) ?
    C1 N1 C2 C3 . . . . -89.4(2) ?
    C4 N1 C2 C3 . . . . 102.9(2) ?
    N1 C2 C3 O1 . . . . 177.54(16) ?
    C1 N1 C4 C5 . . . . -96.9(2) ?
    C2 N1 C4 C5 . . . . 70.7(2) ?
    C1 N1 C4 C6 . . . . 137.7(2) ?
    C2 N1 C4 C6 . . . . -54.8(2) ?
    C8 N2 C7 S4 . . . . 13.3(3) ?
    C10 N2 C7 S4 . . . . 179.18(14) ?
    C8 N2 C7 S3 . . . . -165.65(14) ?
    C10 N2 C7 S3 . . . . 0.2(3) ?
    Cd S4 C7 N2 . . . . -173.40(17) ?
    Cd S4 C7 S3 . . . . 5.59(11) ?
    Cd S3 C7 N2 . . . . 173.01(16) ?
    Cd S3 C7 S4 . . . . -5.99(11) ?
    C7 N2 C8 C9 . . . . -90.4(2) ?
    C10 N2 C8 C9 . . . . 103.1(2) ?
    N2 C8 C9 O2 . . . . -169.59(17) ?
    C7 N2 C10 C12 . . . . 141.10(19) ?
    C8 N2 C10 C12 . . . . -52.4(2) ?
    C7 N2 C10 C11 . . . . -93.8(2) ?
    C8 N2 C10 C11 . . . . 72.7(2) ?
    C16 N3 C13 C14 . . . . 59.9(2) ?
    Cd N3 C13 C14 . . . . -73.30(17) ?
    C15 N4 C14 C13 . . . . 52.8(2) ?
    N3 C13 C14 N4 . . . . -57.4(2) ?
    C14 N4 C15 C16 . . . . -51.7(2) ?
    C13 N3 C16 C15 . . . . -58.4(2) ?
    Cd N3 C16 C15 . . . . 70.83(19) ?
    N4 C15 C16 N3 . . . . 54.8(2) ?
loop_
    _geom_hbond_atom_site_label_D
    _geom_hbond_atom_site_label_H
    _geom_hbond_atom_site_label_A
    _geom_hbond_site_symmetry_A
    _geom_hbond_distance_DH
    _geom_hbond_distance_HA
    _geom_hbond_distance_DA
    _geom_hbond_angle_DHA
    O1 H1O O2 1_656 0.819(19) 1.910(19) 2.673(2) 155(2)
    O2 H2O N4 3_666 0.831(16) 1.927(17) 2.749(2) 169(3)
    N3 H3N O1 3_766 0.869(17) 2.045(16) 2.894(2) 165(2)
    N4 H4N O2 2_645 0.869(13) 2.666(14) 3.501(3) 162.0(10)
    C4 H4 S3 1_556 1.00 2.82 3.641(3) 140
    C10 H10 S1 1_554 1.00 2.83 3.659(3) 141
_shelx_hkl_file
;
   2   0   0 334889. 2546.75   3
  -2   0   0 339935. 2550.04   4
  -3   0   0 58.2208 88.7473   4
   3   0   0 82.0423 88.5683   3
  -3   0   0 0.27705 74.7119   5
   4   0   0 92966.3 1901.30   3
  -4   0   0 92092.0 1891.29   4
  -4   0   0 90568.6 1811.15   5
  -5   0   0 235128. 3399.09   4
   5   0   0 229476. 3393.49   3
  -6   0   0 372491. 4554.28   5
   6   0   0 379224. 4739.53   3
  -6   0   0 377694. 4753.47   4
   7   0   0 378290. 5176.00   3
  -7   0   0 369521. 5112.13   4
  -7   0   0 360608. 4865.76   5
  -7   0   0 365508. 4964.62   3
  -8   0   0 26274.6 1418.14   5
   8   0   0 26538.7 1469.76   3
  -8   0   0 26447.5 1478.67   4
  -9   0   0 112590. 3223.12   4
  -9   0   0 110284. 3092.23   5
   9   0   0 109989. 3193.19   3
 -10   0   0 14191.4 1184.74   5
  10   0   0 13677.2 576.141   2
 -10   0   0 14077.7 1230.97   4
 -10   0   0 16415.7 1266.59   3
 -11   0   0 189891. 4721.62   4
  11   0   0 188334. 2107.06   2
  12   0   0 24677.0 741.812   2
 -12   0   0 23631.6 1769.33   4
 -13   0   0 20212.5 1722.94   4
  13   0   0 17953.9 545.426   2
 -14   0   0-316.631 319.734   4
 -15   0   0 29696.7 2294.59   4
 -16   0   0 1626.16 650.834   4
 -17   0   0 57649.5 3522.48   4
 -18   0   0 6803.24 1275.14   4
 -19   0   0 1848.76 780.559   4
  -2  -1   0 2148.23 220.724   5
  -2  -1   0 2577.02 220.188   4
   2   1   0 2022.04 192.321   3
   2  -1   0 2327.73 231.914   3
  -3  -1   0 86080.3 1556.74   4
   3  -1   0 88689.3 1674.03   3
   3   1   0 84802.7 1096.69   2
  -3  -1   0 88313.8 1635.36   5
   3   1   0 84605.0 1499.21   3
  -3   1   0 86355.8 1617.23   4
  -4  -1   0 167.485 137.645   4
   4   1   0-22.2507 117.420   3
  -4   1   0 103.953 95.8787   5
   4  -1   0 96.8807 133.012   3
  -4  -1   0 254.736 109.351   3
  -4  -1   0 60.0568 81.8600   5
  -4   1   0-19.3033 112.200   4
  -5   1   0 89078.0 1969.19   5
  -5  -1   0 90302.0 2075.08   4
  -5  -1   0 84740.5 1962.88   3
  -5  -1   0 86666.8 2075.62   5
   5  -1   0 94580.2 2227.41   3
   5   1   0 86689.6 2017.03   3
   5   1   0 86495.0 1981.11   4
  -5   1   0 87600.5 2125.21   4
  -6   1   0 3506.65 446.505   5
   6   1   0 3120.96 424.942   4
   6  -1   0 3596.33 511.615   3
  -6  -1   0 3038.46 441.555   5
  -6   1   0 3848.41 519.912   4
  -6  -1   0 2917.05 449.737   4
  -6  -1   0 2932.76 417.084   3
   6   1   0 3656.96 476.574   5
   6   1   0 2862.33 430.927   3
  -7  -1   0 108664. 2681.55   3
  -7  -1   0 107983. 2741.13   5
   7   1   0 110739. 2676.80   5
  -7   1   0 108197. 2790.86   4
   7   1   0 111724. 2752.01   3
  -7  -1   0 115157. 2819.69   4
   7   1   0 107222. 1586.88   2
  -7   1   0 109383. 2622.92   5
   7   1   0 108480. 2626.47   4
   7  -1   0 111077. 2836.84   3
   8   1   0 135.384 164.030   3
   8   1   0-86.3060 134.668   5
  -8  -1   0 179.814 179.882   5
  -8   1   0 15.4586 107.880   5
  -8   1   0 19.8560 218.649   4
  -8  -1   0 103.281 99.8300   3
   8   1   0-36.7064 69.7132   2
  -8  -1   0-253.556 220.642   4
  -9   1   0 5676.82 698.577   5
   9   1   0 4842.88 373.110   2
  -9  -1   0 5864.65 759.551   4
  -9   1   0 5026.66 710.365   4
  -9  -1   0 4885.88 682.173   5
   9   1   0 6052.53 763.565   3
  10   1   0 118.558 77.1946   2
  10  -1   0 91.0848 81.5463   2
 -10   1   0 247.192 269.454   4
 -10   1   0 48.7514 181.873   5
 -10   1   0 178.109 180.344   3
 -10  -1   0 427.814 299.086   4
  10   1   0-291.553 259.366   3
 -10  -1   0-120.044 201.838   5
  11   1   0 2695.35 300.872   2
 -11   1   0 2553.56 540.634   5
 -11   1   0 2929.73 665.101   4
  11  -1   0 2326.45 257.959   2
 -12   1   0 6943.63 999.073   4
  12   1   0 7088.42 454.670   2
 -12  -1   0 7837.98 1038.65   4
  12  -1   0 7371.37 401.196   2
  12  -1   0 7352.70 374.255   2
 -13   1   0 2060.26 610.684   4
  13   1   0 2060.22 230.753   2
 -13  -1   0 1815.93 586.524   4
 -14  -1   0 398.107 313.952   4
 -14   1   0 569.836 387.152   4
 -15  -1   0 126.651 304.747   4
 -15   1   0 69.9875 242.055   4
 -16  -1   0 32.6925 277.229   4
 -16   1   0-466.715 454.666   4
 -17  -1   0-4.46900 259.433   4
 -17   1   0 1126.42 600.415   4
 -18  -1   0-264.945 394.547   4
 -18   1   0 345.506 437.570   4
 -19  -1   0-247.972 419.807   4
 -19   1   0-407.713 387.857   4
  -1  -2   0 13799.0 419.078   4
  -1  -2   0 14082.9 520.536   2
   1  -2   0 14718.3 524.102   2
   2   2   0 227591. 1873.62   3
   2   2   0 225726. 2079.75   4
   2  -2   0 221338. 2087.41   2
  -2  -2   0 228076. 1882.16   3
  -2  -2   0 235718. 2150.76   2
  -2  -2   0 234197. 2125.04   4
  -3  -2   0 43105.4 1100.89   4
   3  -2   0 40163.5 904.431   2
   3   2   0 41436.6 1012.16   3
  -3  -2   0 40264.7 1001.04   3
   3   2   0 39185.4 1051.55   4
  -3  -2   0 38881.2 1180.21   5
  -3  -2   0 41905.9 944.965   2
   3   2   0 39374.2 957.343   2
  -4  -2   0 262520. 3154.20   4
   4   2   0 255319. 2954.71   3
   4  -2   0 258126. 2362.40   2
  -4   2   0 258171. 3300.29   4
  -4  -2   0 248222. 2907.15   3
   4   2   0 251102. 2493.21   2
   4   2   0 251727. 3024.42   4
  -4  -2   0 254887. 3392.94   5
  -5  -2   0 158011. 2747.54   4
  -5  -2   0 149888. 2862.71   5
   5   2   0 146033. 1977.07   2
  -5  -2   0 154102. 2571.72   3
   5   2   0 146182. 2590.66   4
   5   2   0 158531. 2635.64   3
  -5   2   0 152827. 2848.49   4
   5  -2   0 150301. 1893.81   2
  -6  -2   0 505657. 5733.80   5
   6   2   0 486517. 3751.19   2
  -6   2   0 498512. 5127.81   5
   6  -2   0 510015. 3574.14   2
   6   2   0 507654. 5232.86   4
  -6  -2   0 516585. 5203.15   3
  -6   2   0 511206. 5688.12   4
   6   2   0 512194. 5254.63   3
  -6  -2   0 524363. 5534.64   4
   7  -2   0 91135.0 1565.68   2
   7   2   0 89219.2 1653.25   2
   7   2   0 90849.9 2373.54   4
  -7  -2   0 90887.6 2385.31   3
  -7  -2   0 91995.4 2511.26   4
  -7  -2   0 92166.7 2620.43   5
   7   2   0 88801.5 2409.99   3
   7   2   0 93848.6 2532.24   5
  -7   2   0 91962.3 2597.29   4
  -7   2   0 85174.5 2301.71   5
   8   2   0 57845.7 2032.47   4
  -8   2   0 60241.9 2267.22   4
  -8   2   0 57135.4 2019.23   5
   8   2   0 60794.6 2165.48   3
   8  -2   0 58532.0 1274.31   2
  -8  -2   0 57611.4 2046.78   3
  -8  -2   0 61482.5 2279.17   5
  -8  -2   0 57339.6 2146.74   4
   8   2   0 55296.3 1350.56   2
   9   2   0 49745.5 2088.49   3
  -9   2   0 47487.2 1970.40   5
   9  -2   0 48834.3 1177.09   2
  -9   2   0 49967.7 2209.23   4
  -9  -2   0 52295.2 2182.52   4
   9   2   0 47842.0 1291.27   2
  -9  -2   0 50335.6 2192.24   5
   9   2   0 48691.7 2000.77   4
 -10   2   0 23020.0 1472.05   5
  10  -2   0 22120.1 799.258   2
 -10  -2   0 24411.6 1626.23   5
 -10   2   0 23291.5 1603.16   4
  10   2   0 24431.2 1563.39   3
 -10   2   0 25397.2 1631.73   3
 -10  -2   0 22695.0 1543.63   4
  10   2   0 22089.7 905.409   2
 -11  -2   0 117220. 3694.24   4
 -11  -2   0 106434. 3359.50   3
 -11   2   0 112235. 3425.85   5
  11  -2   0 110206. 1738.21   2
 -11   2   0 113840. 3736.64   4
  11   2   0 110187. 2019.00   2
  11   2   0 115965. 3591.54   3
 -12  -2   0 12757.3 1310.11   4
 -12   2   0 13016.4 1348.44   4
  12  -2   0 11836.5 530.645   2
  12   2   0 12373.0 682.904   2
  13   2   0 66533.7 1495.28   2
 -13   2   0 65631.6 3133.16   4
 -13  -2   0 69155.1 3159.99   4
 -14   2   0 125.017 289.583   4
  14   2   0 668.259 143.816   2
 -14  -2   0 1190.79 463.573   4
 -15   2   0 7683.47 1187.58   4
 -15  -2   0 7629.55 1163.40   4
 -16  -2   0 1610.45 640.428   4
 -16   2   0 2103.38 698.598   4
 -17   2   0 44401.0 3126.71   4
 -17  -2   0 43807.7 3040.07   4
 -18  -2   0 4378.96 1080.38   4
 -18   2   0 3778.61 965.617   4
 -19  -2   0 3648.37 981.540   4
 -19   2   0 2672.34 870.517   4
   0  -3   0 180.782 108.114   2
   1  -3   0 239090. 2583.12   2
  -1  -3   0 239866. 2043.59   1
  -1  -3   0 243425. 2032.83   4
   1   3   0 238444. 2051.40   1
  -1  -3   0 240715. 2616.85   2
   2   3   0 2547.71 201.114   3
   2  -3   0 2129.24 257.396   2
  -2  -3   0 2298.15 231.408   4
  -2   3   0 2646.50 287.199   2
  -2  -3   0 2892.78 296.330   2
   2   3   0 2503.91 239.427   4
  -2  -3   0 2529.67 201.981   3
   3   3   0 15160.5 664.196   4
  -3  -3   0 16608.7 629.676   3
  -3  -3   0 15641.3 682.843   4
   3  -3   0 16179.2 689.349   2
   3   3   0 16032.7 614.582   3
  -3   3   0 15082.0 671.224   2
  -3  -3   0 16056.2 688.091   2
   3   3   0 15658.8 726.888   2
  -4   3   0 6526.02 453.881   2
  -4  -3   0 6660.36 591.362   5
   4   3   0 6513.05 480.296   2
   4   3   0 6486.44 488.912   4
  -4  -3   0 6555.80 467.076   3
   4   3   0 6783.12 472.795   3
  -4  -3   0 6478.26 504.568   4
   4  -3   0 6341.76 449.001   2
  -4  -3   0 6932.86 467.667   2
   5  -3   0 390100. 3480.12   2
  -5  -3   0 387065. 4051.37   3
   5   3   0 382047. 4148.36   4
   5   3   0 385995. 3753.38   2
  -5  -3   0 402374. 4413.74   4
   5   3   0 393266. 4093.34   3
  -5  -3   0 394745. 4851.60   5
   6   3   0 89671.7 2205.79   4
  -6  -3   0 90830.3 2158.84   3
   6  -3   0 96305.8 1753.64   2
   6   3   0 91088.1 1878.89   2
  -6  -3   0 89980.0 2287.70   4
   6   3   0 97068.2 2245.30   3
  -6   3   0 95597.9 2483.30   4
  -6  -3   0 92891.8 2553.02   5
   7   3   0 63867.8 2007.37   3
  -7  -3   0 62317.4 1948.41   3
  -7  -3   0 65585.9 2126.16   4
  -7  -3   0 66608.4 2300.99   5
   7  -3   0 65769.1 1473.52   2
   7   3   0 63110.9 1591.06   2
  -7   3   0 64312.0 2201.24   4
   7   3   0 63544.1 1988.26   4
  -8  -3   0 551.036 260.588   5
  -8   3   0 378.304 225.479   4
   8   3   0 336.761 151.381   2
   8  -3   0 562.803 162.556   2
  -8  -3   0 859.599 274.881   3
  -8   3   0 395.770 223.215   5
   8   3   0 515.644 258.647   3
  -8  -3   0 688.731 279.675   4
   8   3   0 465.072 208.310   4
   9   3   0 796.724 313.644   3
  -9   3   0 941.071 325.203   4
  -9  -3   0 44.7842 91.9171   3
   9   3   0 785.505 211.261   2
  -9   3   0 1230.96 326.312   5
  -9  -3   0 1052.20 363.345   5
   9   3   0 1232.35 337.137   4
  -9  -3   0 836.968 327.786   4
   9  -3   0 1102.88 211.440   2
 -10  -3   0 9095.38 1002.92   5
  10   3   0 7886.93 891.104   3
  10   3   0 8693.29 943.435   5
 -10  -3   0 7676.39 898.145   4
  10   3   0 8970.62 906.902   4
  10  -3   0 8492.88 541.923   2
 -10   3   0 6493.96 861.937   4
  10   3   0 8324.80 624.263   2
 -10   3   0 6982.17 813.528   5
  11  -3   0 10960.6 606.201   2
 -11  -3   0 9035.67 967.991   3
  11   3   0 10395.7 701.228   2
 -11   3   0 9453.88 1119.09   4
  11   3   0 11095.8 1119.65   5
 -11  -3   0 10136.9 1115.71   4
 -11   3   0 9214.16 978.661   5
  11   3   0 12064.0 1156.24   3
  12   3   0 85159.4 3197.46   5
 -12  -3   0 82635.2 3264.21   4
  12  -3   0 77608.2 1502.99   2
 -12   3   0 83326.4 3392.47   4
  12   3   0 76612.1 1878.19   2
 -13  -3   0 337.326 256.821   4
  13  -3   0 172.276 87.6496   2
  13   3   0 201.669 129.266   2
 -13   3   0 99.2088 306.847   4
 -14   3   0 2264.93 671.650   4
 -14  -3   0 2469.09 659.737   4
  14   3   0 2753.86 345.756   2
 -15   3   0 591.401 398.481   4
 -15  -3   0 932.835 444.286   4
 -16   3   0 880.291 443.418   4
 -16  -3   0-288.098 254.582   4
 -17   3   0 1225.88 552.653   4
 -17  -3   0 1086.35 616.994   4
 -18   3   0 3368.87 933.581   4
 -18  -3   0 3240.63 886.051   4
 -19   3   0 539.164 492.379   4
 -19  -3   0 249.385 284.051   4
   0  -4   0 307473. 2708.30   1
   0  -4   0 306626. 3412.16   2
   1   4   0 10219.2 488.291   1
   1  -4   0 11193.8 653.162   2
  -1  -4   0 10636.6 496.262   1
   1   4   0 10169.4 482.337   4
  -2   4   0 142580. 2368.98   2
   2   4   0 140552. 1895.24   4
  -2  -4   0 150369. 1965.06   4
   2   4   0 151519. 1994.60   1
   2  -4   0 149534. 2360.20   2
  -2  -4   0 156593. 2457.79   2
   2   4   0 150813. 1558.96   3
   3  -4   0 25229.2 983.115   2
   3   4   0 24991.4 1049.48   2
  -3  -4   0 26688.4 1017.47   2
  -3  -4   0 27394.2 938.257   4
  -3  -4   0 25872.1 778.789   3
   3   4   0 24451.1 862.674   4
   3   4   0 26665.1 785.211   3
  -3   4   0 23979.9 1008.83   3
  -3   4   0 24895.8 988.508   2
  -4  -4   0 81094.2 1589.79   3
   4   4   0 81093.2 1899.76   2
  -4  -4   0 86871.6 1839.03   2
  -4   4   0 79185.9 1777.80   2
   4   4   0 81332.0 1752.35   4
   4  -4   0 78252.6 1751.38   2
  -4  -4   0 84802.2 1835.91   4
   4   4   0 84971.3 1623.34   3
  -5  -4   0 885.216 243.268   4
   5   4   0 804.795 216.148   2
   5  -4   0 543.974 187.410   2
   5   4   0 612.197 188.730   4
   5   4   0 706.117 199.322   3
  -5  -4   0 814.582 201.574   3
   6   4   0 46517.8 1535.90   3
   6   4   0 43718.9 1452.33   2
  -6   4   0 45814.3 1762.49   4
   6  -4   0 45468.0 1358.03   2
   6   4   0 43689.2 1538.67   4
  -6  -4   0 45827.6 1646.43   4
  -6  -4   0 42321.0 1790.39   5
  -6  -4   0 42200.8 1453.39   3
  -7   4   0 6554.33 733.322   4
   7  -4   0 5027.66 461.719   2
  -7  -4   0 5974.33 724.827   5
   7   4   0 5667.70 603.532   4
   7   4   0 6198.31 565.625   2
  -7  -4   0 5776.15 596.782   3
   7   4   0 6097.42 614.507   3
  -7  -4   0 4889.61 601.611   4
  -8  -4   0 42866.5 1856.68   4
   8   4   0 42532.5 1475.39   2
  -8  -4   0 45140.3 2072.71   5
  -8   4   0 47160.9 2047.69   4
   8   4   0 41040.2 1711.42   3
  -8  -4   0 43445.3 1744.16   3
   8  -4   0 43324.9 1342.95   2
   8   4   0 43219.4 1761.02   4
   9   4   0 23638.0 1139.14   2
   9  -4   0 25233.6 1046.15   2
  -9  -4   0 22748.0 1454.52   4
   9   4   0 25482.9 1460.47   3
   9   4   0 26359.3 1458.95   4
  -9  -4   0 23533.4 1578.27   5
  -9   4   0 24704.8 1443.45   5
  -9   4   0 29063.8 1733.23   4
  10   4   0 8098.45 935.960   5
  10   4   0 9877.61 746.105   2
 -10  -4   0 8205.13 938.163   4
  10   4   0 9015.28 917.938   4
 -10   4   0 10633.1 1005.74   5
 -10   4   0 9078.92 1041.38   4
  10  -4   0 8927.69 617.538   2
  10   4   0 8340.09 901.059   3
 -11   4   0 32474.4 1845.10   5
 -11  -4   0 33480.2 1835.98   3
  11  -4   0 32171.6 1135.29   2
  11   4   0 32504.3 1342.12   2
 -11  -4   0 33201.1 1973.05   4
 -11   4   0 32866.5 2059.57   4
  11   4   0 32294.3 1932.52   5
  11   4   0 33409.7 1893.43   3
  12   4   0 96.4475 307.156   5
  12   4   0 210.769 250.242   3
  12   4   0 166.942 156.050   2
 -12   4   0-37.0247 306.799   4
 -12  -4   0 309.457 343.138   4
  12  -4   0 289.568 141.183   2
  13  -4   0 63222.9 1403.78   2
  13   4   0 57740.8 1783.25   2
 -13   4   0 60676.6 3068.45   4
  13   4   0 62908.2 2914.51   5
 -13  -4   0 65215.0 3064.16   4
 -14   4   0 1888.49 643.619   4
 -14  -4   0 2020.95 578.058   4
  14  -4   0 1875.78 196.869   2
 -15   4   0 9416.62 1355.51   4
 -15  -4   0 7923.49 1183.13   4
 -16   4   0 1222.77 552.187   4
 -16  -4   0 917.997 545.499   4
 -17  -4   0 20926.1 2098.69   4
 -17   4   0 22600.5 2261.29   4
 -18  -4   0 3449.57 912.833   4
 -18   4   0 2246.73 747.974   4
 -19  -4   0 11135.0 1668.15   4
 -19   4   0 10718.2 1698.99   4
   0  -5   0 105.870 151.777   2
   0  -5   0 53.9226 99.9910   1
  -1  -5   0 946154. 6729.15   2
   1   5   0 982074. 5267.82   1
   1   5   0 951676. 5233.05   4
   1  -5   0 967587. 6744.81   2
   2   5   0 7080.49 461.412   4
   2  -5   0 8569.84 646.972   2
   2   5   0 7055.27 468.759   1
  -2  -5   0 8474.98 648.475   2
  -2  -5   0 7792.78 482.276   4
   2   5   0 7577.96 373.939   3
  -2   5   0 8461.23 651.016   2
   3   5   0 179577. 3114.44   2
   3   5   0 186273. 2079.54   3
   3   5   0 178031. 2430.41   4
   3  -5   0 181465. 2932.32   2
  -3  -5   0 186994. 2988.58   2
   3   5   0 187738. 2590.23   1
  -3  -5   0 172787. 2056.46   3
  -3   5   0 175939. 2978.55   2
  -3  -5   0 179830. 2526.89   4
  -4   5   0 9839.15 757.095   3
  -4  -5   0 11728.4 754.037   2
   4   5   0 11496.3 804.506   2
   4   5   0 9642.33 625.714   4
   4   5   0 11922.0 608.595   3
  -4  -5   0 11547.3 707.148   4
   4  -5   0 11248.4 744.610   2
  -4  -5   0 11678.9 597.722   3
  -4   5   0 10657.2 733.628   2
  -5   5   0 68282.8 1854.84   2
   5   5   0 64332.7 1740.60   4
  -5  -5   0 68546.4 1864.70   4
  -5  -5   0 69399.5 1836.16   2
   5  -5   0 69694.6 1831.05   2
   5   5   0 70184.6 1997.60   2
   5   5   0 68393.0 1646.92   3
  -5   5   0 65920.9 2091.21   3
  -5  -5   0 68443.2 1651.74   3
   6   5   0 185053. 3183.78   4
  -6   5   0 184886. 3728.16   3
   6   5   0 181057. 3280.67   2
   6   5   0 188321. 3042.45   3
   6  -5   0 177786. 2966.70   2
  -6  -5   0 181168. 2972.98   3
  -6  -5   0 189182. 3357.87   4
   7   5   0 24212.7 1211.99   2
   7   5   0 24938.8 1215.70   3
   7  -5   0 25027.5 1117.98   2
  -7  -5   0 23725.2 1176.41   3
  -7   5   0 22995.1 1384.25   4
  -7  -5   0 26308.7 1373.25   4
   7   5   0 24065.3 1232.82   4
   8  -5   0 83202.1 2025.81   2
  -8   5   0 82081.0 2752.49   4
   8   5   0 83325.9 2438.08   4
  -8  -5   0 81806.7 2588.24   4
   8   5   0 82102.6 2251.84   2
  -8  -5   0 82174.7 2347.85   3
   8   5   0 87025.0 2471.24   3
   9   5   0 13197.6 1041.63   4
   9  -5   0 11603.0 767.881   2
   9   5   0 10997.3 844.486   2
  -9   5   0 11146.7 1097.91   4
   9   5   0 11721.0 980.170   3
  -9  -5   0 11240.9 1028.44   4
  -9  -5   0 10905.2 1098.52   5
   9   5   0 11222.7 1086.99   5
  10   5   0 56761.5 2292.10   3
  10  -5   0 54805.1 1652.42   2
 -10  -5   0 54707.2 2406.06   4
  10   5   0 56332.5 2498.98   5
 -10   5   0 56917.3 2573.66   4
  10   5   0 51170.2 1828.19   2
  10   5   0 58386.7 2292.21   4
  11  -5   0 20249.6 996.817   2
  11   5   0 18875.2 1419.37   3
  11   5   0 19955.9 1416.38   4
  11   5   0 18361.9 1107.43   2
 -11   5   0 19845.4 1445.06   5
  11   5   0 23195.5 1675.22   5
 -11   5   0 23146.1 1754.86   4
 -11  -5   0 20761.9 1566.84   4
 -12   5   0 69543.7 3178.86   4
  12  -5   0 65192.0 1718.32   2
 -12  -5   0 69515.7 3012.55   4
  12   5   0 62284.7 2024.83   2
  12   5   0 64071.6 2720.61   3
  12   5   0 67532.6 2961.22   5
 -13   5   0 2516.77 687.397   4
  13   5   0 2742.53 662.450   5
 -13  -5   0 3317.80 754.368   4
  13   5   0 2580.75 424.627   2
  13  -5   0 2514.96 332.013   2
  14  -5   0 102.223 83.2792   2
  14   5   0 134.211 292.897   5
 -14  -5   0 430.934 330.357   4
 -15   5   0 1712.78 618.959   4
 -15  -5   0 952.888 425.836   4
 -16   5   0 18259.7 1956.98   4
 -16  -5   0 18180.3 1876.32   4
 -17   5   0 2016.88 690.136   4
 -17  -5   0 1352.75 599.267   4
 -18   5   0 27561.8 2621.48   4
 -18  -5   0 24465.2 2377.85   4
 -19  -5   0 4776.43 1072.56   4
 -19   5   0 3153.02 943.378   4
   0  -6   0 4601.48 537.558   2
   0  -6   0 4075.54 395.078   1
   1  -6   0 1055.96 306.833   2
  -1  -6   0 1857.94 376.368   2
   1   6   0 1152.25 227.249   4
  -1  -6   0 1209.74 216.809   1
   2   6   0 8961.32 558.347   4
  -2  -6   0 9298.59 739.086   2
   2   6   0 9429.50 442.594   3
  -2   6   0 8736.58 724.591   2
  -2  -6   0 10288.2 605.507   1
   2  -6   0 9218.28 734.839   2
   2   6   0 8792.99 564.486   1
   3   6   0 1809.87 361.154   2
   3   6   0 1701.65 262.656   4
   3   6   0 2149.58 239.149   3
  -3  -6   0 2290.26 309.511   4
  -3  -6   0 1877.55 347.290   2
  -3   6   0 2493.81 401.803   2
   3  -6   0 2122.52 367.622   2
   3   6   0 2019.61 296.070   1
   4   6   0 61673.5 1361.53   3
  -4   6   0 58490.3 1881.79   3
  -4  -6   0 59089.9 1341.60   3
   4  -6   0 60220.6 1869.23   2
  -4  -6   0 61172.9 1855.97   2
   4   6   0 58033.2 1569.09   4
   4   6   0 62083.8 2024.53   2
   4   6   0 60283.4 1671.83   1
  -4  -6   0 60743.8 1658.44   4
  -4   6   0 59718.1 1893.59   2
   5  -6   0 1372.47 312.153   2
   5   6   0 1830.79 310.085   4
  -5   6   0 1333.97 306.915   2
  -5  -6   0 1053.16 213.676   3
  -5   6   0 1339.76 312.090   3
  -5  -6   0 1218.63 286.159   2
   5   6   0 1365.43 241.933   3
   5   6   0 2050.58 390.394   2
  -5  -6   0 1749.57 333.023   4
   6   6   0 57656.6 1801.69   4
  -6   6   0 57362.2 2138.61   3
  -6  -6   0 59004.9 1853.14   2
   6  -6   0 57387.6 1820.62   2
   6   6   0 56145.5 1975.27   2
   6   6   0 59883.4 1687.33   3
  -6  -6   0 58898.7 1665.42   3
  -6  -6   0 59186.9 1913.40   4
  -6   6   0 57950.8 1890.21   2
   7  -6   0 16320.2 982.130   2
   7   6   0 15242.2 937.934   3
   7   6   0 15891.7 1013.54   4
  -7   6   0 16206.0 1211.13   3
  -7  -6   0 15966.6 957.647   3
   7   6   0 18011.4 1137.61   2
  -7  -6   0 16248.6 1085.91   4
   8   6   0 660.403 242.668   3
   8   6   0 919.050 291.347   4
  -8  -6   0 1444.33 324.321   3
  -8  -6   0 1047.81 341.495   4
  -8   6   0 1299.51 404.683   4
   8   6   0 1204.12 317.120   2
   8  -6   0 719.875 230.479   2
  -8   6   0 961.036 354.807   3
   9   6   0 5598.27 656.566   2
  -9  -6   0 6316.30 792.878   4
   9   6   0 7048.88 890.383   5
  -9   6   0 5763.36 801.327   4
   9   6   0 5817.28 699.636   4
   9   6   0 6516.05 727.088   3
   9  -6   0 5656.15 593.426   2
  -9  -6   0 4326.72 583.098   3
  10  -6   0 323.059 163.738   2
  10   6   0 1534.98 415.806   3
  10   6   0 594.328 255.261   2
  10   6   0 675.815 277.062   4
 -10   6   0 717.507 359.170   4
  10   6   0 1242.90 453.419   5
 -10  -6   0 773.742 367.623   4
 -11  -6   0 2458.48 587.736   4
  11   6   0 3810.16 636.545   4
  11  -6   0 2855.43 419.917   2
  11   6   0 4232.38 683.675   3
  11   6   0 3616.12 714.263   5
 -11   6   0 3136.07 740.062   4
  11   6   0 3046.89 510.879   2
 -12  -6   0 110.013 223.566   4
 -12   6   0-34.0847 360.119   4
  12   6   0 140.990 162.727   2
  12   6   0 164.526 280.282   3
  12  -6   0 237.940 182.835   2
  12   6   0-61.0312 265.035   5
  13  -6   0 16565.9 918.285   2
 -13  -6   0 16324.8 1545.17   4
  13   6   0 16226.1 1554.81   5
  13   6   0 15640.9 1117.90   2
 -13   6   0 16637.3 1673.14   4
 -14  -6   0 384.952 382.688   4
  14   6   0 127.302 352.899   5
 -14   6   0 383.340 405.253   4
  14  -6   0 391.691 151.881   2
 -15  -6   0 29985.5 2296.72   4
 -15   6   0 31375.6 2479.68   4
  15   6   0 25079.3 2088.17   5
 -16   6   0-535.779 389.281   4
 -16  -6   0 131.544 239.228   4
 -17   6   0 760.190 526.756   4
 -17  -6   0-174.884 243.916   4
 -18  -6   0 1435.01 611.965   4
 -18   6   0 2065.34 841.856   4
   0  -7   0-35.8863 118.663   1
   0  -7   0 109.956 167.509   2
   1   7   0 109166. 2078.56   4
   1  -7   0 111303. 2733.83   2
  -1  -7   0 114824. 2761.86   2
  -1  -7   0 110553. 2102.92   1
   2   7   0 10347.7 652.516   1
   2   7   0 10055.9 640.701   4
   2  -7   0 10032.1 836.168   2
  -2  -7   0 9547.78 806.355   2
   2   7   0 10401.6 500.080   3
  -2   7   0 10524.1 864.949   2
  -2  -7   0 10948.7 670.113   1
   3  -7   0 126742. 2906.05   2
   3   7   0 129077. 1801.85   3
   3   7   0 122222. 2258.16   4
  -3   7   0 130898. 3030.53   2
  -3  -7   0 128477. 2320.71   4
   3   7   0 132056. 3117.81   2
  -3  -7   0 132569. 2945.91   2
   3   7   0 127164. 2366.19   1
  -4  -7   0 49089.7 1541.44   4
  -4  -7   0 49518.4 1805.33   2
   4   7   0 51198.8 1255.32   3
   4  -7   0 52896.0 1870.18   2
   4   7   0 49907.3 1962.79   2
   4   7   0 52017.0 1620.01   1
   4   7   0 49087.7 1496.92   4
  -4   7   0 51238.5 1831.01   3
  -4   7   0 50708.8 1867.12   2
  -5  -7   0 138346. 2275.99   3
  -5   7   0 138596. 3190.89   3
   5   7   0 139715. 3299.33   2
   5   7   0 141240. 2290.16   3
  -5   7   0 136564. 3067.64   2
   5   7   0 138010. 2789.09   1
  -5  -7   0 138417. 3013.76   2
   5  -7   0 136763. 3011.83   2
   5   7   0 130542. 2606.34   4
  -5  -7   0 143091. 2820.52   4
  -6  -7   0 65042.9 2038.51   4
  -6  -7   0 65079.3 2093.83   2
   6   7   0 62317.3 2224.36   2
   6  -7   0 66938.9 2126.73   2
  -6   7   0 62073.3 2101.22   2
  -6  -7   0 63747.5 1707.47   3
   6   7   0 65381.8 1731.97   3
   6   7   0 56768.5 1813.00   4
  -6   7   0 64987.5 2321.56   3
   7  -7   0 109595. 2727.57   2
   7   7   0 116900. 2564.06   3
  -7  -7   0 113515. 2492.68   3
  -7   7   0 111765. 3227.47   3
   7   7   0 115914. 3070.18   2
   7   7   0 111451. 2689.09   4
  -7  -7   0 113349. 2890.03   4
   8   7   0 53130.2 1880.59   3
  -8  -7   0 49825.8 2050.59   4
   8   7   0 50036.1 2051.80   2
  -8  -7   0 50152.8 1795.79   3
  -8   7   0 51049.9 2294.91   3
   8  -7   0 51397.8 1879.71   2
  -8   7   0 51736.1 2278.76   4
   8   7   0 49117.5 1895.83   4
   9  -7   0 7148.53 709.816   2
  -9   7   0 6579.61 885.916   4
   9   7   0 4620.97 637.737   2
  -9  -7   0 5387.29 730.072   4
   9   7   0 5483.12 825.577   5
  -9  -7   0 5937.62 669.714   3
   9   7   0 5667.63 699.100   4
   9   7   0 5891.34 690.236   3
 -10   7   0 39247.9 2205.89   4
  10   7   0 35085.8 1747.33   2
 -10  -7   0 36128.7 1965.58   4
  10  -7   0 36912.0 1590.58   2
  10   7   0 37464.8 1859.32   4
  10   7   0 39027.0 2207.13   5
  10   7   0 35224.6 1765.69   3
 -11   7   0 21712.2 1744.09   4
  11  -7   0 19060.9 1142.87   2
  11   7   0 18955.3 1389.13   3
 -11  -7   0 17233.7 1433.00   4
  11   7   0 17430.1 1330.03   4
  11   7   0 18632.4 1586.67   5
  11   7   0 18449.3 1281.37   2
 -12   7   0 83855.0 3562.95   4
 -12  -7   0 75334.6 2809.34   3
  12   7   0 79444.9 2970.32   3
 -12  -7   0 80375.4 3246.53   4
  12  -7   0 80795.6 2294.19   2
  12   7   0 75631.3 2611.06   2
  12   7   0 80255.6 3378.22   5
 -13  -7   0 584.291 292.627   4
  13  -7   0 956.367 273.142   2
  13   7   0 755.757 316.378   2
 -13   7   0 1905.18 638.017   4
  13   7   0 1144.27 495.942   5
 -14  -7   0 22773.3 1907.01   4
  14  -7   0 20539.7 1056.13   2
 -14   7   0 21376.1 1995.07   4
  14   7   0 19291.2 1795.51   5
 -15   7   0 385.069 504.736   4
 -15  -7   0 749.367 436.183   4
  15   7   0 951.696 478.047   5
  16   7   0 15614.9 1736.61   5
 -16  -7   0 19877.2 1963.07   4
 -16   7   0 16889.6 1934.16   4
 -17   7   0 2110.78 777.197   4
 -17  -7   0 1946.32 667.358   4
 -18  -7   0 27393.1 2475.62   4
 -18   7   0 27705.5 2666.77   4
   0  -8   0 39.0128 156.969   2
   0  -8   0 275.525 142.087   1
  -1  -8   0 163.507 225.572   2
  -1  -8   0 290.080 147.025   1
   1   8   0 295.593 149.578   4
   1  -8   0-111.488 190.287   2
  -2  -8   0 114.133 242.199   2
  -2  -8   0-48.9852 126.664   1
   2   8   0 154.567 88.6904   3
  -2   8   0 134.750 180.531   2
   2   8   0-3.39705 102.666   1
   2  -8   0-22.6810 216.019   2
   2   8   0-14.8964 105.351   4
   3   8   0 312.735 151.328   4
  -3   8   0 106.669 161.995   2
   3   8   0 133.665 180.331   2
   3   8   0 54.9113 112.555   1
  -3  -8   0 355.950 238.744   2
   3  -8   0-258.070 205.824   2
   3   8   0 111.701 90.2863   3
  -4   8   0 4100.62 535.558   3
   4  -8   0 4270.63 592.860   2
   4   8   0 4051.99 479.051   1
   4   8   0 4887.14 396.257   3
   4   8   0 3843.66 439.871   4
  -4   8   0 3605.91 561.337   2
   4   8   0 5201.91 691.433   2
  -4  -8   0 4121.96 476.590   4
  -4  -8   0 4822.36 619.407   2
  -5   8   0 859.107 310.899   3
   5   8   0 409.714 184.569   1
   5   8   0 667.360 219.915   4
  -5  -8   0 382.893 196.052   4
   5  -8   0 944.910 293.093   2
  -5  -8   0 311.271 253.278   2
   5   8   0 1147.35 346.605   2
   5   8   0 586.134 172.009   3
  -5   8   0 439.011 235.020   2
   6  -8   0 31352.8 1553.77   2
   6   8   0 31103.3 1375.12   4
   6   8   0 30887.1 1187.06   3
  -6  -8   0 32657.0 1489.95   4
  -6   8   0 32509.4 1629.65   2
  -6  -8   0 30402.3 1521.83   2
   6   8   0 29744.1 1652.73   2
  -6  -8   0 29409.5 1154.94   3
   6   8   0 30453.4 1433.65   1
  -6   8   0 31486.6 1671.22   3
  -7  -8   0 546.778 194.065   3
  -7   8   0 1225.45 381.666   3
  -7  -8   0 289.610 201.316   4
   7   8   0 642.284 295.228   2
   7  -8   0 527.097 256.693   2
   7   8   0 446.074 212.758   4
   7   8   0 398.375 193.353   3
  -7   8   0 544.831 263.079   2
   8   8   0 790.069 385.822   5
   8   8   0 690.795 260.125   4
  -8  -8   0 512.214 212.904   3
  -8   8   0 838.492 311.142   3
   8  -8   0 622.110 267.211   2
  -8  -8   0 138.666 168.995   4
   8   8   0 885.486 330.044   2
   8   8   0 586.909 236.424   3
   9   8   0 23264.5 1401.84   4
   9   8   0 21689.6 1638.96   5
   9   8   0 22021.9 1464.06   2
  -9   8   0 21251.0 1589.32   4
  -9  -8   0 24620.8 1546.62   4
  -9  -8   0 21069.9 1242.58   3
   9  -8   0 22454.2 1330.08   2
   9   8   0 22059.9 1293.37   3
 -10  -8   0 10454.1 1078.60   4
 -10   8   0 9598.75 1129.01   4
  10   8   0 8433.84 901.459   4
  10  -8   0 8996.05 858.332   2
  10   8   0 9793.94 922.315   3
  10   8   0 8859.08 1115.83   5
  10   8   0 8901.79 954.312   2
  11   8   0 3738.64 745.222   5
  11   8   0 2849.31 551.511   3
  11   8   0 3155.99 576.102   2
  11  -8   0 2352.38 443.159   2
 -11  -8   0 2839.25 617.097   4
 -11   8   0 2985.03 695.787   4
 -12  -8   0 304.208 295.658   4
  12   8   0 539.802 286.461   3
 -12  -8   0 784.692 347.543   3
  12   8   0 1008.45 394.964   2
  12  -8   0 631.842 291.176   2
 -12   8   0 989.583 514.897   4
  12   8   0 900.904 485.674   5
  13  -8   0 375.758 202.619   2
  13   8   0 340.809 259.864   2
 -13   8   0 214.134 334.769   4
 -13  -8   0 187.583 232.606   4
  13   8   0 157.727 348.183   5
  14  -8   0 1244.15 302.913   2
  14   8   0 1160.11 567.095   5
 -14   8   0 1453.47 648.309   4
 -14  -8   0 1718.81 566.922   4
 -15  -8   0 21070.4 1933.34   4
 -15   8   0 23706.3 2208.09   4
  15   8   0 22665.5 2060.04   5
  16   8   0-316.617 430.946   5
 -16  -8   0 97.3759 313.738   4
 -16   8   0 68.0044 341.151   4
 -17  -8   0-291.469 325.196   4
 -17   8   0 430.097 545.323   4
 -18  -8   0 368.041 430.640   4
 -18   8   0 88.3764 398.499   4
   0  -9   0-94.6951 123.161   1
   0  -9   0 82.3171 212.105   2
   1  -9   0 38009.4 1801.85   2
  -1  -9   0 36864.8 1397.00   1
  -1  -9   0 35361.0 1752.29   2
   1   9   0 37332.1 1401.15   4
   2   9   0 8777.44 516.496   3
  -2  -9   0 7735.95 827.424   2
  -2  -9   0 8386.22 661.603   1
   2   9   0 7236.97 613.956   4
   2  -9   0 8878.33 890.136   2
   3   9   0 17541.2 1308.13   2
  -3  -9   0 15254.3 1149.33   2
   3   9   0 16249.6 914.827   4
   3  -9   0 16137.5 1180.21   2
   3   9   0 15073.0 905.833   1
   3   9   0 16059.6 692.308   3
   4   9   0 8376.75 700.428   1
   4   9   0 8596.41 520.638   3
   4   9   0 7855.72 655.611   4
  -4   9   0 7999.01 774.461   3
   4   9   0 8609.53 930.056   2
  -4  -9   0 8132.96 839.986   2
  -4  -9   0 9433.41 727.948   4
   4  -9   0 8344.48 861.301   2
   5  -9   0 95457.0 2860.77   2
  -5  -9   0 97760.8 2877.62   2
  -5  -9   0 99590.1 2476.66   4
   5   9   0 95506.2 2476.33   1
   5   9   0 104599. 3223.61   2
   5   9   0 94983.3 2333.19   4
   5   9   0 100777. 1924.38   3
  -5   9   0 99734.9 2868.70   3
   6  -9   0 3565.91 573.162   2
  -6  -9   0 3137.52 518.812   2
   6   9   0 3501.94 610.818   2
  -6   9   0 4051.56 623.218   3
   6   9   0 3443.68 508.028   1
  -6  -9   0 4172.75 545.345   4
   6   9   0 4473.83 450.958   3
   6   9   0 3379.63 473.870   4
   7  -9   0 38645.0 1843.39   2
  -7  -9   0 38078.0 1412.75   3
  -7   9   0 37320.4 1955.07   3
  -7  -9   0 40015.5 1851.35   2
   7   9   0 40276.7 2056.77   2
   7   9   0 38643.9 1647.99   4
  -7  -9   0 37866.7 1721.44   4
   7   9   0 37292.1 1718.17   1
   7   9   0 38497.7 2128.41   5
   7   9   0 36997.7 1412.54   3
   8   9   0 16371.7 1317.59   2
   8   9   0 15875.0 1105.44   4
  -8  -9   0 17617.6 1255.52   4
  -8  -9   0 16523.2 1018.68   3
   8   9   0 16606.8 1025.31   3
   8  -9   0 14329.5 1120.36   2
   8   9   0 17619.2 1494.70   5
   9   9   0 6366.35 946.572   5
   9   9   0 6412.59 841.393   2
   9  -9   0 5125.21 702.666   2
  -9  -9   0 5298.38 628.400   3
  -9   9   0 6322.16 892.903   4
   9   9   0 5952.55 730.130   4
  -9  -9   0 7146.24 853.774   4
   9   9   0 5932.44 675.823   3
  10   9   0 50058.2 2346.91   2
  10  -9   0 51218.6 2141.09   2
  10   9   0 50723.6 2666.62   5
  10   9   0 48142.9 2133.61   4
 -10  -9   0 49251.6 2322.16   4
 -10   9   0 54100.1 2662.04   4
  10   9   0 55232.1 2157.02   3
  11   9   0 2484.62 516.218   3
 -11   9   0 3269.80 737.297   4
  11   9   0 1696.93 433.377   2
  11   9   0 2246.52 609.139   5
 -11  -9   0 1979.45 541.027   4
  11  -9   0 1687.91 420.717   2
  12   9   0 48794.9 2278.44   3
 -12  -9   0 48226.9 2210.22   3
  12  -9   0 48772.1 2033.97   2
  12   9   0 47854.1 2341.25   2
 -12  -9   0 48208.0 2546.49   4
  12   9   0 50865.6 2842.67   5
 -12   9   0 53599.0 2933.34   4
 -13   9   0-92.8689 390.653   4
 -13  -9   0-15.5445 188.560   4
  13  -9   0 345.106 225.471   2
  13   9   0 86.8391 281.938   5
  14  -9   0 59437.3 2122.50   2
  14   9   0 61815.5 3334.95   5
 -14   9   0 61726.2 3463.87   4
 -14  -9   0 59071.4 3076.95   4
 -15   9   0 185.618 363.530   4
  15   9   0-626.564 438.301   5
 -15  -9   0 412.692 371.363   4
 -16   9   0 39298.4 2996.34   4
 -16  -9   0 31581.3 2465.87   4
  16   9   0 33279.8 2606.94   5
 -17   9   0 1710.26 676.103   4
 -17  -9   0 1077.88 548.182   4
  17   9   0 1288.01 613.824   5
   0 -10   0 152315. 3808.36   2
   0 -10   0 143119. 2992.49   1
   1 -10   0 82.1630 255.613   2
  -1 -10   0-89.2999 249.781   2
   1  10   0 184.219 156.623   4
  -1 -10   0 391.307 181.407   1
   1 -10   0 415.712 209.954   1
   2  10   0 2653.33 305.094   3
  -2 -10   0 2643.09 524.634   2
   2  10   0 3277.59 447.824   4
   2 -10   0 2861.37 544.694   2
  -2 -10   0 3054.12 435.776   1
   3 -10   0 1604.29 440.207   2
   3  10   0 1923.97 249.919   3
   3  10   0 1660.26 321.320   4
   3  10   0 1892.06 341.375   1
  -3 -10   0 1578.51 467.984   2
   3  10   0 2797.28 564.014   2
   4  10   0 37.7141 164.628   2
   4 -10   0 154.913 235.643   2
   4  10   0 633.586 220.548   4
  -4 -10   0 524.020 313.275   2
   4  10   0 860.681 178.656   3
   4  10   0 621.910 225.359   1
  -4  10   0 335.356 173.738   3
   5  10   0 6052.40 617.798   4
  -5 -10   0 7290.34 842.188   2
  -5  10   0 6739.30 787.012   3
   5  10   0 7607.78 934.215   2
   5  10   0 6495.51 670.885   1
   5  10   0 6750.14 891.575   5
  -5 -10   0 7195.23 688.279   4
   5  10   0 7408.04 536.665   3
   5 -10   0 6389.56 794.594   2
   6  10   0 970.532 260.740   4
   6 -10   0 1019.67 345.065   2
  -6  10   0 827.096 302.930   3
   6  10   0 789.811 207.448   3
  -6 -10   0 795.197 334.447   2
   6  10   0 425.960 196.628   1
   6  10   0 1270.17 454.062   5
   6  10   0 713.902 326.539   2
  -6 -10   0 902.337 284.385   4
  -7 -10   0 19088.9 1360.42   2
   7  10   0 21370.1 1584.18   2
  -7 -10   0 19832.4 1271.08   4
  -7  10   0 18357.5 1421.76   3
   7 -10   0 19642.0 1393.78   2
   7  10   0 19971.6 1614.49   5
   7  10   0 18412.8 1235.93   1
   7  10   0 19511.4 1005.88   3
   7  10   0 18588.9 1158.28   4
  -8 -10   0 6127.95 613.036   3
   8  10   0 5968.14 929.514   5
   8 -10   0 5617.70 753.912   2
   8  10   0 6591.03 897.009   2
   8  10   0 6159.79 632.325   3
  -8 -10   0 5800.61 738.009   4
   8  10   0 6345.80 711.498   4
   8  10   0 5392.96 711.774   1
  -9 -10   0 5876.58 646.912   3
   9  10   0 6749.18 711.566   3
  -9  10   0 7185.41 983.934   4
   9  10   0 6652.98 829.159   1
  -9 -10   0 6281.54 801.295   4
   9 -10   0 5939.53 788.756   2
   9  10   0 5724.11 929.424   5
   9  10   0 6280.63 758.377   4
   9  10   0 7012.78 937.292   2
 -10  10   0 142.212 331.561   4
  10  10   0 338.775 176.997   3
 -10 -10   0 36.0472 79.0866   3
  10  10   0 631.304 285.596   4
 -10 -10   0 270.123 245.291   4
  10 -10   0 158.566 264.985   2
  11 -10   0 2769.48 541.981   2
  11  10   0 2553.00 687.371   5
 -11 -10   0 3039.49 643.385   4
 -11  10   0 3035.85 730.209   4
  11  10   0 2768.70 515.468   3
 -12 -10   0 1984.83 507.832   4
  12  10   0 2617.85 540.693   3
  12  10   0 2255.69 682.379   5
 -12 -10   0 1886.50 444.627   3
  12 -10   0 1967.06 480.861   2
 -12  10   0 2473.62 691.946   4
 -13 -10   0 1087.54 447.414   4
  13  10   0 142.459 372.436   5
  13 -10   0 222.424 215.160   2
 -13  10   0-26.7305 313.437   4
  14 -10   0 573.352 276.827   2
 -14 -10   0 1297.06 526.040   4
  14  10   0 405.825 381.234   5
 -14  10   0 380.188 385.288   4
  15  10   0 6720.57 1181.82   5
 -15 -10   0 6394.86 1089.66   4
 -15  10   0 9009.71 1417.91   4
 -16 -10   0 775.234 461.282   4
 -16  10   0 327.413 446.855   4
  16  10   0 493.436 508.061   5
 -17 -10   0 529.516 333.622   4
 -17  10   0 791.418 517.055   4
  17  10   0 341.474 407.781   5
   0 -11   0 19.2888 130.924   1
   0 -11   0 106.444 228.144   2
  -1 -11   0 5067.49 585.040   1
   1 -11   0 6610.12 845.504   2
   1  11   0 4835.22 565.441   4
   1 -11   0 5783.33 660.918   1
  -1 -11   0 6023.42 833.085   2
  -2 -11   0 4776.54 716.635   2
  -2  11   0 7535.97 955.016   2
   2  11   0 6141.85 481.651   3
   2  11   0 5676.49 606.973   4
   2 -11   0 5812.20 816.200   2
  -2 -11   0 5742.54 608.913   1
  -3  11   0 69697.4 2257.97   3
  -3  11   0 72845.7 2917.21   2
   3  11   0 72852.3 1561.60   3
   3 -11   0 74849.7 2813.23   2
  -3 -11   0 70506.3 2711.60   2
   3  11   0 67213.5 2050.49   4
   3  11   0 74558.7 3001.40   2
  -4 -11   0 7341.19 892.546   2
  -4  11   0 8213.80 837.212   3
   4 -11   0 8562.95 964.462   2
   4  11   0 8254.85 730.916   4
   4  11   0 8250.43 750.759   1
  -4  11   0 8517.60 992.018   2
   4  11   0 7859.91 521.514   3
   4  11   0 9745.08 1102.22   2
  -5 -11   0 11021.0 1081.41   2
   5 -11   0 10833.8 1086.39   2
   5  11   0 10760.4 847.465   4
   5  11   0 10299.1 866.053   1
  -5  11   0 11152.4 1031.64   3
   5  11   0 11248.0 1199.58   5
  -5  11   0 10322.4 1089.27   2
   5  11   0 10759.5 628.382   3
  -6 -11   0 12631.4 1155.96   2
   6  11   0 10125.7 847.797   4
   6  11   0 11075.0 1220.37   5
  -6 -11   0 10833.4 906.929   4
  -6  11   0 10830.0 1067.87   3
   6  11   0 11323.1 691.624   3
   6  11   0 11364.5 951.003   1
  -6  11   0 11509.9 1146.61   2
   6 -11   0 11654.7 1130.06   2
   7 -11   0 929.983 370.921   2
   7  11   0 1146.73 486.923   5
  -7  11   0 1288.73 411.707   2
   7  11   0 834.091 228.168   3
   7  11   0 670.894 238.726   4
  -7 -11   0 143.337 278.308   2
   7  11   0 1367.79 356.775   1
  -7 -11   0 918.517 290.939   4
   8 -11   0 25628.3 1682.53   2
   8  11   0 24017.9 1872.30   5
   8  11   0 25978.8 1222.90   3
   8  11   0 23038.9 1364.32   4
  -8  11   0 23671.9 1666.81   2
   8  11   0 23592.1 1503.79   1
  -8 -11   0 27012.1 1571.45   4
   9  11   0 26200.9 1336.73   3
  -9  11   0 28041.3 1928.51   4
  -9 -11   0 26240.2 1630.74   4
   9 -11   0 26705.0 1715.65   2
   9  11   0 25740.9 1633.36   1
   9  11   0 25038.7 1959.54   5
   9  11   0 26004.8 1516.50   4
 -10 -11   0 37669.5 2060.85   4
  10 -11   0 38088.3 2033.83   2
  10  11   0 38418.5 1940.99   4
 -10  11   0 40569.2 2406.38   4
  10  11   0 36892.9 2045.15   1
  10  11   0 39439.2 1755.33   3
  10  11   0 41408.0 2571.26   5
  11 -11   0 1839.85 473.623   2
 -11 -11   0 1661.62 496.000   4
  11  11   0 1546.45 400.315   3
 -11  11   0 2055.27 649.727   4
  11  11   0 1479.42 583.073   5
 -12  11   0 9896.75 1326.46   4
  12  11   0 8002.11 1203.01   5
 -12 -11   0 8377.57 1077.28   4
  12 -11   0 9287.49 1004.79   2
  13 -11   0 146.029 232.090   2
 -13  11   0-37.3658 397.766   4
 -13 -11   0-195.136 219.470   4
  13  11   0 342.023 296.655   5
 -14  11   0 40270.5 2873.76   4
  14  11   0 40028.5 2820.78   5
 -14 -11   0 34304.1 2367.96   4
  15  11   0 690.726 533.946   5
 -15  11   0 439.375 501.591   4
 -15 -11   0 347.742 332.151   4
 -16  11   0 32717.2 2809.97   4
  16  11   0 30135.3 2576.78   5
 -16 -11   0 30473.5 2413.66   4
  17  11   0 1003.52 651.643   5
 -17  11   0 1344.04 621.214   4
 -17 -11   0 2149.28 669.595   4
   0 -12   0 4070.34 731.076   2
   0  12   0 3294.67 505.521   4
   0 -12   0 3143.55 506.667   1
   1 -12   0 352.639 301.916   2
   1  12   0 732.637 253.195   4
  -1 -12   0 160.847 263.956   2
   1 -12   0 342.467 202.087   1
  -1 -12   0 333.675 199.860   1
   2  12   0-0.74243 135.430   4
  -2 -12   0 0.72429 163.119   1
  -2 -12   0-546.584 340.004   2
   2 -12   0 142.743 186.213   1
   2 -12   0-364.090 294.477   2
   2  12   0 22.0161 83.6135   3
   3 -12   0 1281.40 433.657   2
  -3 -12   0 1490.91 470.039   2
   3  12   0 1246.04 318.173   4
   3  12   0 1636.16 256.285   3
  -3  12   0 1419.21 353.662   3
   4  12   0 4307.92 390.428   3
  -4  12   0 4070.51 612.644   3
   4  12   0 4355.14 559.713   4
   4 -12   0 4760.46 764.988   2
  -4 -12   0 3495.43 664.550   2
   5  12   0 4744.48 419.003   3
   5  12   0 4569.55 602.895   1
  -5  12   0 4924.42 718.148   3
   5  12   0 4710.61 809.740   5
   5  12   0 5190.10 605.991   4
  -5 -12   0 4450.37 732.648   2
   5 -12   0 5485.22 837.776   2
   6  12   0 5775.89 663.407   4
  -6 -12   0 5345.21 809.832   2
   6  12   0 5213.73 660.297   1
   6 -12   0 4854.64 772.656   2
   6  12   0 4691.65 835.228   5
  -6  12   0 5000.80 743.136   3
   6  12   0 5728.90 483.843   3
   7  12   0 1886.64 433.216   1
   7 -12   0 1082.45 402.149   2
   7  12   0 1168.60 246.642   3
   7  12   0 879.177 294.679   4
  -7 -12   0 1575.22 403.966   4
  -7 -12   0 1462.46 455.958   2
   7  12   0 1202.35 494.341   5
   8 -12   0 8452.07 1024.06   2
   8  12   0 9670.33 729.316   3
   8  12   0 10880.0 958.849   4
   8  12   0 10918.8 1041.29   1
   8  12   0 10864.7 1325.57   5
  -8 -12   0 10029.9 981.639   4
   9  12   0 455.086 269.854   1
   9  12   0 59.3632 316.231   5
  -9  12   0-84.1866 263.795   4
   9  12   0-174.551 195.330   4
  -9 -12   0 297.290 227.936   4
   9 -12   0-68.6967 291.404   2
   9  12   0 330.839 192.306   3
  10 -12   0 7823.35 980.806   2
 -10  12   0 8689.47 1164.92   4
  10  12   0 7656.02 1183.36   5
 -10 -12   0 8564.15 990.084   4
  10  12   0 8985.93 819.646   3
  10  12   0 7563.06 883.262   4
  11  12   0 10947.5 1390.79   5
  11 -12   0 10110.6 1120.17   2
 -11 -12   0 9315.15 1091.73   4
  11  12   0 9735.47 922.799   3
 -11  12   0 8473.58 1206.32   4
  12  12   0 1171.79 568.376   5
  12 -12   0 1006.36 366.920   2
 -12  12   0 2225.04 697.969   4
 -12 -12   0 1213.23 458.022   4
  13  12   0 7674.96 1244.52   5
  13 -12   0 7173.30 927.890   2
 -13  12   0 10161.4 1423.78   4
 -13 -12   0 7187.49 1049.07   4
  14  12   0 103.339 293.574   5
 -14 -12   0 1211.33 519.409   4
 -14  12   0 940.009 557.089   4
 -15  12   0-350.867 430.467   4
 -15 -12   0 107.134 264.111   4
  15  12   0 4.63042 431.111   5
  16  12   0 436.988 436.198   5
 -16 -12   0-177.297 191.118   4
 -16  12   0-31.1910 515.466   4
   0  13   0-197.173 188.154   4
   0 -13   0 328.445 308.889   2
   0 -13   0-99.0204 136.106   1
   1  13   0 14685.6 1078.83   4
  -1 -13   0 14688.8 1083.24   1
   1 -13   0 15015.7 1386.37   2
  -1 -13   0 16570.4 1447.23   2
   1 -13   0 14344.8 1123.82   1
   2  13   0 583.293 228.547   4
  -2  13   0 260.591 178.468   3
   2 -13   0 627.972 274.980   1
  -2 -13   0 782.699 398.146   2
  -2 -13   0 734.232 271.230   1
   2  13   0 980.017 226.088   3
   2 -13   0 528.483 370.281   2
   3  13   0 118078. 2087.50   3
   3  13   0 109415. 2849.52   4
  -3  13   0 110612. 3023.51   3
  -3 -13   0 113960. 3765.17   2
   3 -13   0 117294. 3860.87   2
  -4 -13   0 2716.87 600.336   2
  -4  13   0 2367.01 480.118   3
   4  13   0 1998.12 274.300   3
   4  13   0 2277.82 441.509   4
   4 -13   0 2692.93 622.320   2
   5 -13   0 4646.54 814.669   2
   5  13   0 4447.29 398.527   3
   5  13   0 4346.11 603.239   1
   5  13   0 4518.87 581.263   4
  -5 -13   0 4109.01 726.473   2
  -5  13   0 4061.64 674.716   3
   5  13   0 4523.32 828.199   5
   6  13   0 2514.82 660.068   5
   6 -13   0 3348.65 683.394   2
   6  13   0 2247.08 301.056   3
   6  13   0 2768.41 516.268   1
   6  13   0 2875.52 485.744   4
  -6 -13   0 3163.78 668.059   2
   7 -13   0 2998.00 673.988   2
  -7 -13   0 3272.15 694.389   2
   7  13   0 3413.95 548.821   4
   7  13   0 3760.41 619.494   1
   7  13   0 3834.94 417.691   3
   7  13   0 3879.61 836.425   5
   8 -13   0 59632.1 2793.30   2
   8  13   0 60133.9 2284.86   4
   8  13   0 59274.2 1743.84   3
   8  13   0 64451.0 3275.43   5
   8  13   0 56606.3 2391.56   1
  -8 -13   0 63683.9 2458.33   4
   9  13   0 45362.5 2803.37   5
   9 -13   0 39817.7 2286.58   2
  -9 -13   0 39334.6 2041.13   4
  -9  13   0 47937.3 2603.14   4
   9  13   0 39611.5 1906.41   4
   9  13   0 45677.7 1645.91   3
   9  13   0 40102.4 2102.85   1
  10  13   0 12665.5 1527.28   5
  10  13   0 14523.7 1009.11   3
 -10 -13   0 12887.4 1228.34   4
  10 -13   0 13807.0 1343.49   2
 -10  13   0 14409.7 1520.14   4
  11 -13   0 277.997 268.414   2
  11  13   0 377.073 430.775   5
 -11  13   0 1013.09 450.755   4
 -11 -13   0 396.175 291.772   4
 -12  13   0 1345.70 598.492   4
  12  13   0 367.887 413.547   5
  12 -13   0 773.155 373.923   2
 -12 -13   0 1012.16 387.723   4
  13 -13   0 1043.07 430.162   2
 -13 -13   0 249.162 288.499   4
 -13  13   0 615.883 460.613   4
  13  13   0 579.382 433.155   5
 -14 -13   0 39338.1 2518.40   4
  14  13   0 43106.9 3091.90   5
 -14  13   0 39745.5 2961.81   4
 -15  13   0 64.4845 394.660   4
  15  13   0 1487.60 684.505   5
   0  14   0 4513.35 655.397   4
   0 -14   0 5675.37 906.872   2
   0 -14   0 6019.34 742.237   1
  -1 -14   0 877.198 420.522   2
  -1 -14   0 2239.60 455.176   1
   1 -14   0 1681.88 543.495   2
   1 -14   0 1625.82 427.405   1
   1  14   0 2125.91 445.493   4
   2 -14   0 15583.7 1492.43   2
   2  14   0 17185.6 881.580   3
   2 -14   0 15610.9 1254.69   1
  -2 -14   0 15656.9 1475.60   2
  -2 -14   0 16990.4 1189.11   1
   2  14   0 14757.3 1106.60   4
  -2  14   0 13047.8 1032.24   3
   3 -14   0 4972.23 879.847   2
   3 -14   0 4741.48 723.091   1
  -3  14   0 4600.96 658.643   3
   3  14   0 5605.59 682.985   4
  -3 -14   0 5174.15 876.073   2
   3  14   0 5903.46 481.901   3
   4  14   0 19288.0 818.373   3
   4  14   0 17283.5 1164.10   4
  -4  14   0 18084.2 1358.40   3
  -4 -14   0 18052.4 1574.51   2
   4 -14   0 18304.1 1607.65   2
  -5  14   0-47.0947 184.933   3
   5  14   0 73.4492 87.9515   3
   5 -14   0-165.602 287.462   2
   5  14   0 227.096 205.750   4
   5  14   0-94.9107 315.427   5
  -5 -14   0-108.943 292.738   2
   6  14   0 4127.48 584.195   4
   6 -14   0 5070.22 862.017   2
   6  14   0 3633.60 593.471   1
   6  14   0 5147.02 423.702   3
  -6 -14   0 3941.73 763.643   2
   6  14   0 4815.34 933.092   5
   7  14   0 1451.02 582.250   5
   7  14   0 920.068 304.073   1
  -7 -14   0 774.760 403.181   2
   7  14   0 970.898 202.925   3
   7 -14   0 279.462 365.242   2
   7  14   0 732.333 276.826   4
   8 -14   0 6195.34 980.269   2
   8  14   0 5550.38 511.871   3
   8  14   0 4653.20 714.836   1
   8  14   0 5242.78 1034.30   5
   8  14   0 5369.49 702.711   4
   9 -14   0 14006.9 1435.07   2
   9  14   0 15686.7 1731.63   5
  -9 -14   0 15834.0 1289.72   4
  -9  14   0 13055.5 1407.29   4
   9  14   0 15224.3 907.791   3
 -10 -14   0 2381.28 537.823   4
 -10  14   0 2674.42 674.969   4
  10  14   0 3173.32 836.589   5
  10 -14   0 2348.11 614.530   2
  11 -14   0 11366.5 1268.31   2
 -11 -14   0 12187.6 1240.21   4
 -11  14   0 11319.7 1430.08   4
  11  14   0 12371.0 1617.09   5
  12 -14   0 229.270 217.039   2
 -12 -14   0 50.7608 184.844   4
 -12  14   0 553.070 444.730   4
  12  14   0 75.8638 397.532   5
  13 -14   0 16481.8 1483.80   2
  13  14   0 17220.9 1967.84   5
 -13 -14   0 17101.3 1584.76   4
 -13  14   0 19940.2 2043.31   4
  14  14   0 379.856 421.348   5
 -14  14   0 891.587 610.735   4
  15  14   0 24407.7 2453.39   5
 -15  14   0 24711.2 2444.14   4
   0 -15   0-109.326 386.847   2
   0 -15   0-167.928 225.001   1
   0  15   0 43.5698 178.288   4
   1 -15   0 26435.9 2008.91   2
  -1  15   0 22452.4 1305.67   3
  -1  15   0 24089.6 1565.78   4
   1  15   0 23057.6 1469.04   4
  -1 -15   0 25253.7 1527.34   1
  -1 -15   0 23704.8 1873.52   2
   1 -15   0 25089.0 1589.81   1
  -2  15   0 98.8290 175.551   3
   2  15   0 438.599 172.846   3
   2 -15   0 594.692 411.217   2
  -2 -15   0 313.458 256.173   1
  -2 -15   0 465.514 370.323   2
   2  15   0 553.868 259.471   4
   2 -15   0 353.516 254.973   1
   3  15   0 73620.8 2503.56   4
  -3 -15   0 78054.6 3380.47   2
   3 -15   0 76903.3 3400.88   2
  -3  15   0 74246.2 2663.67   3
   3  15   0 79145.0 1742.64   3
   3 -15   0 75449.7 2920.23   1
   4 -15   0 9961.29 1243.16   2
  -4  15   0 8821.69 983.699   3
   4  15   0 9179.21 548.319   3
   4  15   0 9008.76 876.729   4
  -4 -15   0 7131.08 1062.42   2
   5  15   0 7929.16 1179.28   5
  -5 -15   0 9500.58 1213.97   2
   5  15   0 9544.91 526.958   3
   5 -15   0 9633.32 1220.42   2
   5  15   0 8766.01 862.857   4
  -6 -15   0-205.780 326.938   2
   6  15   0 562.069 137.646   3
   6  15   0 648.346 464.130   5
   6  15   0 339.079 214.996   4
   6 -15   0 561.168 362.650   2
   7  15   0 37958.3 2651.56   5
   7 -15   0 35942.1 2356.26   2
   7  15   0 35793.9 1067.80   3
  -7 -15   0 36080.5 2319.93   2
   8 -15   0 26195.2 2014.96   2
   8  15   0 26666.1 2277.14   5
   9 -15   0 12808.7 1408.70   2
  -9  15   0 13941.8 1494.76   4
   9  15   0 14165.3 1685.55   5
  10 -15   0 13150.8 1427.86   2
 -10  15   0 11461.1 1400.35   4
  10  15   0 11589.6 1589.04   5
 -11 -15   0-108.419 147.827   4
  11 -15   0-226.783 259.470   2
  11  15   0 248.249 335.935   5
 -11  15   0 45.9979 260.217   4
 -12  15   0 6922.68 1184.86   4
  12  15   0 4823.61 1061.75   5
  12 -15   0 6639.06 1019.85   2
 -13  15   0 160.933 337.926   4
  13  15   0 316.504 384.475   5
  13 -15   0 366.099 325.922   2
  14  15   0 53147.7 3596.42   5
 -14  15   0 44555.2 3214.02   4
   0  16   0 5754.75 784.712   4
   0 -16   0 5659.91 968.959   2
   0 -16   0 5191.72 736.326   1
   0  16   0 5048.51 591.294   3
   1 -16   0 699.182 290.652   1
   1  16   0 852.544 326.364   4
  -1  16   0 1152.41 315.417   3
   1  16   0 834.119 246.389   3
  -1 -16   0 1673.31 564.209   2
  -1  16   0 685.029 296.662   4
  -1 -16   0 782.270 303.187   1
   1 -16   0 1231.18 528.527   2
  -2 -16   0 31088.5 2231.78   2
   2 -16   0 33549.5 1966.01   1
  -2 -16   0 31973.7 1733.93   1
   2 -16   0 32770.7 2304.86   2
  -2  16   0 33248.8 1720.89   3
   2  16   0 34721.7 1275.94   3
   2  16   0 30655.3 1708.18   4
   3 -16   0 13959.6 1527.89   2
   3 -16   0 11627.9 1204.91   1
   3  16   0 12261.7 1059.29   4
   3  16   0 13201.6 703.019   3
  -3  16   0 13162.5 1154.68   3
  -3 -16   0 12629.1 1442.80   2
   4  16   0 19155.9 746.142   3
  -4 -16   0 21192.1 1837.57   2
   4 -16   0 19057.6 1772.96   2
   4 -16   0 17352.7 1492.02   1
  -5 -16   0 923.971 418.969   2
   5  16   0 836.224 531.712   5
   5 -16   0 773.296 414.115   2
   6  16   0 865.614 516.434   5
  -6 -16   0 188.962 309.686   2
   6 -16   0 81.0721 310.779   2
   7 -16   0 17140.6 1698.31   2
  -7 -16   0 16483.7 1643.57   2
   8  16   0 48691.2 3160.83   5
   8 -16   0 40284.1 2560.60   2
  -9  16   0 41281.9 2586.35   4
   9  16   0 33458.3 2681.95   5
   9 -16   0 33682.8 2344.70   2
  10 -16   0 2253.76 630.535   2
 -10  16   0 2130.40 687.330   4
  10  16   0 3458.78 919.512   5
 -11  16   0 1298.15 551.992   4
  11  16   0 2679.92 861.893   5
  11 -16   0 1832.87 591.439   2
 -12  16   0 47.7628 337.075   4
  12 -16   0-608.678 341.787   2
  12  16   0 112.672 423.459   5
  13  16   0 10975.6 1657.21   5
 -13  16   0 7276.16 1328.47   4
   0 -17   0-26.2433 238.041   1
   0 -17   0-202.125 343.588   2
  -1 -17   0 27802.8 1701.50   1
  -1 -17   0 30725.9 2293.13   2
   1 -17   0 29417.6 2259.28   2
   1 -17   0 27721.1 1781.27   1
   2 -17   0 1850.24 636.560   2
  -2 -17   0 1500.96 558.595   2
   2  17   0 2151.62 328.067   3
   2 -17   0 1210.83 420.822   1
   3 -17   0 10542.2 1178.22   1
  -3 -17   0 11057.1 1399.45   2
   3 -17   0 12407.9 1497.74   2
   4 -17   0 17410.8 1766.30   2
   4 -17   0 19288.8 1622.45   1
  -4 -17   0 19022.2 1811.82   2
   5 -17   0 37964.8 2572.50   2
   5  17   0 37503.9 2719.88   5
   5 -17   0 37785.5 2330.50   1
  -5 -17   0 37011.6 2505.68   2
  -6 -17   0 8234.13 1221.37   2
   6 -17   0 8241.66 1229.75   2
   6  17   0 8184.45 1341.05   5
   7 -17   0 14666.8 1629.21   2
  -7 -17   0 13564.4 1543.47   2
   8 -17   0 2821.49 756.370   2
   8  17   0 2234.62 768.292   5
   9  17   0 3765.16 948.497   5
   9 -17   0 2350.24 720.790   2
  -9  17   0 3162.45 747.925   4
 -10  17   0 15805.3 1711.56   4
  10 -17   0 15191.9 1619.76   2
  10  17   0 16690.1 1995.01   5
  11  17   0 595.681 546.793   5
  11 -17   0-38.2257 220.858   2
 -11  17   0-35.4488 339.896   4
  12 -17   0 2894.39 723.273   2
 -12  17   0 3123.26 861.414   4
  12  17   0 2385.94 851.404   5
   0 -18   0 35404.9 2549.79   2
   0 -18   0 37408.7 2070.94   1
  -1 -18   0-353.010 373.887   2
   1 -18   0 43.0129 200.249   1
  -1 -18   0 105.306 205.058   1
   1 -18   0-175.420 291.674   2
  -2 -18   0 60448.6 3316.96   2
   2 -18   0 58309.6 3278.35   2
   2 -18   0 61188.9 2789.51   1
   3 -18   0 1751.02 614.148   2
  -3 -18   0 1429.79 581.641   2
   3 -18   0 1211.96 464.893   1
   4 -18   0 18199.4 1831.88   2
  -4 -18   0 20761.4 1955.93   2
   4 -18   0 19184.9 1664.52   1
   5  18   0 2245.88 774.678   5
   5 -18   0 1557.26 598.116   2
   5 -18   0 1335.85 486.835   1
   6 -18   0 2872.94 788.168   2
   6  18   0 2805.08 859.503   5
  -6 -18   0 2061.97 706.748   2
  -7 -18   0 10833.2 1432.97   2
   7 -18   0 12566.8 1554.46   2
   7  18   0 12340.3 1711.54   5
   8 -18   0 24778.5 2152.41   2
   8  18   0 26967.4 2518.45   5
  -8  18   0 26530.9 2087.72   4
  -9  18   0 51279.7 3011.35   4
   9  18   0 52233.6 3546.41   5
   9 -18   0 47149.8 2953.18   2
  10  18   0 7101.07 1337.21   5
  10 -18   0 9160.55 1324.53   2
 -10  18   0 5502.31 1062.44   4
 -11  18   0 1741.77 624.168   4
  11 -18   0 2364.22 685.363   2
  11  18   0 2777.88 919.478   5
   0 -19   0-163.420 200.777   1
   0 -19   0 61.4620 268.708   2
  -1 -19   0 12041.5 1548.00   2
   1 -19   0 12286.4 1264.80   1
  -1 -19   0 12163.5 1180.32   1
   1 -19   0 11473.1 1520.24   2
   2 -19   0 1513.67 466.605   1
  -2 -19   0 1312.85 541.385   2
   2 -19   0 1370.22 596.696   2
  -3 -19   0 495.762 464.189   2
   3 -19   0 1062.05 456.793   1
   3 -19   0 1414.18 646.192   2
   4 -19   0 88.5932 192.409   1
  -4 -19   0 30.9069 243.320   2
   4  19   0-423.172 486.678   5
   4 -19   0-559.354 434.690   2
  -5 -19   0 4172.92 983.075   2
   5 -19   0 3217.32 739.175   1
   5  19   0 5051.65 1089.36   5
   5 -19   0 3407.59 813.441   2
   6 -19   0 2783.99 701.333   1
  -6 -19   0 2933.89 824.589   2
   6 -19   0 2046.19 645.551   2
   6  19   0 2853.82 841.741   5
   7  19   0 475.064 497.158   5
   7 -19   0-119.498 307.452   2
   8  19   0 1535.06 748.419   5
  -8  19   0 2365.01 684.019   4
   8 -19   0 988.122 533.941   2
   9  19   0 2005.72 769.120   5
  -9  19   0 1630.15 642.302   4
   9 -19   0 1677.88 599.388   2
  10 -19   0 3506.48 869.016   2
 -10  19   0 3281.43 846.801   4
  10  19   0 4196.34 1136.90   5
   0 -20   0 23479.0 2210.65   2
  -1 -20   0 748.396 488.101   2
   1 -20   0 263.128 264.153   1
   1 -20   0 437.416 439.137   2
   2 -20   0 55833.3 3406.00   2
  -2 -20   0 58209.4 3466.28   2
   2 -20   0 59976.3 2875.45   1
   3 -20   0 6032.71 955.270   1
  -3 -20   0 4644.29 1046.35   2
   3 -20   0 5998.32 1171.31   2
  -4 -20   0 43368.3 3004.97   2
   4 -20   0 43221.8 3000.92   2
   4 -20   0 42213.5 2562.16   1
   4  20   0 48277.7 3348.84   5
   5 -20   0 14006.2 1519.22   1
   5  20   0 12210.3 1732.90   5
   5 -20   0 14535.8 1766.97   2
  -5 -20   0 15431.8 1821.06   2
   6 -20   0 17169.2 1745.36   1
  -6 -20   0 17327.9 1914.20   2
   6  20   0 21972.6 2364.65   5
   6 -20   0 20924.1 2107.87   2
   7  20   0 5516.90 1270.98   5
   7 -20   0 7916.46 1237.18   1
   7 -20   0 4741.55 1065.19   2
   8 -20   0 14533.6 1765.49   2
   8  20   0 16617.5 2104.05   5
   8 -20   0 15438.8 1741.44   1
  -8  20   0 13549.5 1562.95   4
   0 -21   0 851.875 501.620   2
   1 -21   0 1536.31 682.427   2
  -1 -21   0 1025.49 568.648   2
   2 -21   0 291.170 404.970   2
  -2 -21   0 1480.77 697.989   2
   3 -21   0 7046.93 1296.42   2
  -3 -21   0 7563.85 1338.19   2
   4  21   0 2316.70 865.335   5
  -4 -21   0 1748.80 663.785   2
   4 -21   0 2386.55 810.289   2
  -5 -21   0 978.222 604.015   2
   5  21   0 3169.10 976.496   5
   5 -21   0 1955.74 684.521   2
   6 -21   0-575.099 436.110   2
   6  21   0-78.5877 415.931   5
   0 -22   0 24502.9 2400.47   2
   1 -22   0-112.448 321.210   2
  -1 -22   0 671.871 461.581   2
   2 -22   0 24925.9 2424.77   2
  -2 -22   0 26832.5 2520.05   2
 -20   0   1 328.475 427.156   4
 -19   0   1 818.540 604.015   4
 -18   0   1 812.821 525.232   4
 -17   0   1-377.325 373.161   4
 -16   0   1 186.930 325.954   4
  15   0  -1-221.348 427.951   3
 -15   0   1-99.7667 311.396   4
 -14   0   1 1041.26 559.510   4
  14   0  -1 1223.80 556.429   3
 -13   0   1 159.225 271.552   4
  13   0  -1-41.6669 316.205   3
  12   0  -1 496.391 382.720   3
 -12   0   1 230.583 324.816   4
  11   0  -1 436.961 285.847   3
 -11   0   1 63.2144 154.408   5
 -11   0   1 44.1174 172.386   3
 -11   0   1 197.752 217.359   4
 -10   0   1 55.7755 183.088   5
 -10   0   1 311.548 248.270   4
  10   0  -1 318.305 264.489   3
  -9   0   1 89.8958 177.488   4
   9   0  -1 277.540 236.136   3
  -9   0   1 307.659 176.812   5
  -8   0   1 464.268 238.946   5
   8   0  -1 203.906 218.054   3
  -8   0   1 280.689 234.593   4
  -7   0   1 207.251 169.907   4
  -7   0   1-6.07064 153.735   5
   7   0  -1 209.604 215.889   3
  -6   0   1 237.821 135.725   5
   6   0  -1 74.5459 147.645   3
   5   0  -1 4.23647 107.305   3
   4   0  -1 345.426 153.574   3
   3   0  -1 25.2102 81.9412   3
   2   0  -1 263.358 80.0182   3
   1   0  -1 11.3135 35.0710   4
  -1   0   1-6.92251 35.4550   1
   0   0  -1 154.636 72.8072   4
   1   0   1-5.09854 55.0283   5
  -1   0  -1-15.5604 106.289   4
  -1   0  -1 119.573 67.6023   5
  -2   0  -1 62.2008 66.6076   5
  -2   0  -1-58.9928 127.424   4
   2   0   1 2.09463 66.1576   5
  -3   0  -1 12.0190 133.040   4
   3   0   1-26.9471 88.4044   5
  -3   0  -1 232.087 120.446   5
   4   0   1 100.362 114.652   5
  -4   0  -1 220.628 129.838   5
  -4   0  -1 34.7172 117.588   3
  -4   0  -1 136.104 170.673   4
  -5   0  -1 79.0183 108.652   5
  -5   0  -1 167.394 132.911   3
   5   0   1 172.470 136.610   5
   6   0   1-5.53634 131.509   5
  -6   0  -1 342.568 191.280   4
  -6   0  -1-255.710 160.792   5
  -6   0  -1 105.321 122.350   3
  -7   0  -1 279.303 187.869   5
  -7   0  -1 194.791 150.054   3
  -7   0  -1 144.544 174.647   4
  -8   0  -1 222.554 200.039   4
  -8   0  -1 173.139 159.651   5
  -9   0  -1-205.542 206.965   3
  -9   0  -1 429.643 322.034   4
  -9   0  -1 151.643 169.331   5
 -10   0  -1-239.041 315.032   4
 -10   0  -1 151.236 228.039   5
 -11   0  -1-452.509 352.319   4
 -12   0  -1-569.499 373.075   4
 -13   0  -1 76.7111 235.497   4
 -14   0  -1-204.693 223.466   4
 -15   0  -1 171.391 293.063   4
 -16   0  -1 620.654 445.194   4
 -17   0  -1 471.991 423.495   4
 -18   0  -1 59.7804 416.797   4
 -20  -1   1 59641.8 3773.23   4
 -20   1   1 63799.4 3947.40   4
 -19   1   1 16452.0 1943.30   4
 -19  -1   1 16720.5 1921.29   4
 -18  -1   1 99395.4 4472.14   4
 -18   1   1 100508. 4557.87   4
 -17  -1   1 2796.02 759.328   4
 -17   1   1 3561.54 891.506   4
 -16  -1   1 42759.6 2659.30   4
  16  -1  -1 40142.0 1383.91   2
 -16   1   1 38231.2 2553.12   4
  15   1  -1 425.745 374.048   3
 -15   1   1 1143.39 512.701   4
  15   1  -1 618.168 192.757   2
 -15  -1   1 1097.70 488.340   4
  14   1  -1 312485. 3886.04   2
 -14   1   1 330243. 6808.54   4
 -14  -1   1 334564. 6727.77   4
  14  -1  -1 334684. 6913.70   3
  14   1  -1 327271. 6725.53   3
 -13   1   1 14210.3 1371.12   4
  13   1  -1 16611.9 1457.52   3
 -13  -1   1 13629.2 1307.45   4
  13  -1  -1 14950.9 1426.71   3
  12   1  -1 163816. 4338.52   3
 -12  -1   1 160264. 4181.05   4
  12  -1  -1 161725. 4359.04   3
 -12   1   1 168037. 4373.92   4
 -11  -1   1 19416.4 1375.38   4
 -11   1   1 18686.1 1379.19   4
  11   1  -1 19507.0 1413.09   3
  11  -1  -1 17818.1 1385.56   3
 -11  -1   1 18768.6 1397.82   5
 -11   1   1 18062.1 1346.90   5
 -11   1   1 18437.8 1380.26   3
 -10   1   1 118899. 3217.08   5
 -10  -1   1 119364. 3300.73   5
  10   1  -1 115630. 3235.70   3
  10  -1  -1 115320. 3302.09   3
 -10   1   1 121046. 3275.51   4
 -10  -1   1 119451. 3190.69   4
  -9   1   1 120722. 3051.10   4
   9  -1  -1 116833. 3134.45   3
  -9  -1   1 117820. 3110.03   5
   9   1  -1 119577. 3083.49   3
  -9   1   1 117583. 3028.10   5
  -9  -1   1 117750. 2931.23   4
  -8   1   1 328161. 4701.76   5
   8   1  -1 332884. 4808.40   3
  -8   1   1 326718. 4665.68   4
   8  -1  -1 340752. 4950.04   3
  -8  -1   1 329682. 4837.61   5
  -8  -1   1 339844. 4573.20   4
  -8  -1   1 322382. 4741.37   3
  -7  -1   1 161038. 2853.71   4
   7  -1  -1 161580. 3178.81   3
  -7  -1   1 156758. 3092.78   5
   7   1  -1 165214. 3113.97   3
  -6  -1   1 93731.2 2186.71   5
  -6  -1   1 96349.1 1988.36   4
   6  -1  -1 97575.7 2296.77   3
   6   1  -1 97656.4 2201.84   3
  -5  -1   1 126196. 2281.05   5
   5  -1  -1 128970. 2358.44   3
   5   1  -1 126305. 2272.05   3
   4  -1  -1 49908.0 1288.53   3
   4   1  -1 50769.5 1271.77   3
  -4  -1   1 50768.8 1259.40   5
   3   1  -1 609470. 3868.01   3
   3  -1  -1 607021. 3846.40   3
  -3  -1   1 598875. 3671.64   5
  -2  -1   1 46066.2 983.263   1
   2  -1  -1 45927.5 872.569   3
   2   1  -1 45448.6 950.216   3
  -2  -1   1 45459.6 782.607   5
   1  -1  -1 146581. 1752.80   4
  -1  -1   1 153665. 1737.90   1
   0  -1  -1 316.851 102.572   4
   0   1  -1 391.802 103.788   4
   1  -1   1 135822. 1291.74   5
  -1   1  -1 129430. 1972.03   4
  -1  -1  -1 134779. 1414.53   2
  -1   1  -1 129946. 1308.46   5
  -1  -1  -1 133935. 2080.66   4
  -2  -1  -1 345.837 146.617   4
  -2   1  -1 392.009 168.342   4
  -2  -1  -1 480.526 86.1448   2
  -2   1  -1 570.831 123.138   5
   2   1   1 342.223 129.822   5
   2  -1   1 552.163 123.886   5
  -3   1  -1 206611. 3198.93   4
   3   1   1 210821. 2874.86   5
  -3  -1  -1 200857. 1506.29   2
  -3  -1  -1 187504. 2723.78   3
  -3  -1  -1 196373. 2844.46   5
  -3  -1  -1 207877. 3223.27   4
   3   1   1 197614. 1566.68   2
  -3   1  -1 195372. 2494.41   5
  -4   1  -1 52646.2 1473.52   5
  -4  -1  -1 55037.2 1657.42   5
  -4  -1  -1 49685.9 1550.66   3
  -4   1  -1 55625.9 1817.55   4
  -4  -1  -1 55030.2 1811.27   4
   4   1   1 57447.8 1642.73   5
  -5  -1  -1 129111. 2724.97   3
  -5   1  -1 135140. 2613.22   5
  -5  -1  -1 127421. 2759.68   5
   5   1   1 139401. 2757.78   5
  -5  -1  -1 137372. 3096.45   4
  -5   1  -1 136890. 3084.09   4
  -6  -1  -1 19009.1 1153.70   5
  -6  -1  -1 18629.5 1229.50   4
  -6  -1  -1 18551.7 1116.26   3
  -6   1  -1 19733.4 1264.32   4
   6   1   1 18547.3 1089.77   5
  -6   1  -1 18049.1 1165.49   3
  -6   1  -1 17629.7 1030.46   5
   7   1   1 1506.44 338.175   5
  -7  -1  -1 2007.84 447.186   4
  -7   1  -1 1411.46 345.477   5
  -7   1  -1 2176.18 464.132   4
  -7  -1  -1 1527.61 362.551   5
   7   1   1 1707.74 380.100   4
  -8  -1  -1 3698.44 625.762   4
  -8  -1  -1 5239.69 701.653   5
  -8   1  -1 4206.86 591.106   5
   8   1   1 4892.35 673.893   4
  -8   1  -1 4139.72 669.133   4
  -9   1  -1 23327.1 1656.62   4
  -9  -1  -1 24404.9 1557.53   3
  -9  -1  -1 23644.3 1563.11   5
  -9  -1  -1 22180.2 1613.33   4
  -9   1  -1 25055.5 1627.22   3
  -9   1  -1 23989.3 1494.90   5
 -10   1  -1 63315.2 2871.56   4
 -10   1  -1 65833.8 2635.80   5
 -10  -1  -1 66370.4 2927.37   4
 -11   1  -1-299.871 296.970   4
 -11  -1  -1-381.869 340.938   4
 -12   1  -1 8734.19 1198.23   4
 -12  -1  -1 8720.69 1189.31   4
 -13  -1  -1 3374.17 787.037   4
 -13   1  -1 4037.62 860.988   4
 -14  -1  -1 5798.41 1077.26   4
 -14   1  -1 5195.65 1024.59   4
 -15   1  -1 535.526 383.169   4
 -15  -1  -1-302.006 350.592   4
 -16   1  -1 27130.2 2496.30   4
 -16  -1  -1 25486.0 2414.39   4
 -17  -1  -1 2120.71 787.995   4
 -17   1  -1 2336.36 778.058   4
 -18  -1  -1 218.668 360.740   4
 -18   1  -1 1381.65 647.335   4
 -20  -2   1 784.496 517.049   4
 -20   2   1 2653.99 829.493   4
 -19  -2   1 57345.0 3528.09   4
 -19   2   1 59661.1 3691.31   4
 -18  -2   1 2471.38 763.229   4
 -18   2   1 4430.87 1014.96   4
 -17   2   1 5849.16 1101.01   4
 -17  -2   1 5700.38 1055.47   4
  16  -2  -1 580.275 192.873   2
  16   2  -1 973.972 522.742   3
 -16  -2   1 196.482 331.041   4
 -16   2   1 1043.05 491.161   4
 -15   2   1-200.334 346.663   4
  15   2  -1 12.6377 378.389   3
  15  -2  -1 208.579 152.937   2
 -15  -2   1-300.658 309.576   4
  15   2  -1-55.1259 118.313   2
 -14  -2   1 6391.42 960.020   4
  14  -2  -1 4546.23 523.005   2
 -14   2   1 6220.07 988.247   4
  14   2  -1 4675.99 531.326   2
  14   2  -1 5422.53 946.437   3
  13  -2  -1 77357.1 3240.85   3
  13   2  -1 80357.3 3164.14   3
 -13   2   1 79917.3 3224.60   4
  13   2  -1 69194.3 1914.81   2
 -13  -2   1 79277.7 3084.37   4
 -12  -2   1 1016.68 404.361   4
  12   2  -1 698.679 229.581   2
  12  -2  -1 1817.95 540.366   3
 -12  -2   1 1606.89 444.621   3
 -12   2   1 710.968 372.064   4
  12   2  -1 1157.09 448.518   3
  11  -2  -1 8996.64 1017.45   3
  11   2  -1 10626.3 1046.02   3
 -11   2   1 10241.9 1045.33   4
 -11  -2   1 11795.1 1078.44   4
 -11  -2   1 11498.7 1107.83   5
 -11   2   1 10356.3 1021.98   5
 -10  -2   1 2746.29 535.392   5
 -10   2   1 3100.27 539.498   5
  10  -2  -1 2909.86 559.667   3
  10   2  -1 3244.33 554.154   3
 -10  -2   1 2801.95 501.676   4
 -10   2   1 2605.37 523.177   4
  -9  -2   1 49814.8 1884.11   4
  -9   2   1 50792.3 2004.86   4
   9  -2  -1 51666.6 2117.78   3
   9   2  -1 50021.0 1980.69   3
  -9  -2   1 44754.0 1861.89   3
  -9  -2   1 52358.6 2105.42   5
  -8  -2   1 44441.5 1739.66   3
   8   2  -1 39358.0 1641.82   3
  -8  -2   1 42172.7 1605.00   4
   8  -2  -1 41493.8 1783.34   3
  -8  -2   1 42592.4 1789.54   5
  -7  -2   1 5043.89 580.187   5
   7  -2  -1 5735.19 634.559   3
  -7  -2   1 5445.07 534.759   4
   7   2  -1 4634.47 525.256   3
  -7  -2   1 5017.46 553.422   3
  -6  -2   1 6168.46 583.489   5
   6  -2  -1 5861.67 582.054   3
  -6  -2   1 5871.17 492.868   4
  -6  -2   1 6396.08 568.702   3
   6   2  -1 6046.77 550.930   3
   5  -2  -1 8065.54 612.178   3
  -5  -2   1 8574.00 501.833   4
  -5  -2   1 8376.35 618.802   5
  -5  -2   1 7441.18 553.047   3
  -4  -2   1 48368.2 1293.24   5
   4  -2  -1 48045.6 1296.39   3
   4   2  -1 48294.1 1241.64   3
  -4  -2   1 47143.6 947.717   4
   3  -2  -1 44119.7 1054.15   3
   3   2  -1 45664.4 1093.06   3
  -3  -2   1 45163.0 1084.48   5
  -2  -2   1 102271. 1349.19   5
   2  -2  -1 103114. 1307.74   3
  -2  -2   1 100075. 1624.07   1
  -2   2   1 101375. 1290.86   3
   1  -2  -1 8.79798 83.9703   2
  -1  -2   1 198.599 145.259   1
   0   2  -1 152273. 1745.19   4
   0  -2  -1 148519. 1938.99   2
   0  -2  -1 153954. 2126.31   4
  -1  -2  -1 211.656 95.2025   2
   1   2   1 237.450 96.9392   2
  -1  -2  -1 434.421 154.122   4
  -1   2  -1 364.460 131.029   4
  -1   2  -1 200.562 77.1983   2
  -2  -2  -1 20550.6 728.836   3
   2   2   1 20645.4 689.141   2
  -2   2  -1 20121.7 585.522   2
  -2   2  -1 21839.8 936.424   4
  -2  -2  -1 19591.8 655.234   2
  -2  -2  -1 20273.6 933.761   4
   3   2   1 2165.81 330.902   5
  -3  -2  -1 2233.84 360.112   4
  -3  -2  -1 2235.49 222.896   2
  -3  -2  -1 2097.09 279.528   3
   3  -2   1 2414.24 188.771   2
  -3   2  -1 2547.85 278.803   5
  -3   2  -1 2633.87 376.255   4
   3   2   1 2200.13 232.154   2
  -3   2  -1 2252.35 187.993   2
  -4   2  -1 39241.2 1527.70   4
   4  -2   1 37290.2 666.294   2
  -4  -2  -1 33728.7 1369.04   5
  -4  -2  -1 37422.0 858.787   2
   4   2   1 37454.6 1402.92   5
  -4   2  -1 37507.7 1200.84   5
  -4  -2  -1 40602.0 1570.57   4
  -4   2  -1 34792.6 694.869   2
   4   2   1 38306.3 1471.81   4
   4   2   1 36598.4 907.965   2
  -4  -2  -1 35565.5 1250.53   3
  -5   2  -1 1378.34 270.489   5
   5   2   1 885.280 276.192   4
   5   2   1 1035.61 165.444   2
  -5  -2  -1 1143.70 268.102   3
  -5  -2  -1 983.183 312.323   4
   5   2   1 768.699 251.454   5
  -5  -2  -1 576.381 228.787   5
  -5   2  -1 932.802 271.459   4
   6   2   1 15364.4 1026.78   5
   6   2   1 14174.5 1018.10   4
  -6  -2  -1 12453.1 895.852   3
  -6  -2  -1 13686.7 1020.37   5
  -6   2  -1 14981.8 1108.53   4
  -6  -2  -1 16017.7 1144.09   4
  -6   2  -1 14798.9 932.020   5
   6   2   1 14113.0 563.059   2
  -7   2  -1 16136.1 1059.80   5
   7   2   1 14944.1 574.900   2
  -7  -2  -1 17343.8 1267.84   4
   7   2   1 16352.6 1167.18   4
  -7  -2  -1 16082.6 1175.00   5
  -7  -2  -1 16352.7 1096.83   3
  -7   2  -1 16211.8 1236.70   4
  -8   2  -1 15120.8 1095.48   5
   8   2   1 15946.5 566.807   2
   8   2   1 16172.1 1220.30   4
  -8   2  -1 14085.1 1221.03   4
  -8   2  -1 15799.5 1252.93   3
  -8  -2  -1 13963.5 1215.66   4
  -8  -2  -1 15035.8 1195.04   5
  -9   2  -1 8175.02 1006.82   4
  -9  -2  -1 8820.89 988.231   5
   9   2   1 8692.76 380.114   2
   9   2   1 9023.89 953.918   4
  -9   2  -1 9770.85 945.597   5
  -9  -2  -1 9779.54 1075.85   4
 -10  -2  -1 3538.22 627.917   3
  10   2   1 2915.81 589.963   5
 -10   2  -1 3365.40 712.781   4
 -10   2  -1 2623.88 530.202   5
 -10  -2  -1 3509.80 707.951   4
 -11  -2  -1 1814.50 558.886   4
 -11   2  -1 1487.59 512.035   4
 -12  -2  -1 38.0798 233.539   4
 -12   2  -1 726.378 408.557   4
 -13   2  -1 6755.20 1093.61   4
 -13  -2  -1 6759.52 1103.85   4
 -14  -2  -1 3281.65 828.075   4
 -14   2  -1 2121.24 698.650   4
 -15   2  -1 1146.51 510.974   4
 -15  -2  -1 1315.51 606.880   4
 -16  -2  -1 1608.34 699.345   4
 -16   2  -1 1152.93 610.440   4
 -17   2  -1 769.254 514.054   4
 -17  -2  -1 98.7167 404.915   4
 -18  -2  -1 810.368 529.470   4
 -18   2  -1 1615.24 685.266   4
 -20   3   1 28758.8 2716.26   4
 -20  -3   1 22044.5 2294.96   4
 -19   3   1 10013.6 1557.60   4
 -19  -3   1 6546.94 1228.06   4
 -18   3   1 17551.1 1957.16   4
 -18  -3   1 18664.4 1942.11   4
 -17  -3   1 7219.35 1138.80   4
 -17   3   1 5341.64 1085.66   4
 -16  -3   1 22454.3 1921.97   4
 -16   3   1 23104.6 2047.30   4
  16   3  -1 23703.7 1966.82   3
  16  -3  -1 21917.9 1054.58   2
  15   3  -1 1388.11 519.564   3
  15  -3  -1 1253.15 289.926   2
 -15  -3   1 636.541 450.022   4
  15   3  -1 1137.20 303.652   2
 -15   3   1 2010.60 612.345   4
 -14   3   1 29082.4 2087.32   4
  14   3  -1 27127.1 1305.39   2
  14  -3  -1 29225.8 1308.13   2
 -14  -3   1 28243.5 1949.06   4
  14   3  -1 30564.5 2042.33   3
 -13  -3   1 1642.70 519.267   4
  13  -3  -1 1009.69 291.590   2
  13   3  -1 1268.33 319.311   2
  13   3  -1 875.329 438.157   3
 -13   3   1 1769.25 568.341   4
 -12  -3   1 93872.9 3137.80   4
  12  -3  -1 94913.7 2340.08   2
  12  -3  -1 95394.0 3427.11   3
  12   3  -1 93018.2 3206.46   3
 -12   3   1 89927.1 3283.70   4
  12   3  -1 87331.6 2247.93   2
 -12  -3   1 93025.5 3131.84   3
 -11  -3   1 7106.93 830.889   4
  11   3  -1 6393.94 809.914   3
  11  -3  -1 7639.01 950.039   3
  11  -3  -1 6670.83 630.507   2
  11   3  -1 6947.55 865.954   5
 -11   3   1 8100.31 913.933   5
 -11   3   1 6429.89 843.583   4
  11   3  -1 6057.06 591.998   2
 -11  -3   1 7287.31 913.332   5
  10   3  -1 30769.6 1283.31   2
  10  -3  -1 30429.2 1749.23   3
  10   3  -1 31490.3 1662.05   3
 -10  -3   1 31869.0 1607.74   4
  10  -3  -1 29832.6 1278.79   2
 -10  -3   1 32608.3 1815.72   5
 -10   3   1 33000.9 1762.32   4
  -9  -3   1 12178.8 1052.41   5
  -9  -3   1 12974.1 1000.92   3
   9   3  -1 10860.3 924.709   3
   9  -3  -1 11227.3 1018.48   3
  -9  -3   1 12257.1 928.940   4
  -8  -3   1 168568. 3649.34   5
  -8  -3   1 165205. 3106.84   4
   8  -3  -1 169159. 3661.29   3
  -8  -3   1 166676. 3322.08   3
   8   3  -1 165045. 3292.94   3
   7  -3  -1 189456. 3571.15   3
  -7  -3   1 187689. 3004.81   4
  -7  -3   1 180600. 3221.63   3
  -7  -3   1 181166. 3552.67   5
   7   3  -1 191170. 3297.78   3
  -6  -3   1 47033.2 1334.63   4
  -6  -3   1 42012.6 1578.70   5
   6   3  -1 43481.8 1445.30   3
  -6  -3   1 44821.6 1483.83   3
   6  -3  -1 46878.3 1628.94   3
   5   3  -1 49345.7 1399.46   3
   5  -3  -1 49141.7 1513.69   3
  -5  -3   1 47357.2 1535.45   5
  -5  -3   1 46100.4 1357.77   3
  -5  -3   1 49164.9 1167.69   4
  -4  -3   1 17715.6 556.782   4
  -4   3   1 17997.8 807.778   3
  -4  -3   1 17557.0 837.679   5
  -4  -3   1 17814.2 782.118   3
   4  -3  -1 17341.2 843.152   2
   4   3  -1 18023.8 773.278   3
   4  -3  -1 18013.9 813.621   3
   3  -3  -1 60633.0 1281.15   3
  -3  -3   1 59765.3 1369.71   5
   3   3  -1 62760.9 1325.13   3
   3  -3  -1 63610.3 1562.34   2
  -3   3   1 61065.0 1282.88   3
  -2   3   1 60514.8 1030.80   3
   2  -3  -1 59158.8 1012.00   3
   2   3  -1 57503.7 1176.10   5
   2  -3  -1 61888.1 1493.18   2
  -2  -3   1 55887.8 1324.84   1
   1  -3  -1 598938. 4543.29   2
  -1  -3   1 585747. 4318.25   1
   0   3  -1 6341.60 368.836   4
   0  -3  -1 6615.92 475.385   4
   0  -3   1 6584.43 433.543   2
   0  -3  -1 5304.21 435.092   2
  -1   3  -1 6552.91 459.144   4
   1  -3   1 7207.17 438.327   2
  -1  -3  -1 6898.04 474.874   2
  -1   3  -1 6487.81 436.647   2
   1   3   1 5913.03 449.402   2
  -1  -3  -1 6689.68 512.830   4
  -1  -3  -1 6856.76 287.790   3
  -2   3  -1 105.752 79.0877   2
  -2  -3  -1 121.266 101.891   2
   2  -3   1 135.736 83.3279   2
  -2  -3  -1 129.404 68.4996   3
  -2  -3  -1 7.44410 94.6252   4
   2   3   1 52.7200 78.7726   4
   2   3   1 50.9378 84.7752   2
  -2   3  -1 118.187 111.918   4
   3  -3   1 120391. 1700.51   2
  -3   3  -1 126477. 2541.93   4
  -3  -3  -1 115183. 1900.28   3
   3   3   1 114057. 2376.55   4
  -3  -3  -1 121771. 1918.34   2
   3   3   1 112060. 1951.88   2
  -3   3  -1 112888. 1708.84   2
  -3  -3  -1 126706. 2586.34   4
  -4   3  -1 23178.9 755.576   2
   4   3   1 22398.5 879.394   2
   4   3   1 24536.1 1193.55   4
   4  -3   1 25849.0 768.310   2
  -4  -3  -1 24730.1 849.961   2
   4   3   1 25037.7 1235.01   5
  -4  -3  -1 25851.3 1270.63   4
  -4  -3  -1 23352.2 978.648   3
  -4   3  -1 24152.3 1218.30   4
  -5   3  -1 73869.2 1868.19   5
   5   3   1 76393.0 2256.35   5
  -5  -3  -1 73460.1 2299.09   4
  -5  -3  -1 74096.0 1924.07   3
   5  -3   1 73421.2 1238.59   2
  -5   3  -1 77284.9 2342.97   4
  -5  -3  -1 74216.5 1457.99   2
   5   3   1 73820.2 1587.41   2
   5   3   1 75041.1 2209.32   4
  -6  -3  -1 40461.4 1822.25   4
   6   3   1 41308.5 1743.52   4
   6   3   1 38610.6 1150.26   2
  -6  -3  -1 40813.5 1564.93   3
   6  -3   1 39251.1 857.309   2
  -6   3  -1 38056.0 1785.07   4
  -6   3  -1 37289.9 1445.17   5
   6   3   1 36247.2 1639.70   5
  -7   3  -1 42924.2 2016.52   4
  -7   3  -1 41555.9 1671.02   5
   7   3   1 46935.4 1972.52   4
  -7  -3  -1 43055.3 1741.25   3
  -7  -3  -1 43671.0 1981.15   5
   7  -3   1 43199.4 823.880   2
   7   3   1 43156.4 1212.59   2
  -7  -3  -1 48978.2 2140.54   4
  -8  -3  -1 24767.8 1622.92   4
   8   3   1 22874.8 876.235   2
  -8   3  -1 26375.0 1674.25   4
  -8   3  -1 23789.0 1353.77   5
  -8  -3  -1 22965.3 1520.74   5
   8   3   1 26311.1 1552.21   4
  -9   3  -1 16366.3 1206.66   5
  -9   3  -1 15466.1 1365.48   4
   9   3   1 18012.3 1363.95   4
   9   3   1 16692.3 1303.00   5
   9   3   1 15490.1 700.189   2
  -9  -3  -1 15115.3 1315.39   5
  -9  -3  -1 15739.5 1367.57   4
 -10   3  -1 57278.0 2753.69   4
 -10  -3  -1 55617.7 2400.01   3
  10   3   1 60379.0 2571.91   5
 -10  -3  -1 59348.8 2770.33   4
  10   3   1 56765.2 1260.27   2
 -10   3  -1 59060.3 2425.86   5
 -11   3  -1 19258.3 1705.84   4
  11   3   1 18534.5 1498.47   5
 -11  -3  -1 21362.2 1755.45   4
  11   3   1 19136.2 640.932   2
  12   3   1 21049.5 1667.47   5
 -12   3  -1 19952.6 1801.99   4
 -12  -3  -1 20136.3 1785.48   4
 -13   3  -1 197.301 273.961   4
 -13  -3  -1 21.8979 211.063   4
 -14  -3  -1 15461.8 1735.91   4
 -14   3  -1 15576.3 1763.82   4
 -15  -3  -1 421.431 384.722   4
 -15   3  -1 440.979 448.809   4
 -16  -3  -1 29826.3 2603.58   4
 -16   3  -1 25909.2 2443.60   4
 -17  -3  -1 2349.96 816.701   4
 -17   3  -1 3788.48 1016.79   4
 -18  -3  -1 12451.6 1819.20   4
 -18   3  -1 12189.1 1832.66   4
 -20  -4   1 10910.0 1613.56   4
 -20   4   1 11695.8 1740.74   4
 -19   4   1 85989.4 4487.35   4
 -19  -4   1 77018.1 4045.26   4
 -18   4   1 2042.58 727.539   4
 -18  -4   1 1551.89 617.216   4
 -17  -4   1 21238.1 1962.64   4
 -17   4   1 25692.9 2265.26   4
 -16  -4   1-27.3676 158.001   4
  16   4  -1 223.885 338.320   3
 -16   4   1 419.823 313.990   4
  16  -4  -1 73.8763 116.840   2
  15   4  -1 56557.5 2877.11   3
 -15  -4   1 55739.7 2855.05   4
  15   4  -1 52325.9 1936.18   2
  15  -4  -1 57630.0 1851.60   2
 -15   4   1 57375.4 3085.97   4
  14   4  -1 4892.45 850.796   3
 -14   4   1 4647.87 890.237   4
  14  -4  -1 5199.27 577.332   2
  14   4  -1 5015.09 612.911   2
 -14  -4   1 5692.59 893.850   4
  13  -4  -1 156016. 3131.07   2
 -13  -4   1 154710. 4273.61   4
  13   4  -1 156024. 4318.27   3
 -13   4   1 160409. 4659.33   4
  13   4  -1 143412. 3144.39   2
  12   4  -1 12457.9 1173.68   3
  12  -4  -1 10406.7 821.762   2
 -12   4   1 11299.3 1208.23   4
  12   4  -1 13933.1 1279.94   5
 -12  -4   1 11273.1 1091.25   3
  12   4  -1 10942.2 854.683   2
 -12  -4   1 12403.1 1153.48   4
  11  -4  -1 61059.3 1944.76   2
  11   4  -1 61297.1 2422.80   3
  11   4  -1 63130.5 1995.80   2
  11   4  -1 66251.3 2647.59   5
 -11   4   1 63429.5 2625.55   4
 -11  -4   1 62187.9 2403.70   4
 -10  -4   1 1787.15 461.470   5
  10  -4  -1 1393.31 304.175   2
  10  -4  -1 1035.55 385.336   3
 -10  -4   1 363.303 198.562   3
 -10  -4   1 1312.32 375.832   4
  10   4  -1 1207.77 370.015   3
  10   4  -1 1597.92 325.683   2
   9  -4  -1 88670.5 2851.89   3
   9   4  -1 85062.3 2527.04   3
  -9  -4   1 86895.4 2866.09   5
  -9  -4   1 81422.9 2460.29   3
   9   4  -1 77916.1 2122.39   2
  -9  -4   1 81609.7 2367.91   4
   9  -4  -1 79216.4 2142.66   2
   8   4  -1 182584. 3170.19   2
  -8  -4   1 192312. 4019.70   5
   8  -4  -1 193516. 3926.90   3
  -8  -4   1 186565. 3282.06   4
   8  -4  -1 185337. 3210.96   2
   8   4  -1 185313. 3472.17   3
  -8  -4   1 186548. 3483.41   3
  -7  -4   1 106589. 2237.13   4
   7  -4  -1 103135. 2355.76   2
   7  -4  -1 107416. 2740.66   3
   7   4  -1 104075. 2332.38   2
  -7  -4   1 105468. 2444.36   3
   7   4  -1 98989.1 2069.50   4
  -7  -4   1 103208. 2777.14   5
  -7   4   1 106610. 2710.94   3
   7   4  -1 107346. 2464.88   3
   6  -4  -1 6438.70 594.543   2
  -6  -4   1 6576.10 569.003   3
  -6   4   1 6325.29 625.649   3
  -6  -4   1 6854.58 505.494   4
   6  -4  -1 6227.11 617.252   3
   6   4  -1 6225.37 558.914   2
  -6  -4   1 6361.77 646.523   5
   6   4  -1 6595.08 476.282   4
   6   4  -1 6347.73 559.939   3
   5   4  -1 4445.15 339.431   4
  -5  -4   1 5274.23 541.605   5
  -5  -4   1 4605.45 441.197   3
   5  -4  -1 4895.75 497.076   3
  -5   4   1 5413.25 520.708   3
   5  -4  -1 4497.88 491.392   2
   5   4  -1 4869.47 453.136   3
  -5  -4   1 5136.67 376.089   4
   5   4  -1 4460.52 464.503   2
   4   4  -1 5727.42 506.377   1
   4  -4  -1 6053.44 550.982   2
  -4   4   1 5327.78 463.061   3
   4   4  -1 5592.28 303.078   4
  -4  -4   1 5257.07 490.345   5
  -4  -4   1 5477.25 307.420   4
  -4  -4   1 6304.85 477.700   3
   4   4  -1 5472.30 436.947   3
   4  -4  -1 5150.56 459.349   3
  -3   4   1 3246.39 316.325   3
   3   4  -1 3403.32 374.483   1
   3  -4  -1 3548.66 414.240   2
   3   4  -1 3095.70 356.733   5
  -3  -4   1 4014.00 405.169   1
   3  -4  -1 3743.68 337.479   3
   3   4  -1 3196.60 319.521   3
   2   4  -1 546942. 4524.62   1
   2  -4  -1 538592. 3226.43   3
  -2   4   1 536246. 3222.10   3
  -2  -4   1 551915. 4680.03   2
   2  -4  -1 557150. 4979.35   2
  -2  -4   1 548751. 4502.67   1
  -1   4   1 1395.78 258.148   4
   1  -4  -1 2159.12 325.507   2
  -1  -4   1 1530.40 256.111   2
   0   4  -1 60208.6 1169.71   4
   0  -4  -1 60748.8 1535.24   4
   0  -4   1 62311.2 1497.22   2
   0  -4  -1 62210.1 1625.89   2
   0   4   1 57680.7 1514.40   4
   1   4   1 8709.66 623.179   2
   1  -4   1 10214.4 601.810   2
  -1   4  -1 9906.81 573.911   4
   1   4   1 9163.28 628.522   4
  -1  -4  -1 9837.45 649.389   4
  -1   4  -1 10164.9 621.303   2
  -1  -4  -1 9602.24 632.719   2
  -2  -4  -1 49836.1 1416.51   2
  -2   4  -1 51247.6 1462.75   4
   2  -4   1 47994.2 1289.25   2
  -2   4  -1 47381.1 1310.29   2
  -2  -4  -1 47639.1 1519.66   4
  -2  -4  -1 47220.0 920.643   3
   2   4   1 45524.5 1459.84   4
   2   4   1 47722.5 1446.08   2
  -3   4  -1 10988.7 627.934   2
  -3  -4  -1 12070.6 830.354   4
   3   4   1 11459.5 782.575   4
   3  -4   1 12339.0 648.358   2
  -3   4  -1 11753.0 790.680   4
  -3  -4  -1 11054.5 553.158   3
  -3  -4  -1 12718.8 709.305   2
   3   4   1 12617.1 748.620   2
   4   4   1 133000. 2787.22   4
  -4  -4  -1 139896. 2983.74   4
  -4   4  -1 141811. 2967.09   4
   4   4   1 130455. 2407.20   2
  -4  -4  -1 133174. 2281.05   2
  -4  -4  -1 133008. 2221.47   3
  -4   4  -1 133805. 2145.39   2
   4  -4   1 139244. 2115.51   2
  -5   4  -1 3689.95 548.444   4
  -5  -4  -1 4038.22 398.202   2
  -5  -4  -1 3740.69 423.814   3
   5  -4   1 5104.55 404.535   2
  -5   4  -1 4514.04 395.869   2
   5   4   1 4761.54 610.054   5
   5   4   1 4123.40 442.810   2
   5   4   1 4278.38 544.124   4
  -5  -4  -1 4193.83 578.983   4
   6   4   1 545.782 176.948   2
  -6  -4  -1 412.229 168.005   3
  -6   4  -1 219.822 229.193   4
   6   4   1 227.539 154.916   4
  -6  -4  -1 97.9348 165.915   4
   6  -4   1 331.065 125.747   2
  -6   4  -1 325.941 178.903   5
  -7   4  -1 2392.77 493.639   4
  -7  -4  -1 3114.39 551.091   4
   7   4   1 2711.34 364.338   2
   7   4   1 2409.69 463.318   4
  -7   4  -1 2445.95 418.486   5
   7  -4   1 2674.07 275.442   2
  -7  -4  -1 3262.85 474.595   3
  -8   4  -1 36560.9 1665.43   5
  -8   4  -1 35757.8 1984.58   4
   8   4   1 38212.9 1880.81   4
   8  -4   1 35552.1 927.926   2
  -8  -4  -1 35154.7 1926.19   4
   8   4   1 33532.5 1241.32   2
  -9  -4  -1 928.600 356.995   4
   9   4   1 1080.18 240.417   2
   9   4   1 1069.33 364.419   4
   9   4   1 1553.43 462.686   5
   9  -4   1 935.661 142.468   2
  -9   4  -1 782.009 430.905   4
  -9   4  -1 1249.02 352.843   5
 -10   4  -1 418.308 250.161   5
 -10  -4  -1 876.361 312.938   3
  10   4   1 154.367 294.495   5
 -10  -4  -1-56.2639 369.384   4
  10   4   1 474.881 166.726   2
 -10   4  -1 134.757 310.678   4
 -11   4  -1 4426.70 869.455   4
  11   4   1 4249.13 412.885   2
 -11  -4  -1 4771.15 854.532   4
  11   4   1 4240.90 768.951   5
  12   4   1 3976.62 772.277   5
 -12  -4  -1 3991.77 816.245   4
  12   4   1 3953.60 359.876   2
 -12   4  -1 3673.86 825.481   4
 -13  -4  -1 3947.03 857.733   4
 -13   4  -1 4339.25 906.809   4
  13   4   1 2820.89 661.569   5
 -14  -4  -1 2197.67 676.566   4
 -14   4  -1 1567.32 582.185   4
 -15  -4  -1 10176.2 1482.93   4
 -15   4  -1 9680.79 1477.14   4
 -16   4  -1 1254.41 722.663   4
 -16  -4  -1 579.560 492.392   4
 -17   4  -1-209.722 250.963   4
 -17  -4  -1-1240.99 629.173   4
 -20   5   1 546.364 452.348   4
 -20  -5   1 790.753 479.464   4
 -19  -5   1 915.549 560.220   4
 -19   5   1 1399.75 628.429   4
 -18   5   1-404.500 450.106   4
 -18  -5   1 426.494 408.468   4
 -17  -5   1 721.902 389.404   4
 -17   5   1 1103.18 541.470   4
  16   5  -1 6894.18 1081.20   3
 -16   5   1 6754.26 1164.25   4
 -16  -5   1 5502.40 958.338   4
  16  -5  -1 6528.33 631.555   2
 -15  -5   1 500.163 331.779   4
  15  -5  -1 368.582 225.867   2
  15   5  -1 416.808 267.371   2
 -15   5   1 1420.15 536.745   4
  15   5  -1 187.948 340.877   3
  14  -5  -1 65.9271 144.510   2
  14   5  -1-99.4979 382.031   5
  14   5  -1-61.9656 281.729   3
  14   5  -1-47.6827 158.287   2
 -14  -5   1 483.610 356.005   4
 -14   5   1 557.560 436.564   4
  13   5  -1 652.484 299.036   2
  13  -5  -1 511.910 261.173   2
  13   5  -1 1289.64 436.546   3
  13   5  -1 985.379 460.874   5
 -13   5   1 558.442 366.759   4
 -13  -5   1 138.280 258.994   4
  12   5  -1 19132.4 1438.88   3
  12   5  -1 18951.1 1516.94   5
 -12  -5   1 17612.1 1357.28   4
 -12   5   1 17454.1 1499.81   4
  12  -5  -1 18241.2 1132.16   2
 -12  -5   1 17811.2 1365.27   3
  12   5  -1 17509.5 1161.79   2
 -11   5   1 350.643 320.970   4
  11  -5  -1 180.745 138.671   2
  11   5  -1 54.3924 172.839   2
 -11  -5   1 124.829 200.264   4
  11   5  -1 43.5414 233.699   5
  11   5  -1-32.8639 213.016   3
  10   5  -1 23273.5 1270.20   2
  10  -5  -1 23852.9 1254.01   2
 -10  -5   1 24715.3 1650.40   5
  10   5  -1 24510.1 1447.92   3
 -10  -5   1 25506.9 1424.21   4
 -10   5   1 23581.2 1561.47   3
  -9  -5   1 3827.94 531.089   4
   9   5  -1 3917.02 555.743   3
  -9  -5   1 3683.21 609.625   5
   9  -5  -1 3252.62 475.668   2
  -9   5   1 3937.17 616.857   3
   9   5  -1 3692.17 481.668   4
  -9  -5   1 3827.52 540.306   3
   9   5  -1 4513.43 557.228   2
   8   5  -1 1259.83 319.134   3
  -8   5   1 1774.60 407.608   3
   8  -5  -1 1071.23 300.438   2
   8   5  -1 2284.57 406.561   2
   8  -5  -1 1096.76 361.968   3
   8   5  -1 1654.29 302.271   4
  -8  -5   1 980.975 330.874   5
  -8  -5   1 1286.50 319.560   3
  -8  -5   1 1253.23 297.440   4
  -7  -5   1 27701.9 1257.17   3
  -7  -5   1 28287.0 1162.66   4
   7   5  -1 25572.1 1040.27   4
   7  -5  -1 26687.6 1274.44   2
  -7  -5   1 24064.7 1391.72   5
   7   5  -1 27077.8 1235.77   3
  -7   5   1 29119.1 1459.67   3
   7   5  -1 28340.1 1318.99   2
   7  -5  -1 26502.9 1395.13   3
   6   5  -1 60736.3 1886.78   2
  -6  -5   1 58778.7 1714.23   3
  -6  -5   1 60623.0 1495.35   4
   6   5  -1 59212.9 1698.68   3
   6   5  -1 56201.7 1382.67   4
  -6   5   1 57298.6 1909.05   3
   6  -5  -1 58370.1 1855.68   2
   6  -5  -1 58953.2 1919.65   3
  -6  -5   1 57331.4 2014.61   5
   5  -5  -1 40514.5 1445.28   3
  -5   5   1 36020.2 1379.01   3
  -5  -5   1 38629.6 1026.26   4
   5   5  -1 38952.6 1486.54   2
   5   5  -1 36465.7 968.772   4
   5   5  -1 39688.0 1292.46   3
   5   5  -1 40094.7 1464.91   1
   5  -5  -1 36961.8 1461.93   2
  -5  -5   1 36870.3 1251.07   3
   4   5  -1 3333.95 362.502   3
   4   5  -1 3224.61 234.640   4
   4  -5  -1 3303.44 381.513   3
   4  -5  -1 3693.02 466.359   2
  -4   5   1 3536.95 391.254   3
   4   5  -1 3504.18 445.010   5
  -4   5   1 2765.04 408.105   2
   4   5  -1 4046.72 452.661   1
  -4  -5   1 3275.58 251.838   4
  -3  -5   1 14466.8 869.962   2
   3   5  -1 13520.3 779.017   1
   3  -5  -1 14065.9 897.213   2
  -3   5   1 12422.8 637.612   3
   3   5  -1 14199.1 797.901   5
  -3  -5   1 13390.8 777.531   1
   2  -5  -1 3857.99 471.804   2
  -2  -5   1 3887.06 425.227   1
  -2  -5   1 3458.10 426.993   2
   2   5  -1 3774.04 412.119   1
  -2   5   1 3495.38 284.799   3
   1  -5  -1 187346. 3134.33   2
  -1  -5   1 188973. 2953.87   2
  -1   5   1 184009. 2857.95   4
  -1   5   1 187939. 1484.77   3
  -1  -5   1 187442. 2888.76   1
   0   5  -1 21134.5 1029.82   2
   0  -5  -1 23091.4 1096.69   2
   0   5   1 21776.2 987.892   4
   0  -5   1 21100.0 986.511   2
  -1  -5  -1 175646. 2860.04   4
   1  -5   1 173671. 2792.56   2
   1   5   1 170440. 1736.64   1
  -1  -5  -1 173486. 2948.75   2
   1   5   1 171308. 3055.78   2
  -1   5  -1 164073. 2812.89   2
   1   5   1 165078. 2768.14   4
  -2  -5  -1 20583.5 1014.27   2
   2   5   1 19306.5 988.080   4
   2  -5   1 21614.0 977.890   2
  -2   5  -1 19271.7 952.858   2
  -2   5  -1 21066.7 964.761   4
  -2  -5  -1 19901.0 538.638   3
  -2  -5  -1 19033.0 1001.33   4
   2   5   1 19514.5 1043.17   2
  -3   5  -1 65529.2 1886.60   4
   3   5   1 60616.5 1844.10   4
   3  -5   1 65418.1 1689.03   2
   3   5   1 62543.8 1857.27   2
  -3   5  -1 62595.7 1687.88   2
  -3  -5  -1 63015.3 1249.83   3
  -3  -5  -1 66570.0 1988.26   4
  -3  -5  -1 66600.6 1810.23   2
  -4  -5  -1 7771.05 626.524   2
  -4   5  -1 7714.12 601.133   2
   4   5   1 6782.18 654.654   4
  -4   5  -1 8052.81 739.690   4
   4  -5   1 8860.24 620.254   2
  -4  -5  -1 8268.04 759.586   4
   4   5   1 8116.51 673.296   2
  -4  -5  -1 7899.04 527.466   3
   5  -5   1 69244.9 1694.69   2
   5   5   1 68015.3 2155.48   4
  -5  -5  -1 67067.2 2254.85   4
  -5  -5  -1 65201.3 1704.02   3
  -5  -5  -1 64708.3 1761.63   2
  -5   5  -1 64131.0 1705.37   2
   5   5   1 67068.0 1940.13   2
  -5   5  -1 71866.5 2319.89   4
  -6  -5  -1 11121.9 729.336   2
   6   5   1 11055.5 921.127   4
   6  -5   1 12631.2 713.016   2
   6   5   1 10843.9 789.651   2
  -6  -5  -1 11674.2 1001.16   4
  -6  -5  -1 10607.3 764.782   3
  -6   5  -1 11067.3 701.559   2
  -6   5  -1 10209.6 944.890   4
   7   5   1 32196.4 1654.75   4
  -7  -5  -1 32778.8 1453.19   3
   7  -5   1 31941.2 1108.66   2
  -7  -5  -1 29483.1 1683.45   4
   7   5   1 28550.7 1291.07   2
  -7   5  -1 33540.4 1826.66   4
  -8   5  -1 35610.4 1657.10   5
  -8   5  -1 37143.4 2043.46   4
  -8  -5  -1 38703.0 2036.45   4
   8  -5   1 37044.0 1155.19   2
   8   5   1 35229.7 1434.40   2
   8   5   1 38775.9 1918.95   4
   8   5   1 40188.7 2045.53   5
   9   5   1 13730.2 905.226   2
   9  -5   1 14545.1 685.098   2
  -9   5  -1 14697.6 1128.70   5
  -9  -5  -1 14932.5 1348.82   4
   9   5   1 14676.9 1295.63   5
   9   5   1 16848.1 1327.36   4
  -9   5  -1 14027.5 1339.31   4
  10   5   1 27996.1 1848.01   5
  10   5   1 26810.6 1216.25   2
 -10  -5  -1 27328.8 1925.90   4
 -10   5  -1 27360.8 1638.74   5
 -10   5  -1 33216.9 2139.03   4
  10  -5   1 28229.3 857.860   2
  11   5   1 14642.3 1405.50   5
  11   5   1 13064.2 831.261   2
 -11   5  -1 13071.3 1441.25   4
 -11  -5  -1 11440.1 1306.28   4
 -12   5  -1 44733.0 2737.37   4
  12   5   1 45280.2 2533.27   5
 -12  -5  -1 43980.5 2652.94   4
  12   5   1 44121.7 1460.44   2
 -13   5  -1 3314.58 816.424   4
  13   5   1 3515.11 754.856   5
 -13  -5  -1 3902.91 843.883   4
 -14  -5  -1 36082.5 2627.75   4
 -14   5  -1 39617.0 2815.54   4
  14   5   1 36118.3 2453.32   5
 -15  -5  -1 21.9289 215.920   4
 -15   5  -1-325.109 392.277   4
 -16  -5  -1 34663.7 2824.64   4
 -16   5  -1 36207.4 2935.32   4
 -17   5  -1 1558.55 667.025   4
 -17  -5  -1 1370.66 659.328   4
 -20  -6   1 11851.0 1665.42   4
 -20   6   1 11626.2 1767.11   4
 -19  -6   1 29905.8 2510.05   4
 -19   6   1 34052.0 2876.27   4
 -18  -6   1 2644.48 773.000   4
 -18   6   1 3832.52 981.627   4
 -17  -6   1 26557.4 2169.97   4
 -17   6   1 29979.9 2508.81   4
  17   6  -1 28793.7 2215.66   3
  16  -6  -1 1659.74 357.491   2
  16   6  -1 2584.62 685.165   3
 -16  -6   1 2486.40 677.675   4
 -16   6   1 3341.83 878.649   4
 -15   6   1 91669.5 4007.98   4
  15   6  -1 88885.5 3748.25   5
 -15  -6   1 88999.0 3594.58   4
  15   6  -1 79663.1 2696.08   2
  15   6  -1 85300.0 3482.56   3
  15  -6  -1 86055.5 2480.58   2
  14   6  -1 477.368 338.373   5
 -14   6   1 979.113 514.547   4
  14   6  -1 200.015 244.028   3
  14  -6  -1 29.2820 137.477   2
  14   6  -1 49.6128 166.635   2
 -14  -6   1 67.7190 262.520   4
  13   6  -1 128761. 3371.53   2
  13   6  -1 135381. 3990.01   3
  13   6  -1 138421. 4322.17   5
 -13  -6   1 135317. 4002.74   4
 -13   6   1 146206. 4569.49   4
  13  -6  -1 139104. 3269.96   2
 -12  -6   1 13359.3 1167.24   3
  12   6  -1 12141.3 1030.05   2
 -12  -6   1 13072.7 1182.66   4
  12   6  -1 13642.2 1326.45   5
  12   6  -1 13568.7 1208.16   3
  12  -6  -1 12864.2 1004.58   2
 -12   6   1 12418.4 1292.06   4
  11  -6  -1 37615.7 1699.05   2
  11   6  -1 35390.4 1719.82   2
 -11  -6   1 35222.8 1807.31   4
  11   6  -1 34502.1 2005.94   5
  11   6  -1 38144.8 1898.65   3
 -10   6   1 10927.4 1089.01   3
  10  -6  -1 9718.70 855.558   2
  10   6  -1 10695.4 864.242   4
  10   6  -1 11480.9 973.795   2
  10   6  -1 10969.7 965.817   3
 -10  -6   1 9913.19 903.974   4
  -9  -6   1 27181.8 1365.82   4
   9   6  -1 29422.8 1324.05   4
   9   6  -1 28981.6 1474.34   3
  -9   6   1 31606.0 1746.75   3
   9  -6  -1 29603.1 1458.00   2
  -9  -6   1 29951.4 1781.31   5
  -9  -6   1 29417.1 1466.97   3
   9   6  -1 29645.5 1526.28   2
   8   6  -1 130546. 2886.94   3
  -8  -6   1 127488. 2876.88   3
   8   6  -1 122011. 2489.78   4
  -8   6   1 134973. 3429.36   3
  -8  -6   1 124294. 2684.91   4
   8   6  -1 126447. 3080.77   2
  -8  -6   1 130581. 3507.80   5
   8  -6  -1 124507. 2963.27   2
   7   6  -1 160321. 2595.63   4
   7   6  -1 165870. 3462.68   2
  -7  -6   1 163327. 3057.50   3
   7  -6  -1 167848. 3387.86   2
  -7  -6   1 163859. 2809.37   4
   7   6  -1 167016. 3079.24   3
  -7   6   1 162232. 3520.19   3
   6  -6  -1 179754. 3480.69   2
   6   6  -1 184982. 3449.06   1
  -6  -6   1 172425. 2961.30   3
  -6   6   1 170504. 3361.35   3
   6   6  -1 184095. 3564.67   2
   6   6  -1 183462. 3005.06   3
  -6  -6   1 175376. 2572.65   4
   6   6  -1 175006. 2438.63   4
  -5   6   1 24276.3 1283.30   2
   5   6  -1 24071.8 1281.75   2
   5   6  -1 21150.0 1189.43   5
   5   6  -1 21623.4 753.494   4
   5   6  -1 23404.3 1001.40   3
   5   6  -1 22220.9 1143.07   1
  -5  -6   1 22961.7 810.930   4
  -5   6   1 20991.7 1092.35   3
   5  -6  -1 22543.0 1227.24   2
  -4   6   1 2525.47 418.872   2
  -4  -6   1 3677.56 482.315   2
   4   6  -1 2712.86 421.244   5
  -4  -6   1 2802.31 243.860   4
   4   6  -1 2742.16 389.103   1
  -4   6   1 3468.39 406.895   3
   4   6  -1 3360.04 369.422   3
   4  -6  -1 3017.28 460.157   2
   4   6  -1 3646.35 271.325   4
  -3  -6   1 31621.9 1350.94   2
  -3  -6   1 29225.5 1207.48   1
   3   6  -1 28757.5 685.484   4
   3   6  -1 28660.9 1203.45   1
  -3   6   1 30469.2 1041.42   3
   3  -6  -1 28850.8 1364.64   2
  -2  -6   1 296587. 3800.38   1
  -2   6   1 296829. 2730.63   3
   2  -6  -1 299556. 4357.54   2
   2   6  -1 289144. 3751.74   1
   1  -6  -1 29156.5 1342.27   2
  -1  -6   1 28511.5 1258.94   2
   1  -6  -1 29513.6 811.962   1
  -1  -6   1 27710.7 1195.11   1
  -1   6   1 28918.7 663.249   3
   0   6   1 134985. 2623.54   4
   0  -6  -1 145877. 2980.16   2
   0  -6  -1 143248. 1622.55   1
   0  -6   1 142560. 2783.45   2
   0   6  -1 139080. 2869.67   2
  -1  -6  -1 3505.45 435.844   4
   1   6   1 2580.08 238.867   1
   1  -6   1 4215.54 502.244   2
  -1  -6  -1 3035.06 447.915   2
   1   6   1 2869.97 396.531   4
   1   6   1 2816.15 459.214   2
  -1   6  -1 2900.94 416.701   2
   2   6   1 8647.70 761.540   2
   2   6   1 8155.99 671.193   4
  -2  -6  -1 9239.05 724.452   4
  -2  -6  -1 9070.86 735.535   2
  -2   6  -1 9158.20 716.624   2
   2   6   1 8633.27 496.493   1
   2  -6   1 9884.75 738.536   2
   3   6   1 3077.37 469.059   2
  -3   6  -1 3458.53 464.786   4
  -3  -6  -1 2837.83 436.566   4
   3   6   1 2403.14 381.416   4
   3  -6   1 3632.36 464.186   2
  -3  -6  -1 3789.98 289.165   3
  -3  -6  -1 3195.99 450.103   2
  -3   6  -1 2968.98 420.499   2
   4   6   1 210183. 3691.95   4
  -4  -6  -1 220092. 3910.37   4
  -4   6  -1 221757. 3867.38   4
  -4  -6  -1 214763. 3551.25   2
  -4   6  -1 211219. 3438.84   2
   4  -6   1 215558. 3358.86   2
   4   6   1 203346. 3682.22   2
  -4  -6  -1 208323. 2589.10   3
  -5   6  -1 56275.5 1753.69   2
  -5  -6  -1 59209.0 2149.98   4
  -5   6  -1 63161.2 2235.59   4
   5  -6   1 60365.8 1763.69   2
  -5  -6  -1 58286.5 1829.68   2
   5   6   1 58382.9 1987.94   2
  -5  -6  -1 57224.9 1543.10   3
   5   6   1 60221.2 2064.05   4
  -6  -6  -1 29080.0 1606.86   4
  -6  -6  -1 28821.4 1273.08   2
   6   6   1 27693.9 1384.12   2
  -6   6  -1 29587.8 1267.07   2
  -6   6  -1 26927.5 1560.91   4
   6  -6   1 29435.8 1218.92   2
  -6  -6  -1 28306.5 1207.78   3
   6   6   1 28409.6 1497.58   4
  -7   6  -1 15530.7 1274.46   4
  -7  -6  -1 15444.5 943.367   2
   7  -6   1 17011.3 913.775   2
   7   6   1 15310.0 1036.01   2
  -7  -6  -1 15453.1 981.297   3
  -7  -6  -1 13530.4 1161.89   4
   7   6   1 15530.0 1164.63   4
   7   6   1 16800.3 1327.60   5
  -8   6  -1 5219.23 797.859   4
  -8  -6  -1 4843.16 607.556   3
   8   6   1 5488.81 732.315   4
   8   6   1 6155.02 865.821   5
  -8  -6  -1 5279.61 773.610   4
   8   6   1 5824.58 647.617   2
   8  -6   1 6054.75 539.505   2
  -9   6  -1 28163.9 1915.64   4
   9  -6   1 27862.1 1092.80   2
  -9  -6  -1 26497.4 1800.33   4
   9   6   1 26463.5 1358.82   2
   9   6   1 28303.1 1841.95   5
  -9   6  -1 28534.7 1588.35   5
 -10  -6  -1 21839.9 1722.88   4
  10  -6   1 20590.6 888.112   2
 -10   6  -1 21064.7 1436.67   5
  10   6   1 19726.2 1167.00   2
 -10   6  -1 21698.6 1767.58   4
  10   6   1 23037.2 1731.32   5
 -11   6  -1 59099.0 3023.05   4
 -11  -6  -1 60396.9 2976.98   4
  11   6   1 57280.1 1946.19   2
  11   6   1 59167.6 2853.61   5
 -11  -6  -1 57344.2 2458.69   3
  11  -6   1 59265.4 1365.67   2
  12   6   1 397.602 224.030   2
  12   6   1 114.251 251.781   5
 -12   6  -1 23.0701 308.030   4
 -12  -6  -1 238.192 332.837   4
  13   6   1 1346.27 507.997   5
 -13  -6  -1 1606.42 580.519   4
 -13   6  -1 1820.61 648.583   4
  14   6   1-91.0543 409.750   5
 -14   6  -1 845.077 592.762   4
 -14  -6  -1 438.486 450.455   4
 -15   6  -1 14152.4 1784.95   4
  15   6   1 16560.4 1754.42   5
 -15  -6  -1 14946.9 1777.64   4
 -16  -6  -1-483.630 421.306   4
 -16   6  -1 1183.25 613.043   4
 -17   6  -1 13841.9 1953.46   4
 -17  -6  -1 15029.6 1915.90   4
 -19   7   1-453.873 442.203   4
 -19  -7   1-354.684 385.416   4
 -18   7   1-768.771 492.730   4
 -18  -7   1 440.648 302.239   4
 -17   7   1 408.564 403.191   4
 -17  -7   1 357.121 380.368   4
  17   7  -1 970.175 489.620   3
 -16   7   1 3433.87 856.411   4
  16  -7  -1 3785.09 552.868   2
  16   7  -1 3524.66 845.519   5
 -16  -7   1 3207.09 750.725   4
  16   7  -1 3983.79 820.183   3
 -15   7   1 3045.10 813.184   4
 -15  -7   1 1615.52 548.352   4
  15   7  -1 2542.15 643.984   3
  15  -7  -1 1874.95 400.967   2
  15   7  -1 2617.38 712.984   5
 -14   7   1 2619.37 737.882   4
  14   7  -1 2004.19 552.682   3
 -14  -7   1 1799.11 546.712   4
  14   7  -1 1386.18 412.091   2
  14   7  -1 2049.43 608.769   5
  14  -7  -1 2480.28 481.152   2
 -13  -7   1 5571.47 851.874   4
  13  -7  -1 6500.93 744.528   2
  13   7  -1 5886.73 845.629   3
  13   7  -1 6199.82 798.970   2
  13   7  -1 5932.11 949.748   5
 -13   7   1 6199.37 993.082   4
  12   7  -1 7548.05 914.305   3
 -12  -7   1 6953.61 851.997   3
  12  -7  -1 7907.63 830.052   2
  12   7  -1 7439.31 856.322   2
 -12  -7   1 5577.70 779.595   4
 -12   7   1 7611.97 1058.50   4
  12   7  -1 5594.27 897.621   5
  11  -7  -1-147.144 218.295   2
  11   7  -1 418.520 308.132   5
  11   7  -1 293.652 206.579   3
  11   7  -1-51.2151 135.609   2
 -11  -7   1 26.9011 143.097   4
  10   7  -1 15424.2 1329.97   5
  10   7  -1 16381.8 1063.91   4
  10   7  -1 16821.9 1190.34   3
 -10  -7   1 15424.2 1120.65   4
  10  -7  -1 16844.7 1188.52   2
  10   7  -1 16809.3 1237.80   2
   9   7  -1 8254.51 870.394   2
   9  -7  -1 7530.07 787.680   2
   9   7  -1 7562.19 676.885   4
   9   7  -1 8189.64 786.543   3
  -9   7   1 8709.08 947.569   3
  -9  -7   1 9212.72 828.871   3
  -9  -7   1 7874.03 742.892   4
  -8  -7   1 16551.0 1041.80   3
  -8  -7   1 16893.4 995.950   4
   8   7  -1 17440.2 943.278   4
   8   7  -1 17832.0 1075.51   3
   8   7  -1 17154.7 1224.84   2
  -8   7   1 15932.3 1202.20   3
   8  -7  -1 15755.1 1123.05   2
  -7   7   1 6756.87 746.185   3
   7  -7  -1 7328.64 772.538   2
  -7  -7   1 8072.03 631.374   4
   7   7  -1 7477.97 657.351   3
   7   7  -1 7252.37 790.911   2
   7   7  -1 8082.66 793.646   1
   7   7  -1 6860.76 550.455   4
  -7  -7   1 6724.83 629.816   3
   6   7  -1 1577.92 242.804   4
   6   7  -1 1476.56 294.805   3
  -6   7   1 1271.85 320.349   3
   6   7  -1 1444.72 335.516   1
   6   7  -1 1698.93 405.491   5
  -6  -7   1 1605.80 262.001   4
   6   7  -1 1491.82 379.483   2
   6  -7  -1 1128.49 343.875   2
  -5   7   1 33601.7 1606.88   2
   5   7  -1 32096.3 1197.87   3
   5   7  -1 30636.5 924.443   4
   5   7  -1 32497.1 1557.40   5
   5   7  -1 31674.6 1415.77   1
   5   7  -1 30570.5 1552.45   2
  -5   7   1 30754.2 1365.96   3
  -5  -7   1 31604.4 977.837   4
   5  -7  -1 31404.8 1539.21   2
  -4   7   1 34156.3 1603.73   2
  -4  -7   1 34946.0 1552.88   2
   4  -7  -1 36718.4 1641.79   2
  -4   7   1 33946.3 1300.94   3
   4   7  -1 35014.5 1434.00   1
   4   7  -1 35235.3 1218.89   3
   4   7  -1 34393.9 1523.62   5
   4   7  -1 32534.2 864.800   4
   3   7  -1 11880.8 509.714   4
  -3  -7   1 10307.7 839.494   2
   3  -7  -1 12339.4 963.631   2
  -3   7   1 11528.7 671.470   3
  -3  -7   1 11996.9 822.785   1
   3   7  -1 11784.9 811.969   1
   2  -7  -1 61.6165 139.406   2
  -2  -7   1 171.325 202.541   2
  -2   7   1 217.288 106.760   3
  -1   7   1 4187.04 280.067   3
   1  -7  -1 3709.97 337.762   1
  -1  -7   1 4095.65 491.428   1
  -1  -7   1 2869.30 448.093   2
  -1   7   1 3013.68 430.165   4
   1  -7  -1 4201.43 562.629   2
   0   7  -1 393.676 213.149   2
   0   7   1 586.907 213.355   4
   0  -7  -1 222.871 194.950   2
   0  -7   1 213.034 237.200   2
   0  -7  -1 378.888 121.940   1
   1   7   1 334247. 4419.72   4
   1  -7   1 336192. 4648.93   2
   1   7   1 332138. 2874.88   1
  -1  -7  -1 338230. 4843.99   2
  -1   7  -1 326139. 4720.20   2
   2   7   1 3244.13 320.435   1
   2   7   1 3171.74 447.669   4
  -2   7  -1 2834.40 447.266   2
   2  -7   1 3565.45 515.738   2
  -2  -7  -1 3319.23 508.969   2
  -2  -7  -1 3466.47 466.868   4
   2   7   1 4297.52 594.099   2
   3  -7   1 19499.9 1120.69   2
  -3   7  -1 19926.9 1095.24   4
  -3  -7  -1 19067.3 1126.22   4
  -3  -7  -1 19156.4 1150.74   2
  -3  -7  -1 19129.3 596.043   3
  -3   7  -1 19168.7 1130.20   2
   3   7   1 19457.8 863.205   1
   3   7   1 20350.8 1257.16   2
   3   7   1 19312.3 1112.02   4
  -4  -7  -1 193.168 233.289   2
   4   7   1 230.038 161.331   4
  -4  -7  -1 288.796 109.594   3
  -4   7  -1 541.619 217.491   2
   4   7   1 507.430 246.388   2
   4  -7   1 685.697 250.719   2
  -4   7  -1 53.5287 182.972   4
  -4  -7  -1 409.302 202.230   4
  -5  -7  -1 20523.7 1302.05   4
  -5   7  -1 19558.9 1264.82   4
  -5  -7  -1 19758.7 869.883   3
   5   7   1 18079.8 1214.15   2
   5   7   1 20751.6 1240.44   4
   5  -7   1 19647.1 1104.69   2
  -5  -7  -1 19796.3 1155.74   2
  -5   7  -1 18690.2 1110.49   2
   6   7   1 33943.2 1655.53   2
   6   7   1 35270.5 1688.56   4
  -6  -7  -1 35406.1 1795.80   4
  -6   7  -1 35024.1 1514.65   2
  -6   7  -1 35172.2 1881.79   3
  -6   7  -1 37748.2 1862.00   4
  -6  -7  -1 35042.5 1302.45   3
  -6  -7  -1 34408.7 1501.07   2
   6  -7   1 36712.9 1496.85   2
   7   7   1 102408. 3372.24   5
  -7  -7  -1 100374. 2565.64   2
  -7  -7  -1 97586.8 3115.61   4
   7  -7   1 100402. 2441.46   2
  -7  -7  -1 96582.3 2397.30   3
   7   7   1 97348.4 2942.46   4
  -7   7  -1 106652. 3316.99   4
  -7   7  -1 98798.5 2532.13   2
   7   7   1 93081.6 2750.62   2
  -8   7  -1 86841.4 3180.79   4
   8   7   1 84874.9 2642.30   2
   8  -7   1 84700.6 2208.43   2
   8   7   1 90141.9 3264.22   5
   8   7   1 87913.3 2920.09   4
  -8  -7  -1 87369.4 3126.03   4
  -8  -7  -1 82896.1 2390.87   3
   9  -7   1 35988.2 1387.74   2
   9   7   1 36912.3 2172.97   5
   9   7   1 33892.0 1673.83   2
  -9   7  -1 38518.1 2239.14   4
  -9  -7  -1 36060.4 2114.70   4
  10   7   1 9867.09 1195.89   5
 -10   7  -1 10986.9 1050.74   5
 -10  -7  -1 8232.94 1085.08   4
 -10   7  -1 11769.2 1309.55   4
  10   7   1 8766.73 861.707   2
  10  -7   1 10095.8 713.175   2
 -11   7  -1 963.826 473.429   4
  11  -7   1 1490.35 270.420   2
 -11  -7  -1 1110.53 392.573   3
  11   7   1 1579.32 547.206   5
 -11  -7  -1 1566.21 521.959   4
  11   7   1 1428.20 381.753   2
 -12   7  -1 30108.7 2289.05   4
  12   7   1 30391.1 2171.64   5
 -12  -7  -1 24417.0 1986.31   4
 -13  -7  -1 5387.84 995.316   4
  13   7   1 7782.66 1172.54   5
 -13   7  -1 7150.96 1220.77   4
 -14  -7  -1 39995.0 2796.97   4
  14   7   1 40560.6 2693.69   5
 -14   7  -1 43150.7 2992.32   4
 -15  -7  -1 1290.77 581.465   4
 -15   7  -1 841.481 536.287   4
  15   7   1 1810.17 666.238   5
 -16  -7  -1 8492.64 1414.05   4
 -16   7  -1 10556.3 1606.98   4
 -17  -7  -1 390.445 357.706   4
 -17   7  -1 1359.50 731.398   4
 -19   8   1 7684.33 1391.06   4
 -19  -8   1 8872.90 1367.54   4
 -18   8   1 4177.14 1049.92   4
 -18  -8   1 5353.52 1001.82   4
 -17  -8   1 8514.17 1244.61   4
  17   8  -1 7910.47 1164.52   3
 -17   8   1 6911.77 1315.14   4
  16   8  -1 5580.54 937.626   3
  16   8  -1 3742.16 882.131   5
 -16  -8   1 3679.44 768.023   4
 -16   8   1 5554.65 1078.73   4
  16  -8  -1 5101.99 651.932   2
 -15   8   1 14662.5 1653.25   4
  15   8  -1 13822.6 1399.09   3
  15  -8  -1 12401.5 1055.77   2
 -15  -8   1 10713.1 1252.38   4
  15   8  -1 10814.4 1382.95   5
  14   8  -1 739.403 345.965   3
  14   8  -1 475.844 294.010   2
 -14   8   1 966.631 469.334   4
  14   8  -1 498.746 374.809   5
  14  -8  -1-14.3457 211.159   2
 -14  -8   1 528.972 298.690   4
 -13   8   1 45023.4 2627.12   4
  13   8  -1 42464.9 2156.80   2
  13   8  -1 46827.0 2316.25   3
 -13  -8   1 46397.9 2335.60   4
  13   8  -1 44507.1 2563.54   5
  13  -8  -1 45805.9 2061.06   2
  12   8  -1 2216.92 513.402   2
 -12  -8   1 1942.68 481.405   4
  12   8  -1 2791.40 706.162   5
 -12   8   1 1566.31 537.930   4
  12   8  -1 2121.68 498.291   3
 -12  -8   1 1583.25 437.523   3
  12  -8  -1 2600.25 520.589   2
  11   8  -1 30134.8 1986.10   5
  11   8  -1 31661.0 1710.49   3
  11  -8  -1 26134.6 1551.80   2
  11   8  -1 32142.4 1838.06   2
 -11  -8   1 30317.3 1679.33   4
  11   8  -1 28518.7 1493.02   4
  10   8  -1 9064.43 874.572   3
  10   8  -1 9111.88 978.215   2
 -10  -8   1 8833.69 849.554   4
  10   8  -1 8058.48 749.765   4
  10   8  -1 8637.54 1039.35   5
  10  -8  -1 8456.97 894.451   2
  -9  -8   1 82908.7 2459.57   3
   9   8  -1 86991.8 2278.30   4
   9  -8  -1 85904.5 2752.34   2
   9   8  -1 91332.8 2567.81   3
   9   8  -1 93187.4 3040.42   2
  -9   8   1 94288.0 3135.98   3
  -9  -8   1 89428.8 2493.62   4
   9   8  -1 87448.4 3122.23   5
  -8  -8   1 3290.10 445.211   4
  -8  -8   1 3910.28 516.316   3
   8   8  -1 3792.60 618.741   2
  -8   8   1 5169.44 709.395   3
   8   8  -1 4129.73 615.033   1
   8   8  -1 4548.28 709.808   5
   8   8  -1 4050.41 461.813   4
   8  -8  -1 5079.51 680.418   2
   8   8  -1 3800.79 508.862   3
  -7   8   1 60778.0 2261.81   3
   7   8  -1 63734.0 2451.02   2
   7   8  -1 61128.3 1625.20   4
   7   8  -1 61778.7 1883.79   3
   7  -8  -1 65903.8 2370.64   2
   7   8  -1 63570.3 2483.48   5
   7   8  -1 62954.5 2243.16   1
  -7  -8   1 60778.7 1740.24   4
   6  -8  -1 100459. 2936.74   2
   6   8  -1 95555.2 1854.71   4
   6   8  -1 103880. 3045.31   5
   6   8  -1 99522.8 2707.13   1
   6   8  -1 108126. 3158.80   2
   6   8  -1 99788.2 2272.01   3
  -6  -8   1 101448. 2030.64   4
  -6   8   1 97559.1 2673.02   3
   5   8  -1 16002.4 1200.98   2
   5   8  -1 13997.6 980.104   1
   5   8  -1 12518.4 627.699   4
   5   8  -1 12806.7 781.896   3
  -5  -8   1 13337.7 666.950   4
  -5  -8   1 15178.5 1095.91   2
   5  -8  -1 14889.3 1142.85   2
   5   8  -1 12858.6 1044.90   5
  -5   8   1 13384.0 928.966   3
   4   8  -1 87884.2 1533.43   4
  -4  -8   1 92132.7 2388.61   1
  -4   8   1 84912.6 2128.86   3
  -4  -8   1 96368.3 2704.04   2
   4   8  -1 91346.9 2026.17   3
   4   8  -1 91773.8 2622.88   5
   4   8  -1 93106.3 2451.26   1
   4  -8  -1 93386.0 2778.65   2
  -3   8   1 28167.8 1102.79   3
   3   8  -1 30607.7 1375.68   1
  -3  -8   1 29043.6 1341.89   1
   3  -8  -1 32008.1 1616.29   2
  -3  -8   1 30046.3 1514.06   2
   3   8  -1 28457.2 885.289   4
  -2  -8   1 118635. 2702.29   1
  -2  -8   1 120093. 3002.46   2
   2   8  -1 114007. 1862.97   4
  -2   8   1 113230. 1916.83   3
   2  -8  -1 119438. 3093.58   2
   1  -8  -1 6154.46 471.869   1
  -1  -8   1 5977.75 632.751   1
   1  -8  -1 5354.13 674.685   2
  -1   8   1 5957.35 630.303   4
  -1   8   1 6405.79 382.360   3
  -1  -8   1 5712.02 657.633   2
   0   8   1 176702. 3350.85   4
   0  -8   1 186167. 3535.08   1
   0   8  -1 187785. 3844.43   2
   0  -8  -1 173573. 2314.36   1
   0  -8  -1 187054. 3837.04   2
   0  -8   1 186083. 3685.85   2
  -1   8  -1 225.314 182.925   2
   1  -8   1 526.016 307.413   2
  -1  -8  -1-57.8307 229.165   2
   1   8   1 107.819 169.686   2
   1   8   1 88.8795 122.746   4
   2  -8   1 296250. 4631.62   2
  -2  -8  -1 284560. 4711.99   2
   2   8   1 289132. 5055.07   2
   2   8   1 279915. 3049.25   1
   2   8   1 281301. 4270.69   4
  -2   8  -1 287725. 4696.27   2
  -2  -8  -1 286205. 4287.53   4
   3   8   1 197.704 166.018   4
   3   8   1 788.045 319.449   2
  -3  -8  -1 812.456 303.566   2
  -3  -8  -1 460.683 228.537   4
  -3   8  -1 247.038 176.533   2
   3   8   1 610.367 173.670   1
   3  -8   1 344.371 236.580   2
  -4   8  -1 90336.9 2574.14   4
   4   8   1 84246.6 2006.75   1
  -4  -8  -1 82185.0 1444.81   3
  -4  -8  -1 85191.4 2546.36   4
  -4   8  -1 86226.8 2578.45   2
   4   8   1 84231.9 2460.17   4
   4  -8   1 91307.0 2566.90   2
  -4  -8  -1 90717.8 2655.93   2
   4   8   1 85617.7 2787.05   2
   5   8   1 37967.6 1856.89   2
   5  -8   1 41451.8 1728.77   2
  -5   8  -1 36144.1 1664.92   2
  -5   8  -1 39071.2 1802.01   4
   5   8   1 38536.3 1727.36   4
  -5  -8  -1 36653.8 1132.78   3
  -5  -8  -1 39095.0 1815.05   4
  -5  -8  -1 38636.2 1714.18   2
  -6  -8  -1 69154.9 2299.09   2
  -6   8  -1 66796.0 2653.46   3
  -6  -8  -1 65376.4 1731.46   3
  -6  -8  -1 64513.3 2446.71   4
   6   8   1 64711.0 2318.49   4
   6  -8   1 67032.4 2190.58   2
  -6   8  -1 69973.2 2587.17   4
  -6   8  -1 67843.6 2273.47   2
   6   8   1 70352.6 2544.99   2
  -7   8  -1 38531.4 2041.29   4
   7  -8   1 41379.0 1710.47   2
   7   8   1 38885.2 1882.96   4
  -7  -8  -1 37487.3 1684.76   2
   7   8   1 38691.5 2163.54   5
  -7   8  -1 37520.1 1688.44   2
  -7  -8  -1 35442.4 1406.17   3
   7   8   1 38620.0 1896.24   2
  -7  -8  -1 37029.9 1960.15   4
   8   8   1 115285. 3294.64   2
  -8  -8  -1 121274. 3704.34   4
  -8  -8  -1 111738. 2725.45   3
   8  -8   1 113407. 2781.08   2
  -8   8  -1 121881. 3814.73   4
   8   8   1 116303. 3379.15   4
   8   8   1 119979. 3886.76   5
   9   8   1 100244. 3671.23   5
   9  -8   1 96864.8 2524.79   2
  -9   8  -1 97697.7 3609.33   4
   9   8   1 88176.8 2901.75   2
  -9  -8  -1 96186.4 3461.73   4
 -10   8  -1 46692.8 2634.37   4
  10   8   1 51575.2 2734.24   5
 -10  -8  -1 48952.0 2585.58   4
  10   8   1 42138.0 2000.52   2
  10  -8   1 49303.4 1736.40   2
 -10   8  -1 46531.8 2191.63   5
 -11  -8  -1 67312.5 3175.87   4
  11  -8   1 64388.3 1905.81   2
 -11  -8  -1 62700.7 2478.00   3
  11   8   1 56939.5 2305.72   2
 -11   8  -1 59445.0 3098.24   4
  11   8   1 66565.1 3194.26   5
 -12   8  -1 1464.72 580.328   4
 -12  -8  -1 1446.44 476.898   4
  12  -8   1 1829.03 319.872   2
 -13  -8  -1 30644.6 2355.38   4
  13   8   1 32689.6 2386.69   5
 -13   8  -1 38235.4 2739.04   4
 -14   8  -1 1481.00 722.590   4
  14   8   1 2245.08 728.200   5
 -14  -8  -1 1415.17 609.758   4
 -15   8  -1 58153.3 3632.81   4
 -15  -8  -1 50653.6 3252.55   4
  15   8   1 57482.9 3365.03   5
 -16  -8  -1 477.563 380.079   4
  16   8   1-42.0264 318.482   5
 -16   8  -1 65.6331 311.589   4
 -19  -9   1-114.600 346.763   4
 -19   9   1 503.192 520.572   4
 -18  -9   1 11178.0 1467.24   4
 -18   9   1 12532.0 1769.36   4
  17   9  -1 475.852 356.221   3
 -17  -9   1-110.634 200.096   4
  17   9  -1-27.7706 286.512   5
 -17   9   1 472.649 476.553   4
 -16   9   1 3775.10 969.035   4
  16   9  -1 3377.23 755.739   3
 -16  -9   1 1925.52 590.685   4
  16   9  -1 1918.97 680.256   5
  15  -9  -1 457.538 260.466   2
  15   9  -1 333.780 262.142   3
 -15  -9   1 779.998 373.136   4
  15   9  -1 353.102 399.195   5
 -15   9   1 433.176 382.261   4
 -14  -9   1 6748.39 957.795   4
 -14   9   1 6122.74 1053.16   4
  14  -9  -1 6974.35 854.811   2
  14   9  -1 5575.12 990.793   5
  14   9  -1 7238.12 960.602   3
 -13   9   1 5000.17 930.990   4
  13   9  -1 4444.53 738.478   3
 -13  -9   1 4799.86 759.589   4
  13  -9  -1 4482.23 682.004   2
  13   9  -1 6179.74 1032.67   5
  12   9  -1 5853.40 973.677   5
  12  -9  -1 6530.54 825.802   2
 -12  -9   1 5639.81 793.902   4
  12   9  -1 5634.75 767.019   3
  11   9  -1 148.149 152.226   4
  11   9  -1-287.091 241.535   2
  11   9  -1-160.180 197.184   3
  11  -9  -1-235.669 228.027   2
 -11  -9   1-123.573 195.269   4
  11   9  -1 156.601 318.192   5
  10  -9  -1 2342.04 507.839   2
  10   9  -1 1559.75 432.080   1
  10   9  -1 1548.28 392.757   3
  10   9  -1 1684.08 535.582   5
  10   9  -1 1512.13 450.212   2
 -10  -9   1 2169.00 433.717   4
  10   9  -1 2191.06 395.212   4
   9   9  -1-74.5434 160.808   2
  -9  -9   1 109.160 147.609   4
   9   9  -1-128.394 169.438   3
  -9  -9   1 46.0133 136.686   3
  -9   9   1 104.597 229.899   3
   9   9  -1 302.205 208.918   1
   9   9  -1-81.1855 293.576   5
   9  -9  -1-66.4487 227.355   2
   9   9  -1 125.155 144.617   4
   8  -9  -1 3670.33 624.062   2
   8   9  -1 1064.58 369.838   2
  -8  -9   1 1052.59 275.029   4
   8   9  -1 2124.81 384.927   3
  -8   9   1 2324.11 507.135   3
   8   9  -1 1345.26 271.628   4
   8   9  -1 913.406 295.538   1
   8   9  -1 2836.10 580.675   5
  -7   9   1 26546.2 1525.31   3
   7   9  -1 24916.3 1051.61   4
   7   9  -1 26803.1 1689.76   2
   7   9  -1 25704.1 1225.69   3
   7   9  -1 26857.3 1694.63   5
   7  -9  -1 25196.8 1548.77   2
   7   9  -1 25930.4 1487.95   1
  -7  -9   1 25275.0 1139.83   4
   6   9  -1 1875.20 339.281   3
   6   9  -1 2500.66 533.760   5
   6   9  -1 2984.37 573.666   2
  -6  -9   1 2196.94 320.948   4
  -6   9   1 2612.81 463.710   3
   6   9  -1 2389.79 457.450   1
   6   9  -1 1574.18 249.936   4
   6  -9  -1 1387.60 387.215   2
   5  -9  -1 22328.1 1449.05   2
   5   9  -1 23361.6 1312.30   1
  -5  -9   1 22895.5 1423.43   2
   5   9  -1 25298.3 1594.60   2
   5   9  -1 21373.5 844.482   4
  -5   9   1 22708.2 1238.72   3
   5   9  -1 24782.0 1109.01   3
   5   9  -1 22596.7 1451.85   5
   4   9  -1 12120.6 617.900   4
  -4   9   1 12690.4 855.198   3
   4  -9  -1 15105.2 1183.98   2
  -4  -9   1 12733.8 933.163   1
  -4  -9   1 13881.0 1096.78   2
   4   9  -1 12717.6 938.343   1
   4   9  -1 12456.6 780.144   3
  -3   9   1 734.886 206.913   3
  -3  -9   1 747.864 259.713   1
   3   9  -1 768.223 175.117   4
   3  -9  -1 500.077 294.513   2
  -3  -9   1 132.396 230.106   2
  -2  -9   1 827.771 325.022   2
   2   9  -1 1636.75 248.397   4
  -2  -9   1 1657.08 358.117   1
   2  -9  -1 1273.03 391.204   2
  -2   9   1 1128.60 211.775   3
   1  -9  -1 27209.2 1053.33   1
  -1  -9   1 27024.2 1505.14   2
  -1  -9   1 26610.1 1373.68   1
  -1   9   1 28265.5 854.159   3
   1  -9  -1 28497.2 1601.34   2
  -1   9   1 28457.5 1423.48   4
   0  -9   1 14163.2 1023.41   1
   0   9   1 13304.9 452.101   3
   0  -9  -1 13317.9 699.454   1
   0  -9   1 13709.7 1088.32   2
   0  -9  -1 12146.6 1058.95   2
   0   9   1 13507.4 981.328   4
   1  -9   1 57083.2 2176.65   2
  -1  -9  -1 58875.1 2289.68   2
   1   9   1 56457.8 1980.28   4
   1   9   1 58994.5 2406.99   2
   2   9   1 1582.12 375.123   4
   2  -9   1 2213.90 486.631   2
  -2  -9  -1 1381.78 418.807   2
   2   9   1 1564.93 431.262   2
   2   9   1 1505.86 257.105   1
   3   9   1 28375.9 1692.52   2
  -3  -9  -1 29957.8 1624.89   2
   3  -9   1 27730.6 1523.93   2
  -3  -9  -1 26543.0 1398.31   4
   3   9   1 25639.3 1369.65   4
   3   9   1 27579.7 1098.44   1
  -4   9  -1 1555.96 403.471   4
  -4   9  -1 26.2072 79.7138   2
   4   9   1 1410.47 357.961   4
   4  -9   1 1201.40 373.889   2
  -4  -9  -1 1164.98 360.036   4
  -4  -9  -1 1433.23 409.094   2
   4   9   1 1242.46 254.784   1
   4   9   1 1044.12 372.429   2
  -5  -9  -1 707.022 311.803   2
  -5   9  -1 3.70327 70.1401   2
  -5  -9  -1 740.780 156.938   3
   5   9   1 523.298 283.456   2
   5   9   1 312.923 207.837   4
   5   9   1 832.186 268.288   1
  -5  -9  -1 855.498 324.049   4
  -5   9  -1 851.900 345.657   4
   5  -9   1 944.028 328.629   2
  -6  -9  -1 12159.7 712.439   3
  -6   9  -1 11053.7 1070.28   4
  -6  -9  -1 11610.2 1010.46   2
  -6  -9  -1 12896.4 1121.25   4
   6  -9   1 12898.6 1032.62   2
   6   9   1 12072.1 1034.50   4
   6   9   1 12750.6 1268.35   5
   6   9   1 13042.9 1176.51   2
   7   9   1 99612.4 3603.61   5
  -7   9  -1 103911. 3409.43   4
   7  -9   1 98217.8 2794.27   2
  -7  -9  -1 99916.1 2921.39   2
  -7  -9  -1 99910.1 2264.74   3
  -7  -9  -1 102150. 3286.95   4
   7   9   1 99211.1 3237.63   2
   7   9   1 98377.7 3042.84   4
   8   9   1 15074.1 1246.12   4
  -8  -9  -1 12965.0 1056.87   2
   8   9   1 16654.7 1523.34   5
   8  -9   1 16012.6 1141.84   2
  -8   9  -1 17391.5 1482.71   4
  -8  -9  -1 14898.0 969.172   3
  -8  -9  -1 16105.2 1385.75   4
   8   9   1 15561.5 1305.67   2
   9   9   1 1323.07 428.701   2
  -9   9  -1 1295.39 521.656   4
  -9  -9  -1 2390.71 573.271   4
   9   9   1 1655.17 565.282   5
  -9  -9  -1 1682.06 357.998   3
   9  -9   1 2355.18 449.701   2
 -10   9  -1 321.566 407.337   4
  10   9   1 283.243 252.906   2
  10  -9   1 20.5512 115.381   2
  10   9   1 372.929 324.000   5
 -10  -9  -1-65.9721 216.926   4
 -11  -9  -1 1701.03 543.251   4
 -11   9  -1 1594.17 571.477   4
  11   9   1 1135.22 389.478   2
  11  -9   1 1496.71 342.631   2
  11   9   1 432.544 335.979   5
 -12   9  -1 32097.6 2419.07   4
  12   9   1 28255.0 2216.83   5
 -12  -9  -1 26776.1 2116.15   4
  12  -9   1 29942.4 1360.17   2
 -13   9  -1 9899.04 1449.21   4
  13   9   1 8590.22 1294.22   5
 -13  -9  -1 7718.00 1230.77   4
 -14   9  -1 19928.2 2084.89   4
  14   9   1 17616.6 1847.25   5
 -14  -9  -1 18009.2 1900.22   4
 -15   9  -1-612.222 514.644   4
 -15  -9  -1 289.645 351.756   4
  15   9   1 389.110 442.533   5
 -16  -9  -1 7778.04 1324.94   4
 -16   9  -1 9121.14 1541.80   4
  16   9   1 7576.98 1330.74   5
 -18  10   1 738.138 578.638   4
  18  10  -1 1915.80 741.951   5
 -18 -10   1 1405.64 529.693   4
 -17  10   1 1010.77 583.678   4
  17  10  -1 1240.07 528.373   5
 -17 -10   1 162.204 270.580   4
  16  10  -1 1976.83 726.889   5
  16  10  -1 2907.72 677.047   3
 -16  10   1 2945.70 856.808   4
 -16 -10   1 2860.84 733.896   4
 -15 -10   1 16456.0 1557.06   4
  15  10  -1 15838.6 1732.00   5
  15  10  -1 15565.6 1451.41   3
  15 -10  -1 19630.2 1455.34   2
 -15  10   1 15550.1 1776.70   4
 -14  10   1 641.618 413.665   4
  14  10  -1 829.975 367.371   3
  14 -10  -1 497.833 273.939   2
 -14 -10   1 844.453 384.272   4
  14  10  -1 720.126 483.677   5
  13 -10  -1 5492.27 793.623   2
  13  10  -1 5289.56 789.390   3
 -13  10   1 6952.04 1076.46   4
  13  10  -1 4534.51 923.429   5
 -13 -10   1 5600.14 827.921   4
  12  10  -1 74.0702 188.706   3
  12  10  -1-50.4254 320.555   5
  12  10  -1 302.804 224.558   4
  12 -10  -1-314.853 266.515   2
 -12 -10   1-229.598 192.444   4
  11  10  -1 14002.2 1439.19   5
 -11 -10   1 12978.1 1121.90   4
  11  10  -1 12890.4 1088.19   3
  11  10  -1 11359.2 946.149   4
  11 -10  -1 12454.6 1183.10   2
  10  10  -1-11.8085 126.542   4
  10  10  -1 214.607 238.133   1
 -10 -10   1 192.037 194.694   4
  10 -10  -1 213.340 232.164   2
  10  10  -1 168.860 185.101   3
  10  10  -1 634.673 389.488   5
 -10 -10   1-68.2633 87.1542   3
   9  10  -1 59173.0 2058.59   3
   9  10  -1 52351.7 1795.38   4
   9  10  -1 58399.0 2470.14   1
   9 -10  -1 55294.8 2434.94   2
   9  10  -1 58575.7 2737.85   5
  -9 -10   1 58016.6 2028.49   4
  -8 -10   1 3499.87 469.877   4
   8  10  -1 3315.35 429.857   4
   8  10  -1 4006.57 722.084   2
   8  10  -1 3095.45 471.343   3
   8  10  -1 3233.04 664.292   5
   8  10  -1 3155.90 576.269   1
  -8  10   1 3519.94 615.257   3
   8 -10  -1 3464.59 629.526   2
   7  10  -1 21821.9 1013.13   4
   7  10  -1 22974.5 1424.43   1
   7 -10  -1 22929.5 1552.44   2
   7  10  -1 26581.5 1768.34   2
   7  10  -1 24699.4 1677.42   5
  -7  10   1 21466.2 1421.28   3
  -7 -10   1 21073.1 1063.63   4
   7  10  -1 23641.0 1189.24   3
   6  10  -1 32624.5 1334.56   3
  -6  10   1 32826.7 1639.66   3
   6  10  -1 34598.0 1921.96   5
   6 -10  -1 35713.2 1919.92   2
   6  10  -1 32554.4 1654.72   1
  -6 -10   1 36548.6 1891.49   2
   6  10  -1 32395.5 1144.49   4
   6  10  -1 36782.7 2055.40   2
   5  10  -1 38143.7 1185.64   4
  -5  10   1 39901.3 1694.71   3
   5  10  -1 42343.4 2058.80   5
   5  10  -1 38848.4 1425.94   3
   5  10  -1 41740.7 1812.33   1
   5 -10  -1 41931.0 2075.82   2
   5  10  -1 44085.7 2229.89   2
  -5 -10   1 41579.6 1998.21   2
   4  10  -1 177263. 2545.68   4
   4  10  -1 188114. 3758.95   1
  -4 -10   1 191447. 3733.56   1
  -4  10   1 179250. 3295.77   3
   4 -10  -1 185217. 4339.91   2
   4  10  -1 188412. 3125.46   3
  -4 -10   1 179800. 4107.09   2
  -3  10   1 11439.9 757.509   3
  -3 -10   1 10675.6 1017.66   2
   3  10  -1 10262.3 632.765   4
   3 -10  -1 11195.6 1077.78   2
  -3 -10   1 11289.5 927.730   1
   2 -10  -1 31859.9 1798.60   2
  -2 -10   1 29124.5 1480.31   1
   2  10  -1 27331.6 1080.30   4
  -2 -10   1 31803.1 1726.13   2
  -2  10   1 28706.8 1063.78   3
   2 -10  -1 31111.1 1278.04   1
   1 -10  -1 2515.77 544.943   2
   1 -10  -1 3033.39 389.150   1
  -1  10   1 2385.91 442.008   4
  -1 -10   1 3195.49 521.756   1
  -1  10   1 3237.14 311.791   3
  -1 -10   1 2925.58 543.462   2
   0  10   1 148787. 3349.64   4
   0  10   1 145238. 1633.76   3
   0 -10   1 148546. 3707.10   2
   0 -10   1 154178. 3506.62   1
   0 -10  -1 144863. 2482.97   1
   0 -10  -1 149500. 3839.82   2
  -1 -10  -1 12993.1 1154.08   2
   1 -10   1 14307.8 1170.38   2
   1  10   1 12978.3 997.206   4
   1  10   1 11663.5 1146.13   2
   2  10   1 320127. 5987.96   2
  -2 -10  -1 310353. 5491.08   2
   2  10   1 301396. 4800.00   4
   2 -10   1 311548. 5348.22   2
   3  10   1 18324.7 928.389   1
  -3 -10  -1 22070.3 1474.06   2
   3  10   1 21897.4 1573.96   2
   3  10   1 20517.7 1275.39   4
   3 -10   1 20738.3 1402.70   2
   4  10   1 60791.1 2214.22   4
  -4 -10  -1 64881.4 2509.74   2
   4  10   1 61817.8 1808.63   1
  -4 -10  -1 65892.6 2339.82   4
   4 -10   1 63160.3 2417.06   2
   5  10   1 20335.3 1533.49   2
   5  10   1 19525.2 1085.32   1
   5  10   1 19603.4 1304.36   4
  -5  10  -1 19294.4 1332.82   4
  -5 -10  -1 18674.5 1305.59   4
  -5 -10  -1 19264.8 1359.13   2
   5 -10   1 20240.0 1373.15   2
   5  10   1 19205.6 1566.33   5
   6  10   1 70432.6 3054.50   5
  -6 -10  -1 64581.7 2535.95   4
  -6 -10  -1 67764.9 2541.78   2
   6  10   1 63478.1 2395.15   4
   6 -10   1 66171.1 2453.42   2
  -6  10  -1 70134.6 2683.32   4
   6  10   1 71173.4 2884.23   2
   6  10   1 64347.1 2120.16   1
   7  10   1 50464.7 2445.94   2
  -7  10  -1 52193.3 2449.62   4
  -7 -10  -1 51538.5 2210.48   2
   7  10   1 56121.7 2804.48   5
  -7 -10  -1 52070.8 1567.62   3
  -7 -10  -1 52262.3 2381.75   4
   7  10   1 48764.3 1963.08   1
   7 -10   1 53086.3 2193.57   2
   7  10   1 53608.8 2273.45   4
  -8  10  -1 86921.5 3317.14   4
   8  10   1 87155.0 3579.73   5
   8  10   1 83305.4 3155.64   2
  -8 -10  -1 82801.1 2795.03   2
   8 -10   1 85081.7 2754.15   2
  -8 -10  -1 82451.3 2183.10   3
  -8 -10  -1 83732.5 3157.94   4
   8  10   1 81634.3 2921.50   4
   9  10   1 38134.2 2146.32   2
   9 -10   1 42533.5 1919.57   2
  -9  10  -1 44104.5 2493.08   4
  -9 -10  -1 40353.7 2290.94   4
  -9 -10  -1 42242.0 1719.12   3
   9  10   1 40137.5 2492.28   5
  10 -10   1 18756.7 1254.83   2
  10  10   1 17765.1 1723.11   5
  10  10   1 18154.4 1499.34   2
 -10  10  -1 19044.2 1736.34   4
 -10 -10  -1 16233.5 1531.04   4
 -11  10  -1 59912.6 3191.48   4
 -11 -10  -1 58855.5 3019.14   4
  11  10   1 65634.4 3367.86   5
  11 -10   1 63043.6 2237.68   2
  12 -10   1 10365.9 876.371   2
  12  10   1 7734.26 1231.28   5
 -12 -10  -1 8420.63 1204.47   4
 -12  10  -1 9746.33 1395.11   4
 -13 -10  -1 88318.3 4011.42   4
 -13  10  -1 97531.1 4439.81   4
  13  10   1 98321.2 4360.38   5
 -14 -10  -1 8153.98 1261.14   4
 -14  10  -1 8379.52 1400.73   4
  14  10   1 6422.18 1185.39   5
 -15  10  -1 52661.6 3536.33   4
  15  10   1 50559.0 3278.79   5
 -15 -10  -1 45393.3 3105.70   4
  16  10   1-2.39412 281.115   5
 -16 -10  -1 346.605 312.655   4
 -16  10  -1 621.954 501.767   4
  18  11  -1 1237.39 619.579   5
 -18  11   1 2136.27 769.475   4
 -17 -11   1-221.834 241.849   4
  17  11  -1-48.5726 479.629   5
 -17  11   1 271.313 388.237   4
  16  11  -1 689.446 385.813   3
 -16  11   1 1542.08 695.444   4
 -16 -11   1 1275.78 499.948   4
  16  11  -1 1238.79 620.333   5
 -15  11   1 1211.48 541.303   4
  15  11  -1 947.507 552.770   5
 -15 -11   1-27.3843 182.153   4
  15  11  -1 361.445 285.973   3
  15 -11  -1 896.634 377.750   2
 -14  11   1 22949.0 2080.68   4
  14 -11  -1 20264.9 1565.47   2
 -14 -11   1 18367.4 1545.26   4
  14  11  -1 17824.6 1473.28   3
  14  11  -1 21819.3 2015.54   5
 -13 -11   1 1004.80 387.333   4
  13  11  -1 566.691 368.075   3
 -13  11   1 1432.24 561.749   4
  13 -11  -1 986.745 411.126   2
  13  11  -1 393.588 386.146   5
  12  11  -1 337.560 203.943   4
  12  11  -1 155.666 196.114   3
  12 -11  -1 119.292 202.413   2
  12  11  -1 612.006 446.320   5
 -12 -11   1 127.965 187.529   4
 -11 -11   1 2659.06 531.678   4
  11 -11  -1 1365.33 459.529   2
  11  11  -1 1813.61 431.948   3
  11  11  -1 1108.46 478.515   5
  11  11  -1 2252.25 436.362   4
  10  11  -1 7583.77 728.721   4
  10  11  -1 7812.89 1102.46   5
  10  11  -1 8180.04 824.233   3
  10 -11  -1 6823.61 927.497   2
  10  11  -1 7786.92 972.780   1
 -10 -11   1 8015.50 824.646   4
   9  11  -1 5588.68 597.411   4
   9  11  -1 5591.67 644.764   3
   9 -11  -1 6489.50 894.526   2
   9  11  -1 5738.32 811.287   1
  -9 -11   1 5560.37 638.867   4
   9  11  -1 7963.05 1080.19   5
   8  11  -1 1996.31 470.810   1
   8  11  -1 1152.75 268.054   4
   8  11  -1 1237.95 485.193   5
  -8  11   1 1334.76 378.518   3
   8 -11  -1 1474.41 447.982   2
   8  11  -1 1761.09 346.022   3
  -8 -11   1 1179.83 297.109   4
   7  11  -1 18541.8 950.176   4
  -7  11   1 17922.1 1482.88   2
  -7  11   1 19860.6 1382.55   3
   7 -11  -1 18157.8 1456.39   2
   7  11  -1 20129.8 1110.11   3
   7  11  -1 21507.3 1422.33   1
   7  11  -1 20423.9 1602.90   5
   6  11  -1 476.086 368.642   5
   6  11  -1 270.969 140.182   4
   6 -11  -1 47.3510 201.763   2
  -6  11   1 293.032 222.069   2
   6  11  -1 361.511 251.508   1
  -6 -11   1 366.492 248.597   2
   6  11  -1 137.688 135.979   3
  -6  11   1 339.808 207.763   3
   5  11  -1 196.772 321.747   5
   5  11  -1 52.1934 148.236   1
   5  11  -1 106.756 106.114   4
   5 -11  -1 625.912 289.761   2
  -5  11   1 275.770 236.541   2
  -5  11   1 1021.86 308.253   3
  -5 -11   1 663.158 318.294   2
   5  11  -1 554.745 221.811   3
   4 -11  -1 2240.02 545.505   2
  -4 -11   1 2185.31 448.651   1
   4  11  -1 2501.83 386.928   3
  -4  11   1 2308.48 546.206   2
  -4  11   1 2274.01 401.107   3
   4  11  -1 2065.45 301.867   4
  -4 -11   1 2752.71 569.482   2
   3 -11  -1 977.298 384.009   2
   3  11  -1 261.207 141.660   4
  -3 -11   1 427.258 266.315   2
  -3  11   1 398.670 269.374   2
  -3 -11   1 655.500 283.879   1
  -3  11   1 565.520 198.798   3
  -2  11   1 1628.95 269.276   3
  -2 -11   1 1708.40 399.559   1
  -2 -11   1 2145.58 513.552   2
   2 -11  -1 1541.82 309.509   1
   2 -11  -1 1880.80 506.242   2
   2  11  -1 1738.94 300.373   4
   1 -11  -1 1242.06 424.242   2
  -1 -11   1 2420.84 472.800   1
  -1  11   1 1983.75 257.768   3
   1 -11  -1 1576.38 300.797   1
  -1 -11   1 1605.90 459.386   2
  -1  11   1 1811.03 412.306   4
   0 -11  -1 435.584 186.274   1
   0  11   1 404.112 270.105   4
   0  11  -1 536.748 328.920   2
   0  11   1 459.717 111.279   3
   0 -11  -1 404.647 301.468   2
   0 -11   1 25.5970 168.367   1
   0 -11   1 468.166 321.002   2
   1  11   1 814.767 303.578   4
   1 -11   1 768.682 323.643   1
   1 -11   1 909.507 355.375   2
  -1  11  -1 1034.33 397.763   2
   1  11   1 1105.60 398.420   2
  -1 -11  -1 769.667 386.004   2
  -2  11  -1 510.845 332.900   2
   2  11   1 469.942 235.390   4
   2  11   1 261.440 278.620   2
   2 -11   1 893.549 400.626   2
  -2 -11  -1 743.640 337.398   2
   3  11   1 10144.8 935.587   4
   3  11   1 9124.05 678.631   1
   3 -11   1 12296.9 1132.54   2
  -3 -11  -1 10958.8 1103.26   2
   3  11   1 12581.5 1272.66   2
  -3  11  -1 10728.1 1108.12   2
   4  11   1 1703.03 324.050   1
  -4  11  -1 922.359 324.170   2
  -4 -11  -1 1913.49 458.139   2
   4 -11   1 1813.22 456.992   2
   4  11   1 1943.28 444.120   4
  -4 -11  -1 878.377 330.121   4
  -5  11  -1 10150.8 1071.12   2
  -5 -11  -1 12268.8 1102.23   4
   5  11   1 11874.1 1286.00   5
   5  11   1 11105.3 1010.15   4
  -5  11  -1 11183.8 1049.81   4
  -5 -11  -1 10760.7 1086.87   2
   5 -11   1 11298.7 1084.71   2
   5  11   1 10843.6 832.891   1
  -6  11  -1 3039.47 599.867   2
  -6  11  -1 3347.69 645.200   4
   6  11   1 3717.71 529.596   1
  -6 -11  -1 4177.89 685.594   2
  -6 -11  -1 3579.04 636.889   4
   6 -11   1 3817.98 659.279   2
   6  11   1 3049.37 561.309   4
   6  11   1 3489.80 754.025   5
   7  11   1 390.312 211.353   1
   7  11   1 517.143 511.030   5
  -7  11  -1 237.755 312.250   2
  -7  11  -1 817.345 423.168   4
   7 -11   1 1059.61 400.852   2
   7  11   1 711.023 348.647   4
  -7 -11  -1 512.506 339.140   2
  -7 -11  -1 378.472 293.377   4
  -8 -11  -1 5567.16 556.612   3
  -8  11  -1 5129.06 860.915   4
   8 -11   1 5887.81 779.242   2
   8  11   1 6037.26 1026.18   5
  -8 -11  -1 5274.12 775.610   2
   8  11   1 4810.18 678.346   1
  -8 -11  -1 6068.15 900.008   4
  -9 -11  -1 15581.2 991.819   3
   9  11   1 15642.6 1621.72   5
   9  11   1 12937.3 1155.86   1
   9 -11   1 14512.4 1191.63   2
  -9  11  -1 15467.6 1533.79   4
  -9 -11  -1 14813.0 1423.96   4
 -10  11  -1 19241.4 1777.96   4
  10 -11   1 20159.9 1384.47   2
  10  11   1 18778.0 1819.18   5
 -10 -11  -1 19758.3 1672.33   4
 -11 -11  -1 996.278 419.868   4
  11  11   1 651.857 496.566   5
  11 -11   1 1369.10 393.753   2
 -11  11  -1 1189.74 544.420   4
 -12  11  -1 298.501 408.486   4
  12  11   1 294.329 433.702   5
 -12 -11  -1 981.860 503.455   4
  12 -11   1 332.553 255.858   2
 -13 -11  -1 1384.30 565.208   4
  13  11   1 2501.74 822.728   5
 -13  11  -1 2333.08 774.346   4
 -14 -11  -1 1636.15 604.650   4
 -14  11  -1 3190.73 900.152   4
  14  11   1 2412.62 815.606   5
 -15  11  -1 1761.31 819.339   4
 -15 -11  -1 664.090 451.210   4
  15  11   1 1094.54 691.411   5
 -17  12   1 24070.0 2425.33   4
  17  12  -1 22323.2 2276.49   5
 -16  12   1 3210.44 910.361   4
 -16 -12   1 2700.69 670.248   4
  16  12  -1 1675.44 663.712   5
  15  12  -1 16713.3 1471.22   3
 -15  12   1 18017.1 1942.41   4
  15  12  -1 18423.2 1969.41   5
  15 -12  -1 18383.3 1530.74   2
 -15 -12   1 17909.3 1588.23   4
  14  12  -1 4691.99 969.021   5
 -14 -12   1 4606.00 783.061   4
  14 -12  -1 4566.95 774.759   2
  14  12  -1 4492.78 751.749   3
 -14  12   1 5188.76 1037.16   4
 -13  12   1 1672.71 628.334   4
  13  12  -1 1499.23 449.359   3
  13  12  -1 2899.91 789.028   5
  13 -12  -1 2439.83 588.249   2
 -13 -12   1 2537.22 560.426   4
 -12 -12   1 250.317 226.234   4
  12  12  -1 393.689 257.865   3
  12  12  -1-185.094 406.082   5
  12 -12  -1 221.675 257.468   2
  11  12  -1 34612.6 2409.20   5
  11  12  -1 33886.6 1617.52   4
  11 -12  -1 31148.8 2012.70   2
 -11 -12   1 34673.1 1802.45   4
  11  12  -1 33515.5 1713.07   3
 -10 -12   1 7761.27 811.324   4
  10  12  -1 8078.76 751.063   4
  10  12  -1 7139.87 766.485   3
  10  12  -1 8015.54 1154.07   5
  10 -12  -1 8109.18 1050.99   2
   9  12  -1 14442.1 953.792   4
   9 -12  -1 13221.1 1316.21   2
   9  12  -1 14870.6 1038.47   3
  -9 -12   1 13171.9 981.537   4
   9  12  -1 15055.4 1308.17   1
   9  12  -1 13203.2 1419.55   5
   8  12  -1 8709.54 762.090   3
   8  12  -1 8258.33 682.317   4
   8 -12  -1 8981.53 1093.13   2
   8  12  -1 8625.11 1121.21   5
   8  12  -1 8630.30 963.118   1
   7  12  -1 1931.38 363.880   3
   7 -12  -1 1594.13 496.282   2
   7  12  -1 2119.88 336.295   4
  -7  12   1 1369.04 416.844   3
   7  12  -1 1788.56 549.829   5
   7  12  -1 1573.96 426.787   1
   6  12  -1 9931.18 1131.90   5
   6  12  -1 10699.8 797.846   3
  -6  12   1 10502.4 976.774   3
   6  12  -1 8346.92 621.747   4
   6 -12  -1 10410.4 1160.67   2
  -6 -12   1 9665.64 1073.77   2
   6  12  -1 10668.5 1010.98   1
   5  12  -1 40438.3 1516.91   3
   5  12  -1 36441.2 1274.02   4
  -5 -12   1 38271.8 2102.60   2
   5 -12  -1 36276.7 2109.58   2
   5  12  -1 38885.3 1872.25   1
   5  12  -1 39651.1 2189.29   5
  -5  12   1 34936.0 1670.25   3
  -4 -12   1 57780.8 2554.95   2
  -4  12   1 57699.3 1991.27   3
   4  12  -1 57166.3 1616.25   4
   4 -12  -1 56037.4 2608.20   2
   4  12  -1 61672.5 1901.61   3
  -4 -12   1 60242.0 2267.51   1
  -3 -12   1 13385.3 1242.05   2
  -3  12   1 12353.0 853.112   3
  -3 -12   1 13896.0 1111.62   1
   3 -12  -1 12470.9 1241.88   2
   3  12  -1 12326.3 783.571   4
   2  12  -1 30688.5 1298.13   4
  -2 -12   1 32359.0 1906.49   2
  -2 -12   1 31169.3 1653.39   1
   2 -12  -1 34421.7 1504.16   1
   2 -12  -1 35916.3 2087.73   2
  -2  12   1 33520.4 1246.11   3
  -1 -12   1 3128.66 625.728   2
   1 -12  -1 3886.63 485.334   1
  -1  12   1 4238.99 650.639   4
   1 -12  -1 2529.73 615.963   2
  -1 -12   1 3757.91 609.946   1
  -1  12   1 4102.61 388.052   3
   0  12   1 113705. 1642.66   3
   0 -12   1 115652. 3319.01   1
   0 -12  -1 116053. 3719.13   2
   0 -12   1 111328. 3529.26   2
   0  12   1 114882. 3218.04   4
   0 -12  -1 109792. 2422.94   1
   1  12   1 183.047 227.396   4
   1 -12   1 71.6468 189.321   1
   1 -12   1 614.213 331.944   2
  -1 -12  -1 331.043 267.263   2
  -2 -12  -1 89126.2 3256.80   2
   2 -12   1 88175.4 3142.95   2
   2  12   1 83743.8 2717.43   4
   3 -12   1 4940.98 788.243   2
  -3 -12  -1 5985.08 856.480   2
   3  12   1 4948.99 691.530   4
   4  12   1 22039.3 1133.67   1
   4 -12   1 22189.4 1580.26   2
  -4 -12  -1 20733.4 1554.17   2
   4  12   1 23001.9 1447.77   4
   5  12   1 13917.4 1463.90   5
  -5 -12  -1 13744.6 1183.32   4
  -5 -12  -1 13380.3 1259.51   2
   5  12   1 13664.8 943.859   1
  -5  12  -1 15512.9 1266.76   4
   5  12   1 13855.7 1153.11   4
   5 -12   1 13481.4 1234.71   2
  -6 -12  -1 98872.4 3377.06   2
   6 -12   1 108275. 3489.88   2
  -6  12  -1 104355. 3420.86   4
  -6 -12  -1 109574. 3414.36   4
   6  12   1 100862. 3159.45   4
   6  12   1 105943. 2779.21   1
   6  12   1 111876. 4150.11   5
  -7  12  -1 100757. 3540.72   4
   7  12   1 105668. 4129.98   5
   7  12   1 91936.1 2768.63   1
  -7 -12  -1 103093. 3429.93   4
  -7 -12  -1 95091.1 3312.48   2
   7  12   1 98097.0 3199.03   4
   7 -12   1 99116.9 3325.91   2
   8  12   1 57626.8 2306.42   1
   8 -12   1 63118.3 2619.53   2
  -8 -12  -1 60425.5 2644.12   2
   8  12   1 63097.7 3264.64   5
  -8  12  -1 63386.0 2945.89   4
  -8 -12  -1 59291.6 2701.07   4
  -9  12  -1 25212.5 1959.04   4
   9 -12   1 25554.3 1656.48   2
   9  12   1 25177.4 2114.58   5
  -9 -12  -1 23236.5 1762.38   4
   9  12   1 23342.3 1548.44   1
 -10  12  -1 5060.59 936.515   4
  10 -12   1 3529.37 616.825   2
  10  12   1 2975.89 790.259   5
 -10 -12  -1 3296.91 727.674   4
  11  12   1 27964.0 2337.39   5
 -11 -12  -1 25200.3 1989.37   4
  11 -12   1 25870.1 1612.46   2
 -11  12  -1 28277.5 2272.19   4
  12  12   1 14954.6 1784.86   5
 -12 -12  -1 13696.8 1544.39   4
 -12  12  -1 13387.9 1653.88   4
 -13  12  -1 79192.1 4119.47   4
  13  12   1 82593.5 4188.89   5
 -13 -12  -1 79702.4 3798.65   4
 -14 -12  -1 2004.90 697.944   4
  14  12   1 3086.83 887.638   5
 -14  12  -1 3095.49 885.430   4
 -15  12  -1 15094.0 1924.18   4
  15  12   1 17766.9 2043.35   5
 -15 -12  -1 16117.9 1840.63   4
 -17  13   1-39.9507 364.469   4
  17  13  -1 300.583 472.329   5
 -16  13   1 1368.95 632.355   4
  16  13  -1 1000.72 543.966   5
  15  13  -1 597.773 493.438   5
 -15  13   1 1542.20 676.974   4
  15 -13  -1 858.039 404.023   2
  14  13  -1 1064.14 570.880   5
 -14 -13   1 894.724 351.145   4
  14  13  -1 1883.45 481.030   3
  14 -13  -1 2521.95 612.664   2
 -14  13   1 2110.45 682.642   4
 -13  13   1-720.176 457.987   4
  13 -13  -1-69.5952 277.891   2
 -13 -13   1-365.864 237.711   4
  13  13  -1-56.5687 187.889   3
  13  13  -1 155.887 355.979   5
  12  13  -1 327.530 233.275   3
 -12 -13   1 887.454 308.507   4
  12 -13  -1 299.368 308.167   2
  12  13  -1 350.129 380.702   5
 -11 -13   1 168.878 187.547   4
  11 -13  -1 327.666 324.276   2
  11  13  -1 378.497 382.189   5
  11  13  -1 336.334 208.795   3
  10  13  -1 10326.2 1335.20   5
 -10 -13   1 8807.90 865.217   4
  10  13  -1 8029.85 760.513   4
  10  13  -1 7921.03 802.158   3
  10 -13  -1 7612.70 1050.22   2
   9 -13  -1 319.502 355.329   2
   9  13  -1 156.798 159.461   3
   9  13  -1 277.650 353.488   5
   9  13  -1 967.484 254.809   4
   8  13  -1 23577.5 1250.62   3
   8  13  -1 20869.6 1085.88   4
   8 -13  -1 22090.1 1757.26   2
   8  13  -1 22849.8 1881.30   5
   8  13  -1 21199.7 1552.64   1
   7  13  -1 1944.82 494.845   1
   7  13  -1 1721.39 542.115   5
   7  13  -1 2401.91 393.183   3
  -7  13   1 2299.68 520.443   3
   7 -13  -1 2467.94 638.876   2
   7  13  -1 1867.12 320.480   4
   6 -13  -1 1197.49 483.991   2
   6  13  -1 598.668 286.231   1
  -6 -13   1 906.185 406.602   2
  -6  13   1 1381.91 387.792   3
   6  13  -1 885.317 241.303   3
   6  13  -1 602.408 403.756   5
   6  13  -1 895.188 234.103   4
   5  13  -1 2024.16 371.598   3
  -5 -13   1 894.566 470.077   2
   5  13  -1 1764.61 502.646   5
   5  13  -1 1282.56 262.938   4
  -5  13   1 2272.42 459.713   3
   5 -13  -1 1934.52 565.380   2
   4 -13  -1 1502.95 491.000   2
   4  13  -1 3483.92 486.860   3
  -4 -13   1 2909.18 542.658   1
  -4  13   1 2951.78 484.207   3
   4  13  -1 3164.68 412.009   4
  -4 -13   1 2785.19 626.614   2
   3 -13  -1 15294.5 1440.11   2
  -3 -13   1 13060.4 1280.43   2
  -3  13   1 12925.5 906.762   3
   3 -13  -1 14544.7 1071.16   1
  -3 -13   1 13626.7 1135.29   1
   3  13  -1 13104.0 844.946   4
   2 -13  -1 2949.65 681.090   2
  -2 -13   1 2694.33 632.340   2
  -2  13   1 2911.48 575.187   4
  -2  13   1 3040.18 402.559   3
   2  13  -1 2802.68 427.272   4
   2 -13  -1 2368.09 438.302   1
  -2 -13   1 2691.82 548.974   1
   1 -13  -1 43999.3 1702.50   1
  -1 -13   1 51270.9 2245.66   1
  -1  13   1 45174.7 2128.07   4
   1 -13  -1 48861.2 2526.69   2
  -1  13   1 47343.2 1342.15   3
  -1 -13   1 46716.7 2395.12   2
   0  13   1 199.840 216.361   4
   0 -13  -1-71.4299 153.464   1
   0 -13   1 686.856 382.733   2
   0 -13  -1 202.904 321.554   2
   0  13   1 161.353 79.6633   3
   0 -13   1 159.510 247.351   1
   1 -13   1 50019.6 2311.41   1
   1 -13   1 51588.5 2506.81   2
  -1 -13  -1 51095.9 2583.74   2
   1  13   1 48855.4 2173.52   4
   2  13   1 586.224 335.276   4
   2 -13   1 367.672 283.627   2
  -2 -13  -1 904.188 432.862   2
  -3 -13  -1 60322.9 2802.17   2
   3  13   1 55678.3 2311.96   4
   3 -13   1 54982.4 2605.02   2
   4 -13   1 556.637 313.101   2
  -4 -13  -1 134.393 283.017   2
   5  13   1 21878.4 1478.81   4
  -5  13  -1 24132.3 1600.45   4
   5  13   1 23061.8 1932.98   5
  -5 -13  -1 22139.8 1701.83   2
   5 -13   1 24252.8 1729.42   2
   5  13   1 19948.1 1176.03   1
   6  13   1 15622.6 1278.47   4
   6  13   1 17809.3 1161.70   1
  -6 -13  -1 15951.1 1441.70   2
   6 -13   1 19500.3 1553.24   2
  -6 -13  -1 17197.3 1383.06   4
   6  13   1 17000.2 1703.40   5
  -6  13  -1 18884.1 1500.68   4
   7  13   1 72714.6 2808.76   4
   7  13   1 72392.6 2461.92   1
  -7 -13  -1 83254.7 3123.88   4
  -7 -13  -1 72740.9 3019.16   2
   7  13   1 78525.1 3703.67   5
  -7  13  -1 79699.3 3217.22   4
   7 -13   1 77785.4 3078.69   2
  -8 -13  -1 26515.0 1845.30   4
  -8  13  -1 24796.7 1908.44   4
   8  13   1 30622.4 2368.99   5
   8 -13   1 24296.8 1705.70   2
  -8 -13  -1 25927.8 1830.13   2
  -9  13  -1 21243.7 1834.01   4
  -9 -13  -1 20348.9 1671.44   4
   9  13   1 24647.4 2165.63   5
   9 -13   1 20680.5 1580.92   2
  10 -13   1 20983.5 1566.22   2
 -10 -13  -1 19042.4 1680.31   4
 -10  13  -1 22203.6 1967.99   4
  10  13   1 19689.2 1993.65   5
 -11  13  -1 3363.82 876.055   4
  11 -13   1 2618.36 570.641   2
 -11 -13  -1 3401.82 791.731   4
  11  13   1 3310.11 876.787   5
 -12 -13  -1 21932.9 1940.25   4
  12  13   1 23994.2 2295.28   5
 -12  13  -1 27206.1 2359.90   4
 -13  13  -1 3599.92 927.700   4
  13  13   1 4154.86 1048.41   5
 -13 -13  -1 2979.15 778.177   4
 -14  13  -1 37069.9 2975.45   4
  14  13   1 42357.0 3156.67   5
 -14 -13  -1 34347.4 2626.68   4
 -16  14   1 907.178 623.719   4
  16  14  -1 1757.65 785.365   5
 -15  14   1 5871.40 1196.63   4
  15 -14  -1 5296.78 884.245   2
  15  14  -1 4869.15 1093.25   5
  14 -14  -1-114.693 243.541   2
  14  14  -1 488.057 411.649   5
 -14  14   1 8.69488 322.297   4
 -13  14   1 5219.84 1042.43   4
  13 -14  -1 5223.95 909.762   2
  13  14  -1 5039.31 1079.35   5
  12  14  -1 647.352 471.909   5
  12  14  -1 240.786 234.389   3
 -12 -14   1-133.785 206.210   4
  11  14  -1 85012.1 3974.68   5
 -11 -14   1 85168.6 2743.90   4
  11  14  -1 83271.1 2610.47   3
  11 -14  -1 80953.2 3493.74   2
  10 -14  -1 14223.2 1499.26   2
  10  14  -1 17393.7 1152.09   3
  10  14  -1 16537.2 1738.46   5
   9  14  -1 5540.29 1008.01   5
   9 -14  -1 5753.51 969.324   2
   9  14  -1 6311.36 674.167   3
   8  14  -1 1580.01 436.501   1
   8  14  -1 1478.26 316.159   4
   8 -14  -1 1446.79 522.438   2
   8  14  -1 2140.15 645.342   5
   8  14  -1 1115.79 297.161   3
   7  14  -1 1228.54 287.291   3
   7  14  -1 1495.32 301.780   4
   7 -14  -1 2149.18 624.577   2
   7  14  -1 2166.32 627.462   5
   7  14  -1 1285.52 409.763   1
  -6  14   1 20089.4 1435.55   3
   6  14  -1 22939.8 1866.17   5
   6 -14  -1 20986.6 1780.04   2
  -6 -14   1 22946.1 1775.26   2
   6  14  -1 22688.5 1184.85   3
   6  14  -1 20373.4 1032.53   4
   5  14  -1 27574.5 1309.83   3
   5  14  -1 27510.9 1985.53   5
  -5  14   1 26497.6 1540.85   3
   5 -14  -1 28492.6 2048.83   2
   5  14  -1 26593.8 1182.34   4
  -5 -14   1 27324.4 1933.95   2
  -4 -14   1 34483.9 2158.09   2
  -4  14   1 34693.2 1637.07   3
   4 -14  -1 36486.4 2298.33   2
   4  14  -1 37114.2 1557.06   3
   4  14  -1 34510.7 1382.29   4
  -4 -14   1 36397.3 1902.25   1
   3  14  -1 2581.37 412.780   4
   3 -14  -1 3277.38 741.473   2
  -3  14   1 3829.75 508.037   3
  -3 -14   1 2981.80 679.224   2
  -3 -14   1 3211.42 588.780   1
   3 -14  -1 3765.68 583.017   1
   2  14  -1 9832.84 811.020   4
   2 -14  -1 10954.1 1269.00   2
  -2 -14   1 8741.55 1104.53   2
  -2  14   1 8389.73 671.799   3
  -2 -14   1 9018.33 984.988   1
  -2  14   1 8769.78 1000.33   4
   2 -14  -1 9424.90 870.583   1
  -1 -14   1 2465.21 628.712   2
   1  14  -1 3959.03 546.567   4
   1 -14  -1 3087.19 483.910   1
  -1  14   1 3536.86 386.199   3
  -1 -14   1 3308.48 618.394   1
   1 -14  -1 3321.91 733.955   2
  -1  14   1 3201.97 605.300   4
   0 -14  -1 30900.2 1409.59   1
   0  14   1 30069.7 896.272   3
   0 -14   1 31693.2 2071.90   2
   0 -14   1 31657.2 1859.82   1
   0  14   1 31874.5 912.573   3
   0 -14  -1 32051.5 2130.12   2
   0  14   1 29538.6 1762.44   4
   1  14   1 2419.99 545.451   4
   1 -14   1 2827.47 701.141   2
  -1 -14  -1 2047.95 608.694   2
   1 -14   1 3058.54 618.591   1
  -2 -14  -1 69670.3 3135.26   2
   2 -14   1 68358.2 2881.82   1
   2  14   1 64116.5 2547.13   4
   2 -14   1 64161.9 2926.67   2
   3  14   1-336.424 238.769   4
   3 -14   1-71.1462 266.195   2
  -3 -14  -1 51.1811 267.276   2
  -4 -14  -1 29619.7 2020.27   2
   4 -14   1 26811.6 1898.54   2
   4  14   1 25683.4 1636.36   4
   5  14   1 2081.19 657.860   5
   5  14   1 3520.48 640.873   4
  -5  14  -1 2275.94 539.786   4
  -5 -14  -1 2175.08 590.596   2
   5 -14   1 2556.24 652.600   2
  -6 -14  -1 56319.5 2796.54   2
   6 -14   1 57264.6 2768.32   2
   6  14   1 56639.0 2095.98   1
   6  14   1 59579.9 3264.17   5
   6  14   1 56188.5 2451.65   4
  -6  14  -1 64687.7 2813.01   4
   7 -14   1 20513.2 1653.68   2
  -7  14  -1 21071.8 1693.59   4
   7  14   1 23589.8 2101.98   5
  -7 -14  -1 19771.3 1662.61   2
  -8  14  -1 12210.6 1355.13   4
  -8 -14  -1 8885.23 1133.44   2
  -8 -14  -1 12988.4 1308.65   4
   8 -14   1 12235.3 1275.76   2
   8  14   1 13044.6 1624.37   5
   9 -14   1 12917.4 1300.46   2
  -9  14  -1 13164.9 1476.74   4
   9  14   1 15865.1 1808.03   5
  -9 -14  -1 14138.9 1407.14   4
 -10 -14  -1 525.272 353.451   4
  10  14   1-538.856 427.366   5
  10 -14   1 569.900 291.209   2
 -10  14  -1 76.8116 304.019   4
 -11 -14  -1 11888.8 1390.26   4
  11  14   1 10648.9 1542.47   5
 -11  14  -1 10535.0 1442.59   4
  11 -14   1 12904.6 1268.71   2
 -12  14  -1 7254.74 1241.43   4
  12  14   1 9093.12 1476.41   5
 -12 -14  -1 5418.31 1004.99   4
 -13  14  -1 43606.1 3148.80   4
  13  14   1 46898.5 3339.82   5
 -13 -14  -1 41285.7 2747.06   4
  15  15  -1 2367.50 779.936   5
 -15  15   1 2958.35 907.743   4
  14 -15  -1 411.796 255.643   2
  14  15  -1 125.454 453.353   5
 -14  15   1-257.589 414.468   4
 -13  15   1 279.565 513.204   4
  13 -15  -1 241.116 327.850   2
  13  15  -1 340.161 391.638   5
  12  15  -1 3781.26 937.682   5
  12 -15  -1 4109.38 847.342   2
  11  15  -1 3243.83 891.472   5
  11 -15  -1 3805.30 821.116   2
  10  15  -1 26940.5 1395.67   3
  10  15  -1 29479.7 2372.47   5
  10 -15  -1 26682.5 2081.61   2
   9 -15  -1 608.374 463.501   2
   9  15  -1 1353.03 321.714   3
   8  15  -1 4707.64 562.543   3
   8  15  -1 4933.62 965.775   5
   8 -15  -1 3627.39 805.461   2
   7  15  -1 3912.59 504.810   3
   7 -15  -1 3768.59 816.072   2
   7  15  -1 3218.12 798.342   5
  -6  15   1 22990.5 1553.41   3
  -6 -15   1 20749.4 1769.24   2
   6  15  -1 21591.1 1087.75   4
   6  15  -1 20643.6 1841.03   5
   6  15  -1 23200.3 1194.25   3
   6 -15  -1 21192.5 1846.12   2
   5  15  -1 81258.8 3546.47   5
  -5  15   1 75689.4 2649.57   3
   5  15  -1 77660.2 2073.10   4
   5 -15  -1 78641.5 3514.83   2
   5  15  -1 81064.7 2267.42   3
  -5 -15   1 78627.9 3409.88   2
   4  15  -1 20444.7 1105.52   4
  -4 -15   1 19668.9 1715.83   2
   4 -15  -1 21498.5 1458.19   1
   4  15  -1 21040.7 1194.70   3
  -4  15   1 20410.6 1288.38   3
   4 -15  -1 20131.1 1791.49   2
  -3 -15   1 33674.6 1907.18   1
   3 -15  -1 33656.2 1751.57   1
  -3  15   1 33591.1 1520.77   3
   3 -15  -1 35008.2 2339.04   2
  -3 -15   1 32033.4 2161.64   2
   3  15  -1 34882.4 1506.78   4
  -2  15   1 2601.76 588.636   4
   2 -15  -1 4002.66 585.121   1
  -2 -15   1 3151.51 721.480   2
  -2 -15   1 4532.24 736.435   1
  -2  15   1 3593.06 457.008   3
   2  15  -1 4109.62 565.883   4
   2 -15  -1 4040.51 796.719   2
  -1 -15   1 19845.3 1702.46   2
  -1  15   1 19779.3 1503.05   4
  -1 -15   1 18315.5 1447.71   1
   1 -15  -1 19793.3 1753.02   2
   1 -15  -1 19492.8 1224.51   1
   1  15  -1 18188.6 1190.91   4
  -1  15   1 19302.5 903.202   3
   0  15   1 2456.33 259.414   3
   0 -15  -1 2032.74 413.318   1
   0 -15   1 2850.73 623.413   1
   0 -15   1 1578.66 557.107   2
   0  15   1 2298.57 250.155   3
   0 -15  -1 3118.69 732.084   2
   0  15   1 2068.17 538.303   4
   1 -15   1 100810. 3825.12   2
  -1 -15  -1 97681.2 3872.73   2
   1 -15   1 103453. 3579.25   1
   1  15   1 96879.9 3286.35   4
   2 -15   1 6023.52 967.878   2
   2  15   1 4930.84 758.151   4
   2 -15   1 4577.31 814.523   1
  -2 -15  -1 4054.50 863.207   2
   3 -15   1 56025.7 2846.84   2
  -3 -15  -1 58869.9 2986.16   2
   3  15   1 57920.0 2488.35   4
   3 -15   1 58264.3 2797.82   1
   4 -15   1 8299.96 1104.80   2
   4  15   1 9296.95 1010.07   4
  -4 -15  -1 9724.07 1224.76   2
   5 -15   1 25185.5 1918.44   2
  -5  15  -1 25736.7 1738.66   4
   5  15   1 27033.6 2253.73   5
  -5 -15  -1 26282.8 1990.48   2
  -6 -15  -1 18817.6 1681.66   2
   6 -15   1 20174.1 1715.14   2
  -6  15  -1 17813.8 1527.97   4
   6  15   1 21266.1 2041.90   5
  -7 -15  -1 43136.5 2538.49   2
   7  15   1 47384.9 3086.72   5
  -7  15  -1 48267.0 2605.33   4
   7 -15   1 43806.3 2522.41   2
   8 -15   1 13360.7 1378.36   2
  -8 -15  -1 12283.2 1365.89   2
  -8  15  -1 14208.6 1484.65   4
   8  15   1 15315.3 1819.71   5
  -9  15  -1 19539.8 1818.82   4
   9 -15   1 16131.5 1503.28   2
   9  15   1 14774.0 1825.98   5
  -9 -15  -1 17904.5 1579.38   4
  10 -15   1 9981.78 1175.14   2
 -10 -15  -1 11639.1 1325.21   4
  10  15   1 11746.0 1660.41   5
 -10  15  -1 10828.0 1415.31   4
  11  15   1 8021.99 1417.44   5
  11 -15   1 7524.78 1013.35   2
 -11 -15  -1 7651.94 1129.13   4
 -11  15  -1 6815.42 1188.26   4
 -12  15  -1 68398.5 3843.85   4
  12  15   1 75400.5 4252.39   5
  13  15   1 15020.9 1951.30   5
 -13  15  -1 13932.0 1806.70   4
 -14  16   1-249.862 579.013   4
  14 -16  -1 23.9187 127.294   2
  14  16  -1-371.776 420.932   5
  13  16  -1 9021.73 1465.23   5
 -13  16   1 10889.5 1516.07   4
  13 -16  -1 8714.03 1225.37   2
  12  16  -1-325.541 412.158   5
  12 -16  -1 206.826 339.218   2
  11 -16  -1 37121.2 2554.83   2
  11  16  -1 46229.1 3130.94   5
  10  16  -1 15287.6 1779.20   5
  10 -16  -1 15613.9 1661.55   2
   9 -16  -1 20885.7 1915.78   2
   9  16  -1 25285.9 2253.85   5
   8 -16  -1 1312.12 539.276   2
   8  16  -1 1227.57 279.679   3
   8  16  -1 195.524 379.686   5
   7 -16  -1 5916.72 1000.91   2
   7  16  -1 8598.65 719.671   3
   7  16  -1 8106.85 1253.57   5
   6  16  -1 6825.77 662.355   3
  -6 -16   1 6158.05 1018.48   2
   6 -16  -1 6944.06 1117.02   2
   6  16  -1 6800.05 1128.08   5
  -5 -16   1 12545.1 1419.74   2
   5 -16  -1 12791.9 1496.49   2
  -5  16   1 11979.4 1086.22   3
   5  16  -1 12128.6 1449.42   5
   5 -16  -1 11413.0 1148.65   1
   5  16  -1 12751.9 914.446   3
  -4 -16   1 43241.3 2618.13   2
   4 -16  -1 45341.0 2191.54   1
   4 -16  -1 44869.4 2752.12   2
  -4  16   1 40399.5 1855.53   3
   4  16  -1 45954.1 1771.78   3
  -3 -16   1 2203.95 639.972   2
   3 -16  -1 2448.42 527.131   1
   3  16  -1 3522.91 543.448   3
   3  16  -1 3043.40 474.516   4
  -3  16   1 2243.27 415.756   3
   3 -16  -1 2698.77 705.304   2
  -3 -16   1 3137.34 616.672   1
   2  16  -1 8467.98 822.889   4
   2 -16  -1 8443.54 870.527   1
  -2 -16   1 11812.5 1368.59   2
  -2  16   1 9408.96 730.578   3
  -2 -16   1 10544.7 1128.62   1
   2 -16  -1 9553.60 1275.12   2
  -1  16   1 290.031 130.137   3
   1 -16  -1 214.411 189.645   1
  -1 -16   1 171.471 248.897   1
  -1 -16   1 96.1999 304.828   2
   1 -16  -1 60.9105 259.092   2
  -1  16   1-1.31942 182.195   4
   1  16  -1 117.052 154.380   4
   0 -16  -1 16318.6 1678.99   2
   0 -16   1 15324.5 1565.00   2
   0  16   1 16808.2 625.898   3
   0  16   1 15063.8 603.140   3
   0 -16   1 15269.3 1395.58   1
   0 -16  -1 17966.2 1160.33   1
   0  16  -1 14045.9 1144.95   4
   0  16   1 16396.5 1401.76   4
   1 -16   1 1365.73 562.050   2
   1 -16   1 1391.64 517.039   1
   1  16   1 936.509 402.882   4
  -1 -16  -1 483.986 367.630   2
   2 -16   1 11957.7 1283.59   1
   2 -16   1 10632.2 1296.28   2
  -2 -16  -1 11650.9 1393.79   2
   2  16   1 10049.7 1086.67   4
   3 -16   1 1516.77 516.320   1
   3 -16   1 2648.57 694.635   2
  -3 -16  -1 2070.58 643.504   2
   4 -16   1-57.1721 283.852   2
  -4 -16  -1 151.943 330.415   2
  -5 -16  -1-15.2072 265.626   2
   5 -16   1 910.332 459.371   2
  -5  16  -1-3.87793 269.534   4
   5  16   1-133.395 522.010   5
   6  16   1 4224.00 965.562   5
  -6 -16  -1 2756.78 716.126   2
  -6  16  -1 4610.64 818.143   4
   6 -16   1 3716.06 793.424   2
  -7 -16  -1 1389.50 543.524   2
   7  16   1 2426.75 812.235   5
   7 -16   1 1557.49 559.346   2
  -7  16  -1 2084.90 593.917   4
   8 -16   1 477.798 345.505   2
  -8 -16  -1-235.735 276.790   2
   8  16   1 81.8450 381.219   5
  -8  16  -1 740.874 428.030   4
   9  16   1 1863.53 799.396   5
  -9  16  -1 2021.92 686.428   4
   9 -16   1 1628.51 520.236   2
 -10  16  -1 127.037 321.954   4
  10  16   1 404.733 599.482   5
  10 -16   1 216.285 220.181   2
  11 -16   1 341.829 289.018   2
 -11  16  -1 719.027 506.972   4
  11  16   1 269.035 436.956   5
 -12  16  -1 363.913 485.301   4
  12  16   1 959.904 637.813   5
  13 -17  -1 1385.97 556.578   2
 -13  17   1 973.192 529.744   4
  13  17  -1 1586.75 733.108   5
  12 -17  -1 13288.8 1585.57   2
 -12  17   1 16488.6 1851.67   4
  12  17  -1 12786.2 1756.94   5
  11 -17  -1 8113.28 1231.23   2
  11  17  -1 9739.29 1512.66   5
  10 -17  -1 48351.2 2998.88   2
  10  17  -1 51737.1 3348.79   5
   9  17  -1 4012.85 983.815   5
   9 -17  -1 3918.97 890.057   2
   8  17  -1 923.359 576.688   5
   8 -17  -1 805.254 455.465   2
   7  17  -1-116.327 442.408   5
   7 -17  -1 71.3211 328.586   2
   6 -17  -1 17313.1 1783.75   2
   6  17  -1 14552.2 1663.59   5
  -5 -17   1 62441.6 3269.88   2
   5 -17  -1 65163.5 2781.88   1
   5  17  -1 61140.6 3308.44   5
   5  17  -1 66421.2 2046.90   3
   5 -17  -1 62398.4 3358.57   2
   4 -17  -1 20282.6 1503.61   1
   4 -17  -1 19904.2 1907.32   2
  -4 -17   1 20198.4 1863.69   2
   4  17  -1 20088.1 1191.99   3
  -3 -17   1 31845.9 2316.52   2
   3 -17  -1 31241.2 2385.76   2
   3 -17  -1 28399.9 1695.29   1
   3  17  -1 28718.5 1501.07   3
  -3 -17   1 26879.4 1811.83   1
  -2 -17   1 2395.13 689.895   2
  -2 -17   1 2315.33 566.320   1
   2 -17  -1 2412.84 752.802   2
   2 -17  -1 2152.44 473.342   1
   1 -17  -1 10772.4 1401.36   2
   1 -17  -1 11638.3 1009.73   1
  -1 -17   1 11756.8 1410.02   2
  -1 -17   1 10455.9 1165.45   1
   0 -17  -1 424.539 221.017   1
   0 -17   1 186.203 351.360   2
   0 -17  -1 345.490 352.787   2
   0 -17   1 531.573 334.671   1
   1 -17   1 103394. 4181.63   2
  -1 -17  -1 102964. 4255.87   2
   1 -17   1 96780.6 3636.79   1
   2 -17   1 1397.45 587.701   2
  -2 -17  -1 770.816 483.558   2
   2 -17   1 187.227 240.341   1
   3 -17   1 15069.3 1528.50   1
  -3 -17  -1 17422.8 1751.75   2
   3 -17   1 12895.3 1470.29   2
   4 -17   1 2829.80 689.236   1
   4 -17   1 3040.98 766.341   2
  -4 -17  -1 2701.39 721.335   2
  -4  17  -1 2985.30 621.363   4
   5 -17   1 18374.2 1761.39   2
  -5  17  -1 21171.9 1658.74   4
  -5 -17  -1 18668.9 1810.48   2
   5  17   1 20764.1 2129.90   5
   6 -17   1 18856.5 1795.45   2
  -6 -17  -1 16334.6 1702.36   2
  -6  17  -1 19562.4 1666.11   4
   6  17   1 21409.1 2192.07   5
   7 -17   1 41367.8 2617.09   2
  -7  17  -1 44255.2 2602.21   4
  -7 -17  -1 36052.4 2509.76   2
   7  17   1 43712.4 3165.47   5
   8 -17   1 18852.1 1769.32   2
  -8 -17  -1 19471.8 1852.79   2
  -8  17  -1 20259.5 1844.96   4
  -9  17  -1 10329.5 1398.73   4
   9 -17   1 8926.94 1241.17   2
   9  17   1 8462.94 1475.09   5
  10 -17   1 7668.18 1120.02   2
 -10  17  -1 8096.72 1295.60   4
  10  17   1 8012.29 1443.21   5
 -11  17  -1 2377.98 758.512   4
  11  17   1 1585.03 713.365   5
  12  18  -1-81.2216 413.090   5
  12 -18  -1 124.759 286.069   2
 -12  18   1-31.1978 426.030   4
  11  18  -1 281.306 479.526   5
  11 -18  -1-120.117 352.079   2
  10 -18  -1 2.10318 431.732   2
  10  18  -1 677.592 555.411   5
   9  18  -1 5716.50 1176.68   5
   9 -18  -1 3698.82 907.977   2
   8  18  -1 18545.1 2008.13   5
   8 -18  -1 16103.6 1804.67   2
   7  18  -1 11719.4 1594.28   5
   7 -18  -1 12512.7 1588.83   2
   6 -18  -1 1492.17 473.182   1
   6  18  -1 1023.59 538.068   5
   6 -18  -1 756.017 440.023   2
   5  18  -1 2959.95 857.675   5
   5 -18  -1 1815.82 673.628   2
  -5 -18   1 1396.88 525.352   2
   5 -18  -1 2174.09 558.184   1
   4 -18  -1 8535.52 1330.75   2
   4 -18  -1 8964.15 1029.08   1
   4  18  -1 8783.06 1318.89   5
  -4 -18   1 7118.19 1182.82   2
  -3 -18   1-340.786 310.285   2
   3 -18  -1-263.437 357.772   2
   3  18  -1 137.891 151.877   3
   3 -18  -1 149.980 199.495   1
  -3 -18   1 176.852 237.030   1
   2 -18  -1 985.033 322.130   1
  -2 -18   1 981.745 440.884   1
  -2 -18   1 949.649 468.859   2
   2 -18  -1 676.150 451.936   2
   1 -18  -1 526.241 419.875   2
  -1 -18   1 451.693 285.275   1
   1 -18  -1 530.637 264.325   1
  -1 -18   1 573.113 400.692   2
   0 -18   1-576.391 458.920   2
   0 -18   1 658.591 367.734   1
   0 -18  -1-399.544 457.992   2
   1 -18   1-603.247 489.326   2
  -1 -18  -1 619.535 422.804   2
   1 -18   1 455.832 331.273   1
  -2 -18  -1-84.5535 325.686   2
   2 -18   1-503.058 336.346   1
   2 -18   1-589.301 419.448   2
  -3 -18  -1 4788.97 976.996   2
   3 -18   1 3392.65 813.689   2
   3 -18   1 3237.07 775.386   1
  -4  18  -1 182.567 241.681   4
   4 -18   1 283.256 309.994   2
  -4 -18  -1 396.877 346.269   2
   4 -18   1-311.918 277.961   1
  -5 -18  -1-84.1837 284.528   2
   5 -18   1-230.052 319.093   1
   5 -18   1-86.9131 364.815   2
   5  18   1 764.264 632.315   5
  -5  18  -1 41.3166 202.688   4
  -6 -18  -1 2078.17 701.812   2
   6  18   1 4086.30 1065.87   5
   6 -18   1 1831.69 609.434   2
  -6  18  -1 3939.62 809.266   4
  -7 -18  -1 404.583 405.553   2
  -7  18  -1 585.276 370.298   4
   7 -18   1 417.685 331.323   2
   7  18   1 880.745 599.703   5
   8 -18   1 3395.25 809.107   2
  -8  18  -1 3431.62 799.978   4
   8  18   1 2204.98 859.182   5
  -9  18  -1 1181.60 564.324   4
   9 -18   1 756.896 447.778   2
   9  18   1 219.256 451.063   5
  11 -19  -1 2453.37 801.502   2
  11  19  -1 4177.99 1057.77   5
  10 -19  -1 29328.1 2488.75   2
  10  19  -1 32375.0 2832.07   5
   9  19  -1 17081.9 2037.59   5
   9 -19  -1 17205.3 1906.26   2
   8  19  -1 10537.5 1587.69   5
   8 -19  -1 10249.5 1491.02   2
   7  19  -1 636.935 522.040   5
   7 -19  -1 1424.76 537.632   2
   7 -19  -1 1920.17 574.164   1
   6 -19  -1 8676.13 1372.41   2
   6  19  -1 8938.98 1387.17   5
   6 -19  -1 8490.40 1114.49   1
   5  19  -1 28232.9 2433.59   5
   5 -19  -1 27555.5 1902.99   1
   5 -19  -1 28386.0 2436.01   2
  -5 -19   1 29484.3 2407.65   2
  -4 -19   1 9998.71 1423.84   2
   4 -19  -1 8876.40 1037.29   1
   4  19  -1 8326.48 1312.94   5
   4 -19  -1 9465.14 1430.42   2
   3 -19  -1 22283.0 1576.09   1
  -3 -19   1 21666.5 2051.75   2
   3 -19  -1 21274.7 2105.01   2
  -3 -19   1 20263.7 1639.66   1
   2 -19  -1-8.76315 110.180   1
   2 -19  -1 473.992 393.443   2
  -2 -19   1-24.6732 220.104   1
  -2 -19   1 264.681 313.797   2
  -1 -19   1 10308.9 1428.08   2
  -1 -19   1 13736.7 1402.16   1
   1 -19  -1 11717.1 1539.72   2
   0 -19   1 2579.27 741.397   2
   0 -19   1 3669.36 757.739   1
   0 -19  -1 4308.34 964.927   2
   1 -19   1 38312.3 2425.63   1
  -1 -19  -1 45554.9 3016.75   2
   1 -19   1 42342.6 2848.04   2
   2 -19   1 133.582 382.834   1
   2 -19   1-143.969 328.817   2
  -2 -19  -1 213.579 324.093   2
   3 -19   1 27180.7 2132.08   1
  -3  19  -1 28434.2 1821.91   4
  -3 -19  -1 24930.3 2242.16   2
   3 -19   1 24151.7 2174.51   2
  -4  19  -1 520.565 333.144   4
   4 -19   1 780.444 444.138   2
  -4 -19  -1 1260.36 563.019   2
   4 -19   1-16.7387 256.236   1
  -5 -19  -1 15427.7 1762.58   2
   5 -19   1 14362.1 1686.40   2
  -5  19  -1 14717.0 1445.95   4
   5 -19   1 12390.0 1537.48   1
   5  19   1 17203.4 2077.64   5
  -6 -19  -1 5413.59 1058.96   2
   6 -19   1 7213.50 1204.66   2
   6 -19   1 8009.61 1253.75   1
  -6  19  -1 8792.56 1167.89   4
   6  19   1 8557.54 1482.68   5
  -7  19  -1 22988.4 1960.21   4
  -7 -19  -1 20033.8 2021.05   2
   7 -19   1 22339.3 2075.86   2
   7  19   1 23909.0 2493.01   5
   8  19   1 16902.2 2146.22   5
   8 -19   1 15333.3 1716.55   2
  -8  19  -1 13585.1 1592.34   4
   9 -20  -1-402.190 448.895   2
   9  20  -1 1229.75 634.910   5
   8  20  -1 1504.47 700.486   5
   8 -20  -1 1491.31 533.921   1
   8 -20  -1 1916.66 706.723   2
   7 -20  -1 135.923 426.185   2
   7  20  -1 454.158 413.926   5
   6  20  -1 1113.24 634.708   5
   6 -20  -1 1047.66 521.001   2
   5 -20  -1 6985.84 1294.75   2
   5  20  -1 7509.73 1339.77   5
  -4 -20   1 21947.7 2148.19   2
   4 -20  -1 23211.3 2251.35   2
   4  20  -1 22165.9 2202.95   5
   3 -20  -1 5006.92 1071.34   2
  -3 -20   1 6365.21 1191.12   2
  -2 -20   1 949.094 434.648   1
   2 -20  -1 491.995 455.161   2
  -1 -20   1 9.48992 290.377   1
  -1 -20   1 925.260 604.206   2
   1 -20  -1 217.308 400.307   2
   0 -20   1 1432.54 499.064   1
   0 -20  -1 1728.98 668.268   2
   0 -20   1 1798.13 677.875   2
   1 -20   1 1219.19 609.436   2
  -1 -20  -1 584.535 452.159   2
   1 -20   1 1240.32 515.828   1
   2 -20   1 4076.54 838.271   1
   2 -20   1 5749.51 1132.32   2
  -2 -20  -1 4678.73 1060.63   2
  -3 -20  -1-69.3547 356.037   2
   3 -20   1 491.933 356.646   1
   3 -20   1 2.17175 363.614   2
   4 -20   1 983.561 444.316   1
   4 -20   1 347.477 329.062   2
  -4 -20  -1 381.678 370.523   2
   4  20   1-557.605 535.280   5
   5 -20   1 430.606 359.711   1
  -5 -20  -1 13.4971 269.489   2
   5 -20   1 727.667 430.112   2
   5  20   1 60.5273 419.898   5
   6 -20   1 3762.09 917.917   2
   6  20   1 4649.65 1176.84   5
  -6 -20  -1 4227.16 983.144   2
   6 -20   1 3227.39 848.572   1
   7 -21  -1 18233.1 2040.60   2
   7  21  -1 22531.0 2398.16   5
   6 -21  -1 17554.7 2026.32   2
   6  21  -1 17332.8 2080.78   5
   5  21  -1 11533.2 1674.57   5
   5 -21  -1 11344.8 1634.16   2
   4 -21  -1 6667.88 1287.45   2
   4  21  -1 4881.03 1136.67   5
   3 -21  -1 38146.7 2945.74   2
  -3 -21   1 35616.8 2811.43   2
   3  21  -1 35578.0 2806.40   5
   2 -21  -1 1288.63 520.608   2
  -2 -21   1 1094.09 575.817   2
  -1 -21   1 31234.1 2628.91   2
   1 -21  -1 29649.6 2582.76   2
   0 -21  -1 35.9041 334.218   2
   0 -21   1 558.409 544.067   2
   0 -21   1 627.974 414.811   1
   1 -21   1 11774.3 1408.00   1
  -1 -21  -1 12010.9 1669.96   2
   1 -21   1 14193.7 1790.23   2
   2 -21   1 4843.00 1082.19   2
  -2 -21  -1 4844.72 1054.41   2
   2 -21   1 3500.42 826.088   1
   3 -21   1 5293.57 985.868   1
   3 -21   1 6546.68 1220.44   2
  -3 -21  -1 5498.42 1152.66   2
   4 -21   1 2891.88 880.330   2
   4  21   1 2881.12 933.373   5
  -4 -21  -1 2560.02 752.296   2
   4 -21   1 3263.42 817.874   1
  -2 -22   1 47.4125 304.429   2
   2 -22  -1 548.928 516.729   2
   1 -22  -1 23.0026 355.080   2
  -1 -22   1 32.3772 327.672   2
 -21   0   2 39596.5 3046.13   4
 -20   0   2 20100.0 2086.99   4
 -19   0   2 9927.06 1412.26   4
  19   0  -2 11722.1 1563.23   3
 -18   0   2 2462.32 690.600   4
  18   0  -2 2605.13 778.173   3
  17   0  -2 9132.64 1276.13   3
 -17   0   2 8529.05 1200.58   4
 -16   0   2 1528.49 533.918   4
  16   0  -2 1472.70 530.095   3
  15   0  -2 83023.3 3451.71   3
 -15   0   2 84655.9 3353.84   4
  14   0  -2 397.614 254.743   3
 -14   0   2 364.991 342.244   4
 -13   0   2 66093.6 2658.35   4
  13   0  -2 66667.8 2809.74   3
 -12   0   2 2451.74 533.957   3
  12   0  -2 2370.74 517.097   3
 -12   0   2 2590.54 529.886   5
 -12   0   2 3534.52 592.609   4
  11   0  -2 54604.3 2308.19   3
 -11   0   2 53241.8 2091.70   4
 -11   0   2 54443.8 2242.45   5
  10   0  -2 2150.14 456.998   3
 -10   0   2 2553.52 476.429   5
   9   0  -2 194123. 3818.25   3
  -9   0   2 198400. 3802.42   5
   8   0  -2 35181.2 1528.68   3
   7   0  -2 4604.07 516.262   3
   6   0  -2 84603.7 2043.22   3
   5   0  -2 678.767 195.857   3
   4   0  -2 390316. 3753.74   3
  -3   0   2 416.500 146.218   1
  -2   0   2 239631. 2569.17   1
   2   0  -2 238455. 2798.05   4
   1   0  -2 654.937 191.993   4
   0   0  -2 28795.0 1144.38   4
  -1   0  -2 893.203 245.382   4
   1   0   2 1010.47 179.794   5
  -2   0  -2 29859.5 1386.13   4
   2   0   2 30973.0 1032.52   5
  -3   0  -2 6270.36 287.115   2
  -3   0  -2 6968.82 738.065   4
   3   0   2 7125.81 554.513   5
  -4   0  -2 38110.6 1447.08   5
  -4   0  -2 41148.6 1854.94   4
   4   0   2 42403.0 1457.30   5
  -5   0  -2 7576.96 697.505   5
   5   0   2 7033.62 648.645   5
  -5   0  -2 8184.12 888.054   4
  -6   0  -2 61032.3 2527.71   4
  -6   0  -2 58326.3 2082.90   5
   6   0   2 60845.0 2026.78   5
  -7   0  -2 20824.8 1333.42   5
  -7   0  -2 20359.4 1551.00   4
  -8   0  -2 120345. 3928.03   4
  -8   0  -2 108148. 3219.55   5
  -9   0  -2 25567.0 1661.82   5
  -9   0  -2 27887.4 2010.77   4
 -10   0  -2 90274.9 3760.63   4
 -11   0  -2 12518.2 1483.61   4
 -12   0  -2 1035.56 484.687   4
 -13   0  -2 63576.3 3638.43   4
 -14   0  -2 2339.61 795.667   4
 -15   0  -2 138325. 5791.23   4
 -16   0  -2 894.701 547.177   4
 -21  -1   2-183.510 344.194   4
 -21   1   2 1739.23 704.696   4
 -20   1   2 998.416 585.543   4
 -20  -1   2 1509.25 635.124   4
 -19  -1   2 739.441 464.293   4
 -19   1   2 706.541 521.435   4
  19   1  -2 1176.56 530.320   3
  18  -1  -2 102.817 351.946   3
  18   1  -2-252.596 392.229   3
 -18  -1   2-636.365 373.020   4
 -18   1   2-212.170 325.145   4
 -17  -1   2 1066.99 467.363   4
 -17   1   2 2197.52 634.578   4
  17  -1  -2 1941.39 668.696   3
  17   1  -2 1681.82 574.675   3
  16   1  -2 7190.54 1093.43   3
 -16  -1   2 9190.39 1183.73   4
 -16   1   2 9692.13 1232.49   4
  16  -1  -2 6695.91 1064.49   3
  15  -1  -2 1495.75 593.827   3
 -15  -1   2 595.289 330.315   4
  15   1  -2 1729.06 540.981   3
 -15   1   2 1161.46 491.285   4
 -14  -1   2 2968.74 615.576   4
 -14   1   2 2410.29 576.601   4
  14  -1  -2 3369.60 708.531   3
  14   1  -2 3416.47 695.599   3
 -13  -1   2-94.3701 198.656   4
 -13   1   2 354.125 253.642   4
  13   1  -2 122.696 281.790   3
  13  -1  -2 141.381 227.424   3
 -12  -1   2 3955.95 641.543   3
 -12  -1   2 4053.53 672.467   5
  12  -1  -2 3787.29 678.024   3
 -12  -1   2 4272.90 633.860   4
 -12   1   2 4295.75 654.110   4
  12   1  -2 4205.62 675.695   3
 -12   1   2 5298.46 752.198   5
 -11  -1   2 226.817 184.547   4
 -11  -1   2 95.6429 172.254   5
  11   1  -2 522.449 253.435   3
 -11   1   2 177.098 173.607   5
  11  -1  -2 177.606 202.089   3
  10  -1  -2 7187.02 799.794   3
 -10  -1   2 6171.39 720.833   5
  10   1  -2 5292.07 682.599   3
 -10  -1   2 5690.56 635.930   4
  -9  -1   2 2501.03 437.699   5
   9  -1  -2 2518.42 471.977   3
   8   1  -2 382.404 191.767   3
   8  -1  -2 453.728 217.581   3
  -8  -1   2 168.001 112.326   5
   7   1  -2 15093.7 929.911   3
   7  -1  -2 14729.6 927.752   3
  -7  -1   2 15257.0 905.911   5
  -6  -1   2 48408.1 1470.33   5
   6   1  -2 50841.3 1581.17   3
   6  -1  -2 48606.7 1544.58   3
   5  -1  -2 20034.6 906.567   3
   5   1  -2 20734.7 939.769   3
   4   1  -2 30009.8 1065.15   3
   4  -1  -2 28984.9 988.029   3
   3  -1  -2 11075.3 574.163   3
  -3  -1   2 10799.2 618.920   1
  -3  -1   2 10133.6 518.398   4
   3  -1  -2 10156.2 507.746   1
  -2   1   2 15793.0 591.429   1
  -2  -1   2 15519.2 726.911   1
   2  -1  -2 15504.2 595.559   1
  -2  -1   2 14242.9 645.433   4
   2  -1  -2 16168.0 784.996   4
   2   1  -2 14989.9 655.777   4
  -1  -1   2 4133.79 382.850   4
   1   1  -2 4063.12 383.518   4
   1  -1  -2 3812.66 409.928   4
   0  -1  -2 704.144 221.188   4
   0  -1   2 678.380 103.586   5
   0   1  -2 673.456 202.149   4
  -1  -1  -2 169.774 140.711   4
   1  -1   2 285.881 92.0869   5
  -1   1  -2 315.787 165.824   4
  -2  -1  -2 169.850 143.454   4
  -2   1  -2 168.304 90.8823   5
   2   1   2 140.086 113.978   5
  -2  -1  -2 127.612 82.4221   2
   2  -1   2 90.7183 80.0966   5
  -2   1  -2 88.8902 138.439   4
   3  -1   2 6519.78 494.721   5
  -3   1  -2 6145.76 264.533   2
   3   1   2 6112.35 551.891   5
  -3   1  -2 6652.45 519.869   5
  -3  -1  -2 6889.82 736.679   4
  -3  -1  -2 6005.00 333.739   2
  -3   1  -2 7152.46 727.638   4
   4  -1   2 23.8824 127.127   5
   4   1   2 234.042 144.946   5
  -4   1  -2 227.468 225.688   4
  -4  -1  -2 445.289 238.916   4
  -4  -1  -2 195.750 58.0185   2
  -4   1  -2 96.1005 85.8444   5
  -5   1  -2 722.191 296.362   4
  -5  -1  -2 315.016 174.530   4
  -5   1  -2 706.799 215.749   5
   5   1   2 646.701 230.712   5
  -5  -1  -2 570.290 213.145   3
  -6  -1  -2 2849.83 571.947   4
  -6   1  -2 3331.53 494.259   5
   6   1   2 3095.00 481.559   5
  -6   1  -2 3545.16 635.711   4
  -6  -1  -2 3784.26 551.507   5
   7   1   2 1882.22 453.194   4
  -7   1  -2 2677.94 546.006   3
  -7   1  -2 2392.40 453.159   5
  -7  -1  -2 1142.61 427.811   4
  -7   1  -2 1940.96 496.316   4
  -7  -1  -2 1703.73 402.554   5
  -8  -1  -2 4995.54 726.943   5
  -8  -1  -2 5252.85 747.525   3
  -8   1  -2 5256.84 717.398   5
  -8  -1  -2 6727.87 977.907   4
  -8   1  -2 5937.54 917.436   4
  -9   1  -2 4192.79 801.482   4
  -9  -1  -2 4806.76 885.342   4
  -9   1  -2 3176.95 583.625   5
  -9  -1  -2 3611.47 667.290   5
   9   1   2 4775.90 715.239   5
 -10  -1  -2 22698.5 1906.96   4
 -10   1  -2 21796.9 1872.05   4
 -11  -1  -2 161.602 266.066   4
 -11   1  -2 567.557 425.912   4
 -12   1  -2 493.500 368.544   4
 -12  -1  -2-315.243 338.666   4
 -13  -1  -2 685.483 520.262   4
 -13   1  -2 13.0065 423.672   4
 -14  -1  -2 1576.72 700.897   4
 -14   1  -2 1776.44 709.422   4
 -15   1  -2 1926.40 845.360   4
 -15  -1  -2 1498.92 730.010   4
 -16  -1  -2 664.305 460.440   4
 -16   1  -2 293.645 341.164   4
 -21  -2   2 33911.8 2789.89   4
 -21   2   2 33736.3 2864.30   4
 -20   2   2 12058.5 1646.73   4
 -20  -2   2 13473.0 1681.60   4
 -19  -2   2 9826.82 1381.29   4
  19   2  -2 10100.6 1433.04   3
 -19   2   2 11612.1 1558.69   4
 -18  -2   2 4795.46 950.247   4
  18  -2  -2 6936.82 744.268   2
 -18   2   2 7789.68 1235.98   4
  18   2  -2 6512.24 1120.37   3
  17  -2  -2 13109.4 1544.95   3
 -17  -2   2 10184.6 1289.53   4
 -17   2   2 10954.9 1400.14   4
  17   2  -2 10075.4 1319.18   3
  16  -2  -2 9158.17 1236.29   3
 -16   2   2 9301.65 1218.25   4
  16   2  -2 8686.80 1171.19   3
 -16  -2   2 6883.84 1019.88   4
 -15  -2   2 106979. 3686.52   4
 -15   2   2 108714. 3909.74   4
  15  -2  -2 109060. 4041.79   3
  15   2  -2 106042. 3852.56   3
  14  -2  -2 1208.10 503.267   3
 -14   2   2 1014.45 432.856   4
  14   2  -2 1813.90 523.558   3
 -14  -2   2 1140.10 399.914   4
  13  -2  -2 36427.9 2102.28   3
  13   2  -2 35328.0 2022.60   3
 -13   2   2 38079.6 2073.45   4
 -13  -2   2 36774.6 1929.54   4
 -12   2   2 3591.57 633.137   5
 -12  -2   2 2242.51 468.861   4
  12  -2  -2 3875.86 691.977   3
  12   2  -2 3779.80 671.782   3
 -12  -2   2 2719.30 564.327   5
 -12  -2   2 3338.20 605.072   3
  11   2  -2 13937.4 1136.41   3
 -11  -2   2 13086.0 1013.66   4
  11  -2  -2 13812.7 1173.98   3
 -11  -2   2 16441.8 1264.43   5
 -10  -2   2 12064.6 1031.43   5
  10  -2  -2 12510.8 1052.97   3
  10   2  -2 11667.3 1003.91   3
 -10  -2   2 11974.3 894.930   4
   9   2  -2 62851.1 2161.75   3
  -9  -2   2 62507.5 1854.48   4
  -9  -2   2 55698.4 2045.10   3
  -9  -2   2 63172.0 2206.96   5
   9  -2  -2 60037.0 2157.05   3
   8  -2  -2 28613.1 1385.07   3
  -8  -2   2 29315.4 1397.13   5
   8   2  -2 30588.1 1427.92   3
  -8  -2   2 29956.1 1407.36   3
   7   2  -2 56668.3 1796.13   3
   7  -2  -2 59879.0 1868.68   3
  -7  -2   2 55868.7 1760.75   5
  -6  -2   2 25574.1 1081.51   5
   6  -2  -2 26903.4 1158.51   3
   6   2  -2 25979.6 1138.07   3
   5  -2  -2 61454.1 1588.86   3
  -5   2   2 61575.0 1595.23   3
  -5  -2   2 60663.4 1477.18   5
   5   2  -2 61018.7 1643.06   3
  -4  -2   2 141200. 2460.97   1
   4   2  -2 140827. 2376.30   3
  -4  -2   2 138947. 1954.67   5
   4  -2  -2 143845. 2189.53   3
  -4   2   2 135403. 2166.31   3
  -3  -2   2 39987.6 860.139   5
   3   2  -2 40593.0 893.752   4
  -3   2   2 37614.6 1037.91   3
   3  -2  -2 38202.1 893.427   1
  -3  -2   2 41579.2 1298.97   1
  -3  -2   2 37661.5 869.927   4
   3  -2  -2 39008.9 1027.84   3
   2  -2  -2 13887.5 488.087   1
  -2  -2   2 15102.5 781.110   1
  -2   2   2 13917.4 478.785   1
  -2  -2   2 13732.4 581.484   4
   2  -2  -2 14194.0 784.404   4
   2   2  -2 13935.7 590.661   4
   1  -2  -2 3467.75 417.723   4
   1   2  -2 3719.40 349.567   4
  -1   2   2 3769.86 261.001   1
  -1  -2   2 3895.15 357.360   4
   0  -2   2 15512.7 780.098   4
   0  -2  -2 16628.9 935.655   4
   0   2  -2 15863.4 812.592   4
  -1  -2  -2 2552.93 398.004   4
  -1   2  -2 2915.36 222.627   5
  -1  -2  -2 2529.48 298.589   2
  -1   2  -2 2611.39 385.881   4
   1  -2   2 2871.80 380.117   4
  -2   2  -2 392896. 4855.70   4
   2  -2   2 384935. 4639.89   4
  -2   2  -2 393185. 2855.09   2
  -2  -2  -2 401665. 5172.15   4
   2   2   2 395080. 4354.85   5
  -2   2  -2 378935. 3143.92   5
  -2  -2  -2 385375. 3355.47   2
  -3  -2  -2 7898.25 454.444   2
   3   2   2 8048.71 677.395   5
  -3   2  -2 7381.33 362.826   2
  -3   2  -2 7724.28 755.970   4
  -3  -2  -2 8019.84 795.796   4
  -3   2  -2 7357.74 521.680   5
  -4   2  -2 89309.9 2701.09   4
  -4   2  -2 87982.8 1994.14   5
  -4  -2  -2 88575.2 2747.66   4
  -4  -2  -2 83648.8 2205.58   3
  -4  -2  -2 88215.4 1410.02   2
   4   2   2 89158.3 2374.91   5
  -5  -2  -2 5852.19 327.646   2
  -5  -2  -2 5427.26 740.969   4
  -5   2  -2 6327.56 596.933   5
   5   2   2 6232.30 674.907   5
  -5  -2  -2 5091.63 596.668   3
  -5   2  -2 5946.42 759.678   4
  -6   2  -2 1812.75 353.570   5
  -6  -2  -2 2171.22 500.998   4
  -6  -2  -2 141.874 113.499   3
  -6   2  -2 1501.80 426.671   4
   6   2   2 1292.17 371.150   4
   6   2   2-78.7855 99.5727   5
   7   2   2 39797.5 2030.94   4
  -7   2  -2 42035.2 2095.14   3
  -7  -2  -2 36042.0 2076.94   4
  -7   2  -2 34784.2 2022.92   4
  -7   2  -2 38300.6 1714.07   5
  -8   2  -2 76987.8 2602.16   5
  -8  -2  -2 80531.6 3248.95   4
  -8  -2  -2 82315.5 2843.58   3
  -8   2  -2 75883.4 3138.26   4
  -9   2  -2 96981.0 3715.88   4
  -9   2  -2 90989.3 3017.45   5
  -9  -2  -2 92236.8 3639.48   4
   9   2   2 100956. 3257.60   5
 -10   2  -2 19029.0 1751.99   4
 -10  -2  -2 20301.4 1805.15   4
  10   2   2 19908.2 1521.12   5
 -11  -2  -2 30206.9 2294.29   4
 -11   2  -2 29637.7 2257.38   4
 -12   2  -2 3676.14 837.528   4
 -12  -2  -2 2988.19 785.211   4
 -13  -2  -2 45418.4 3078.16   4
 -13   2  -2 49838.0 3241.13   4
 -14   2  -2 6382.16 1237.63   4
 -14  -2  -2 3156.87 919.581   4
 -15  -2  -2 46391.0 3351.21   4
 -15   2  -2 51008.3 3521.43   4
 -16  -2  -2 503.862 357.218   4
 -16   2  -2 64.7196 162.278   4
 -21  -3   2 9025.00 1461.48   4
 -21   3   2 12084.8 1741.40   4
 -20   3   2 9190.39 1487.28   4
  20   3  -2 6603.65 1201.36   3
 -20  -3   2 6386.68 1176.33   4
  19   3  -2 413.924 445.043   3
 -19   3   2 648.350 482.831   4
 -18  -3   2 1993.24 578.093   4
 -18   3   2 2540.77 772.780   4
  18  -3  -2 2156.15 427.842   2
  18   3  -2 1883.81 674.531   3
 -17  -3   2 584.117 362.708   4
  17  -3  -2 471.288 437.187   3
  17   3  -2 647.944 374.183   3
  17  -3  -2 701.348 288.233   2
 -17   3   2 880.661 448.547   4
  16  -3  -2 27325.7 2139.02   3
 -16  -3   2 26013.4 1909.39   4
  16   3  -2 23271.3 1361.61   2
  16  -3  -2 27325.5 1526.57   2
  16   3  -2 27598.3 2044.15   3
 -16   3   2 26299.5 2037.35   4
  15   3  -2 171.615 305.217   3
  15  -3  -2 458.947 316.946   3
 -15  -3   2 55.0735 225.088   4
 -15   3   2 852.454 437.277   4
  14  -3  -2 9832.29 1194.17   3
  14   3  -2 12348.4 1265.07   3
 -14   3   2 10078.6 1164.03   4
 -14  -3   2 10606.3 1097.58   4
 -13  -3   2 704.036 289.154   4
  13  -3  -2 321.776 251.028   3
  13   3  -2 594.313 339.437   3
 -12  -3   2 25300.1 1480.93   4
  12  -3  -2 25120.0 1679.56   3
  12   3  -2 24986.2 1605.65   3
 -12  -3   2 23541.9 1559.98   3
  11   3  -2 2473.28 510.324   3
  11  -3  -2 2034.48 474.768   3
 -11  -3   2 1786.68 440.704   5
 -11  -3   2 2473.80 452.327   4
 -10  -3   2 221.846 170.337   5
 -10  -3   2 78.1529 136.357   4
  10  -3  -2-46.7264 216.245   3
  10   3  -2 205.266 198.237   3
 -10  -3   2-8.78156 76.2892   3
  -9  -3   2 132.215 111.603   4
  -9  -3   2 254.430 174.879   5
  -9  -3   2-71.2070 127.791   3
   9   3  -2 355.373 200.300   3
  -8  -3   2 7449.55 565.332   4
   8  -3  -2 7093.10 710.336   3
   8   3  -2 7236.04 693.952   3
  -8  -3   2 6915.04 698.675   5
  -8  -3   2 6490.45 662.127   3
  -7  -3   2 1666.14 318.814   5
  -7  -3   2 2254.15 276.505   4
  -7   3   2 1711.22 333.419   3
   7   3  -2 1650.71 326.527   5
   7  -3  -2 1407.23 318.158   3
  -7  -3   2 1690.16 327.058   3
   7   3  -2 1141.52 266.491   3
  -6  -3   2 11306.5 750.156   5
   6   3  -2 12096.7 762.524   5
  -6  -3   2 10629.3 751.331   3
   6  -3  -2 10519.3 725.329   3
   6   3  -2 11774.4 780.401   3
  -6   3   2 11992.8 784.624   3
   5   3  -2 11235.7 725.966   3
  -5   3   2 9232.27 622.659   3
  -5  -3   2 9540.58 617.374   5
   5   3  -2 9856.72 623.017   5
   5  -3  -2 11486.0 687.819   3
   4   3  -2 7890.84 495.126   5
  -4   3   2 8225.96 531.273   3
  -4  -3   2 7820.72 325.346   4
  -4  -3   2 8204.71 638.866   1
   4  -3  -2 9197.39 552.040   3
  -4  -3   2 7617.92 489.207   5
  -3  -3   2 48494.4 835.733   4
  -3   3   2 47028.3 1125.00   3
   3   3  -2 48302.8 858.491   4
  -3  -3   2 47125.6 1470.87   1
   3  -3  -2 50735.5 1141.23   3
  -3  -3   2 48398.0 1036.72   5
   3   3  -2 49664.1 1018.93   5
  -2  -3   2 8937.46 649.642   1
   2  -3  -2 8966.51 435.169   3
   2   3  -2 8196.11 431.093   4
  -2  -3   2 8481.47 429.506   4
   2   3  -2 8844.53 331.288   5
   1  -3  -2 104059. 2149.32   2
   1  -3  -2 104155. 2285.86   4
  -1  -3   2 95893.0 1684.85   4
   1   3  -2 95201.6 1742.69   4
   0   3  -2 18662.6 873.857   4
   0  -3  -2 20082.7 923.834   2
   0  -3  -2 20301.6 1068.66   4
   0  -3   2 18684.5 850.438   4
  -1   3  -2 64150.9 1798.96   4
  -1  -3  -2 62997.9 1598.59   2
   1  -3   2 62607.4 1726.45   4
  -1   3  -2 63644.8 1426.95   2
  -1  -3  -2 66118.9 2028.85   4
  -1   3  -2 61906.7 951.521   5
  -2  -3  -2 14155.0 993.373   4
  -2   3  -2 13849.0 568.366   5
  -2   3  -2 14424.2 945.510   4
   2  -3   2 15294.8 935.346   4
  -2   3  -2 14707.8 659.799   2
  -2  -3  -2 14627.7 750.384   2
  -3  -3  -2 52273.9 2029.86   4
  -3   3  -2 54611.7 1970.62   4
   3  -3   2 53729.7 1853.64   4
  -3  -3  -2 51985.2 1545.00   3
  -3   3  -2 53553.9 1183.48   2
  -3  -3  -2 52755.5 1349.32   2
  -3   3  -2 49168.5 1281.83   5
   3   3   2 52204.2 1804.78   5
  -4   3  -2 1788.43 405.924   4
  -4  -3  -2 2324.57 288.028   2
  -4  -3  -2 1863.77 327.155   3
   4   3   2 2283.54 429.177   5
  -4   3  -2 1872.89 292.160   5
  -4  -3  -2 1059.98 316.648   4
   4   3   2 2106.90 417.330   4
  -4   3  -2 1829.60 213.331   2
  -5   3  -2 6850.62 812.282   4
  -5  -3  -2 6246.14 433.995   2
  -5  -3  -2 6863.38 823.687   4
   5   3   2 6786.42 778.507   4
  -5  -3  -2 6399.53 645.747   3
  -5   3  -2 6533.55 340.067   2
  -5   3  -2 6073.94 575.237   5
  -6  -3  -2 2390.68 534.939   4
  -6   3  -2 1035.81 398.781   4
  -6   3  -2 2145.56 456.244   3
  -6   3  -2 2701.95 416.615   5
  -6  -3  -2 1548.55 350.469   3
   6   3   2 1105.09 351.633   4
  -7   3  -2-87.8492 250.799   4
  -7   3  -2 116.032 159.587   5
  -7  -3  -2 467.092 354.176   4
   8   3   2 17639.2 1358.88   5
  -8   3  -2 17052.6 1207.00   5
  -8   3  -2 16913.0 1500.84   4
  -8  -3  -2 18158.7 1559.43   4
  -9  -3  -2 8421.24 1127.23   4
  -9   3  -2 7265.01 1081.67   4
   9   3   2 8309.40 986.867   5
  -9   3  -2 7773.23 879.776   5
 -10   3  -2 36388.9 1986.49   5
 -10   3  -2 37718.9 2442.56   4
  10   3   2 39346.3 2166.76   5
 -10  -3  -2 42863.9 2614.18   4
  11   3   2 46.3424 255.285   5
 -11   3  -2 218.342 351.059   4
 -11  -3  -2 552.136 441.268   4
 -12  -3  -2 1354.85 578.374   4
 -12   3  -2 526.416 405.516   4
 -13   3  -2 2549.32 764.342   4
 -13  -3  -2 1158.65 526.715   4
 -14   3  -2 20491.6 2161.08   4
 -14  -3  -2 20157.1 2155.91   4
 -15   3  -2 1720.38 754.928   4
 -15  -3  -2 2325.56 829.052   4
 -16   3  -2 15856.9 2056.73   4
 -16  -3  -2 17145.6 2126.98   4
 -21   4   2 10709.9 1674.80   4
 -21  -4   2 9615.28 1487.07   4
 -20  -4   2 10792.0 1505.90   4
  20   4  -2 10984.5 1570.07   3
 -20   4   2 11670.5 1654.82   4
  19   4  -2 20228.2 1973.49   3
 -19  -4   2 17922.0 1827.86   4
 -19   4   2 16846.5 1921.33   4
 -18  -4   2 7687.90 1167.74   4
  18  -4  -2 8071.26 845.658   2
  18   4  -2 8682.05 1263.08   3
 -18   4   2 7739.06 1250.53   4
 -17   4   2 18207.4 1817.15   4
 -17  -4   2 15611.5 1550.61   4
  17   4  -2 15373.8 1610.30   3
  17  -4  -2 16327.8 1186.50   2
  16  -4  -2 3351.07 816.948   3
 -16  -4   2 4074.57 758.126   4
 -16   4   2 4245.75 851.563   4
  16   4  -2 4152.70 601.378   2
  16  -4  -2 4060.51 617.414   2
  16   4  -2 2559.82 662.534   3
 -15  -4   2 46428.6 2397.39   4
  15   4  -2 37577.8 1764.34   2
  15  -4  -2 38898.7 1852.69   2
 -15   4   2 42250.0 2510.97   4
  15   4  -2 40745.4 2373.20   3
  15  -4  -2 41071.6 2525.51   3
  14  -4  -2 372.413 319.135   3
  14   4  -2 325.614 205.926   2
 -14   4   2 1.39675 279.152   4
  14   4  -2 562.700 368.089   3
  14  -4  -2 378.751 231.895   2
 -14  -4   2 413.626 294.006   4
 -13  -4   2 11169.6 1050.45   4
  13  -4  -2 12076.3 1252.43   3
  13   4  -2 12190.1 1184.91   3
  13   4  -2 10021.0 882.867   2
 -12  -4   2 3127.61 537.560   4
  12  -4  -2 3187.98 628.494   3
  12   4  -2 3223.53 613.379   3
 -12  -4   2 4127.24 665.046   3
 -11  -4   2 66265.3 2652.75   5
 -11   4   2 67331.5 2640.97   3
  11  -4  -2 69158.4 2687.73   3
 -11  -4   2 66125.6 2185.44   4
  11   4  -2 66435.2 2457.12   3
 -10   4   2 36961.8 1855.62   3
 -10  -4   2 37343.4 1874.71   5
  10  -4  -2 37092.0 1858.29   3
  10   4  -2 39324.5 1798.13   3
 -10  -4   2 35333.7 1475.71   4
  -9  -4   2 86401.5 2699.13   5
   9  -4  -2 84719.5 2615.96   3
   9   4  -2 84469.9 2502.60   3
  -9  -4   2 87762.4 2104.46   4
  -9  -4   2 86575.5 2554.71   3
  -9   4   2 90471.8 2721.81   3
   8   4  -2 16533.2 1076.39   5
  -8   4   2 16619.1 1100.43   3
   8   4  -2 15511.9 1023.07   3
   8  -4  -2 17434.9 1124.38   3
  -8  -4   2 14273.0 764.496   4
  -8  -4   2 14528.1 996.542   3
  -8  -4   2 13824.7 1019.33   5
  -7  -4   2 31767.0 1391.13   3
  -7  -4   2 34663.4 1014.42   4
   7   4  -2 33945.0 1437.26   5
   7  -4  -2 32369.3 1421.17   3
   7   4  -2 34346.3 1426.16   3
  -7   4   2 34143.0 1465.60   3
  -7  -4   2 31449.7 1416.78   5
  -6  -4   2 36129.8 1401.02   5
  -6  -4   2 38242.7 865.625   4
   6  -4  -2 34960.7 1345.76   3
  -6   4   2 33389.5 1322.86   3
   6   4  -2 36844.5 1376.50   5
   6   4  -2 37793.9 1408.69   3
  -6  -4   2 34193.4 1364.56   3
  -5   4   2 65604.5 1690.62   3
   5   4  -2 72111.6 1763.65   5
   5   4  -2 70999.9 1861.60   3
   5  -4  -2 68955.9 1705.83   3
  -5  -4   2 68193.5 1758.85   5
   4   4  -2 27227.7 979.270   5
  -4  -4   2 25548.3 960.943   5
  -4  -4   2 27325.3 1209.90   1
   4  -4  -2 27280.7 949.168   3
  -4   4   2 24866.4 926.791   3
   4  -4  -2 28174.5 1295.17   2
  -3   4   2 97805.1 1596.52   3
   3   4  -2 100245. 1628.37   5
  -3  -4   2 99399.4 2258.90   1
   3  -4  -2 99997.4 1579.83   3
   2  -4  -2 139167. 2748.85   2
  -2  -4   2 136313. 1619.85   4
   2   4  -2 138579. 1608.15   5
  -2  -4   2 136456. 2683.71   1
   2  -4  -2 143550. 1612.01   3
   2   4  -2 133622. 1672.93   4
   1   4  -2 47.3717 73.8006   4
   1   4  -2 132.679 119.790   2
  -1  -4   2 187.047 98.4727   4
   1  -4  -2 121.344 151.165   2
   1  -4  -2-36.7277 156.908   4
   0  -4  -2 194215. 3115.38   2
   0  -4  -2 189513. 3354.85   4
   0  -4   2 182543. 2667.95   4
   0   4  -2 178502. 2701.44   4
   0   4  -2 186131. 2811.60   2
  -1  -4  -2 3929.71 530.786   4
   1   4   2 3669.54 489.978   4
  -1   4  -2 3750.84 461.698   4
  -1   4  -2 4677.61 440.539   2
   1  -4   2 3619.85 416.055   4
  -1  -4  -2 4179.04 463.222   2
   2   4   2 282502. 4364.41   4
  -2   4  -2 294104. 4223.49   4
  -2  -4  -2 266736. 2981.07   3
   2  -4   2 290214. 4011.60   4
  -2   4  -2 281146. 3296.32   2
   2   4   2 279462. 3713.74   2
  -2  -4  -2 282304. 3619.90   2
  -2   4  -2 273052. 2559.58   5
  -2  -4  -2 287383. 4584.29   4
  -3  -4  -2 10939.4 675.530   3
  -3   4  -2 10456.6 873.832   4
   3   4   2 10409.8 878.724   4
  -3  -4  -2 11614.1 982.115   4
   3  -4   2 10789.6 845.985   4
   3   4   2 11685.9 757.135   2
  -3   4  -2 10089.8 571.852   5
  -3   4  -2 11389.1 637.853   2
  -3  -4  -2 11470.5 714.096   2
   3   4   2 10645.2 878.176   5
  -4  -4  -2 122834. 3336.35   4
  -4   4  -2 120542. 3150.13   4
  -4   4  -2 115479. 1935.48   2
  -4   4  -2 107470. 2118.28   5
  -4  -4  -2 113343. 2193.27   2
   4   4   2 109595. 2272.14   2
  -4  -4  -2 112430. 2386.58   3
   4   4   2 119085. 3093.26   4
  -5  -4  -2 9455.46 981.108   4
  -5  -4  -2 9841.94 625.410   2
  -5   4  -2 9548.16 532.989   2
   5   4   2 10535.0 970.019   4
  -5  -4  -2 10180.3 786.534   3
  -5   4  -2 9881.48 717.641   5
  -5   4  -2 10316.6 998.460   4
   6   4   2 26747.0 1605.88   4
  -6  -4  -2 25472.0 986.915   2
  -6   4  -2 23156.7 1188.36   5
  -6  -4  -2 25807.6 1340.62   3
  -6   4  -2 25610.4 1650.45   4
  -6  -4  -2 25202.7 1673.47   4
  -7  -4  -2 30742.1 1937.18   4
  -7   4  -2 29547.9 1877.50   4
  -7   4  -2 28738.5 1431.53   5
  -8   4  -2 28885.3 1540.10   5
   8   4   2 31467.4 1854.22   5
  -8   4  -2 32519.6 2085.33   4
  -8  -4  -2 31271.3 2054.94   4
  -9  -4  -2 55273.0 2852.66   4
  -9  -4  -2 53172.1 2330.21   3
  -9   4  -2 49586.6 2148.31   5
  -9   4  -2 49191.5 2679.99   4
   9   4   2 54857.9 2533.79   5
 -10   4  -2 6947.01 868.258   5
 -10   4  -2 6948.36 1089.99   4
  10   4   2 7400.19 989.624   5
 -10  -4  -2 7070.57 1079.53   4
 -11  -4  -2 11770.5 1436.10   4
 -11   4  -2 11636.2 1448.00   4
  11   4   2 10900.1 1237.95   5
 -12  -4  -2 4031.33 927.233   4
 -12   4  -2 4066.46 907.088   4
  12   4   2 3871.40 794.733   5
 -13  -4  -2 27579.0 2417.41   4
 -13   4  -2 27405.0 2423.40   4
 -14   4  -2 5077.21 1117.19   4
 -14  -4  -2 4824.41 1094.09   4
 -15   4  -2 7697.47 1389.82   4
 -15  -4  -2 9320.49 1534.14   4
 -16   4  -2 1137.45 552.081   4
 -16  -4  -2 1053.20 614.357   4
 -21  -5   2 18821.2 2038.20   4
 -21   5   2 28234.7 2685.75   4
  20   5  -2 35966.8 2710.41   3
 -20  -5   2 35650.4 2662.59   4
 -20   5   2 39512.3 3076.89   4
 -19  -5   2 2589.32 715.209   4
 -19   5   2 2293.34 752.905   4
  19   5  -2 3021.92 799.609   3
 -18  -5   2 61.4622 288.072   4
  18  -5  -2 465.824 216.372   2
 -18   5   2 156.757 375.517   4
  18   5  -2-120.472 329.553   3
 -17  -5   2 260.561 274.140   4
  17  -5  -2 238.837 204.015   2
 -17   5   2 583.093 436.901   4
  17   5  -2 425.414 347.694   3
  16   5  -2 15410.0 1201.57   2
  16  -5  -2 16863.3 1255.82   2
 -16   5   2 16186.9 1651.08   4
 -16  -5   2 16519.3 1514.29   4
  16   5  -2 17483.0 1624.04   3
 -15  -5   2-20.3373 227.945   4
 -15   5   2 74.5749 290.292   4
  15  -5  -2 359.138 373.251   3
  15   5  -2-42.6820 137.825   2
  15  -5  -2-60.3431 189.769   2
  15   5  -2-177.701 276.870   3
  14  -5  -2 67632.9 2483.50   2
  14   5  -2 62771.5 2333.67   2
 -14   5   2 76238.1 3233.66   4
  14  -5  -2 65062.9 3055.24   3
 -14  -5   2 71841.7 2790.28   4
  14   5  -2 71582.3 2987.53   3
 -13  -5   2 539.166 287.478   4
  13  -5  -2 355.357 288.552   3
  13  -5  -2 536.767 296.091   2
  13   5  -2 449.952 230.321   2
  13   5  -2 1475.17 498.944   5
  13   5  -2 946.993 433.721   3
 -12  -5   2-85.2838 163.827   4
  12   5  -2 190.474 195.004   2
 -12  -5   2 70.4176 215.430   3
  12  -5  -2 46.4006 182.282   2
  12   5  -2 308.353 257.986   3
  12  -5  -2-157.438 269.361   3
  12   5  -2 178.221 258.438   5
  11  -5  -2 601.876 273.813   2
  11   5  -2 1312.25 351.398   2
 -11   5   2 1177.06 378.430   3
  11  -5  -2 1410.77 424.055   3
 -11  -5   2 982.646 278.499   4
  11   5  -2 744.524 324.179   3
 -11  -5   2 479.694 287.273   5
  10  -5  -2 115355. 3038.36   2
 -10  -5   2 117100. 2636.78   4
  10   5  -2 114199. 2929.89   2
 -10  -5   2 121204. 3478.72   5
  10  -5  -2 117883. 3342.92   3
 -10   5   2 119910. 3399.07   3
  10   5  -2 127174. 3223.43   3
  -9  -5   2 7027.85 801.398   5
  -9  -5   2 7004.56 589.608   4
   9   5  -2 6437.25 690.464   2
   9   5  -2 8486.18 800.144   3
   9   5  -2 6581.91 759.021   5
   9  -5  -2 6831.67 753.363   2
   9  -5  -2 7697.56 811.351   3
  -9   5   2 6511.51 751.851   3
  -9  -5   2 5997.10 686.180   3
  -8  -5   2 8655.61 779.668   3
   8  -5  -2 8653.09 817.072   2
   8   5  -2 9197.20 786.461   3
   8  -5  -2 8901.34 815.473   3
  -8  -5   2 9404.08 869.372   5
  -8   5   2 9800.77 861.252   3
   8   5  -2 10302.6 881.117   5
  -8  -5   2 8902.21 581.287   4
   7   5  -2 120.168 136.635   3
   7  -5  -2 73.3987 177.783   3
   7   5  -2-151.310 227.849   5
  -7  -5   2 209.745 155.973   3
  -7  -5   2-66.2114 121.645   5
  -7  -5   2 395.751 116.382   4
   7  -5  -2 368.762 263.053   2
  -7   5   2 291.565 186.666   3
   7   5  -2 129.589 139.662   1
   6   5  -2 5417.22 605.668   2
   6   5  -2 5153.08 599.583   1
   6  -5  -2 5816.75 656.853   2
  -6   5   2 5159.72 533.179   3
   6  -5  -2 5656.56 556.073   3
  -6  -5   2 5008.26 550.153   5
  -6  -5   2 5240.65 294.827   4
   6   5  -2 4838.80 535.678   5
   6   5  -2 5702.85 567.103   3
  -5   5   2 12103.7 736.026   3
   5  -5  -2 11565.0 898.182   2
   5   5  -2 11360.8 747.414   5
   5  -5  -2 11954.7 729.008   3
   5   5  -2 13313.1 914.186   1
  -5  -5   2 12637.2 882.548   1
  -5  -5   2 11951.2 775.453   5
   5   5  -2 12550.4 812.620   3
  -4  -5   2 1271.54 289.233   1
   4   5  -2 1308.31 252.678   5
   4  -5  -2 1581.42 354.927   2
   4  -5  -2 1087.00 206.316   3
  -4   5   2 1012.69 196.924   3
  -3  -5   2 263966. 3895.30   1
  -3   5   2 261335. 2572.78   3
   3   5  -2 255550. 2954.66   5
   3  -5  -2 265781. 4144.17   2
   2   5  -2 107.036 82.2254   5
   2   5  -2 186.924 81.8094   4
   2  -5  -2 441.460 202.356   2
   2  -5  -2 217.080 79.4970   3
  -2  -5   2 61.2845 174.037   1
  -2   5   2 205.667 145.632   4
   1  -5  -2 13519.7 907.559   2
   1   5  -2 12485.1 623.196   4
  -1   5   2 10819.5 827.108   2
  -1   5   2 12019.1 872.889   4
   1  -5  -2 11098.4 820.575   4
   1  -5  -2 11392.1 362.427   3
   1   5  -2 12518.9 814.472   2
   0  -5  -2 941.644 282.347   4
   0   5  -2 1008.72 221.733   4
   0   5   2 996.224 256.900   4
   0   5  -2 1456.92 285.639   2
   0   5   2 877.092 246.282   2
   0  -5  -2 1110.31 288.617   2
  -1   5  -2 4962.79 516.328   4
   1   5   2 4302.99 521.414   2
   1   5   2 3980.14 527.291   4
  -1  -5  -2 4449.71 518.517   2
  -1  -5  -2 4581.85 302.430   3
  -1  -5  -2 5027.07 600.589   4
  -1   5  -2 4526.05 481.179   2
  -2   5  -2 839.347 250.528   4
  -2   5  -2 632.384 208.496   2
  -2  -5  -2 574.934 137.444   3
   2   5   2 1050.05 280.559   2
   2   5   2 223.944 188.421   4
  -2  -5  -2 917.435 256.600   2
  -2  -5  -2 1279.78 348.904   4
  -3  -5  -2 19197.7 1021.91   2
  -3   5  -2 19728.3 1199.44   4
   3   5   2 19218.0 1065.66   2
   3   5   2 20033.4 1242.07   4
  -3  -5  -2 19484.3 855.207   3
  -3   5  -2 18633.9 924.286   2
  -3  -5  -2 19542.7 1288.29   4
  -4   5  -2 6369.68 531.755   2
  -4   5  -2 5824.34 496.211   5
   4   5   2 6994.87 777.991   4
  -4   5  -2 7118.73 786.362   4
   4   5   2 5864.34 591.844   2
  -4  -5  -2 6082.58 571.357   2
  -4  -5  -2 6119.74 534.049   3
  -4  -5  -2 5567.13 724.240   4
   5   5   2 4665.14 657.118   4
   5   5   2 4717.48 532.173   2
  -5  -5  -2 3840.42 450.260   2
  -5  -5  -2 3772.42 471.909   3
  -5   5  -2 4480.98 672.495   4
  -5   5  -2 4496.73 483.686   5
  -5  -5  -2 3980.17 651.690   4
  -5   5  -2 3773.13 394.157   2
  -6  -5  -2 780.113 365.604   4
   6   5   2-23.0849 142.651   4
  -6   5  -2 56.8770 239.047   4
  -6  -5  -2 202.356 145.080   2
  -6   5  -2 375.020 141.865   2
   6   5   2 354.987 182.330   2
  -6   5  -2 257.997 160.346   5
  -6  -5  -2 442.962 180.923   3
  -7   5  -2 78898.3 2352.95   5
  -7  -5  -2 86508.8 3275.13   4
  -7   5  -2 88266.9 3248.54   4
   7   5   2 80652.2 2094.16   2
   7   5   2 87064.3 3039.54   5
  -8   5  -2 60526.4 2841.10   4
  -8  -5  -2 62146.6 2893.76   4
   8   5   2 59869.4 2624.97   5
  -9   5  -2 111087. 4035.17   4
  -9  -5  -2 110878. 4039.68   4
  -9  -5  -2 105575. 3216.19   3
  -9   5  -2 99099.3 3007.99   5
   9   5   2 108032. 3652.50   5
 -10  -5  -2 519.494 392.093   4
 -10   5  -2 345.415 386.705   4
 -10   5  -2 24.3515 132.212   5
  10   5   2 210.096 240.686   5
 -11  -5  -2 619.744 350.480   4
 -11   5  -2 346.010 304.095   4
  11   5   2 155.169 253.821   5
 -12   5  -2 7157.61 1229.87   4
  12   5   2 7310.01 1081.04   5
 -12  -5  -2 6602.62 1158.14   4
 -13  -5  -2 5886.55 1125.28   4
 -13   5  -2 4848.01 1088.75   4
  13   5   2 5390.15 969.808   5
 -14   5  -2 95592.6 4677.75   4
 -14  -5  -2 98642.6 4709.69   4
 -15   5  -2-445.088 454.158   4
 -15  -5  -2 424.154 422.412   4
 -16   5  -2 34336.5 3047.29   4
 -16  -5  -2 37207.1 3125.14   4
 -21   6   2 3604.27 1067.00   4
 -21  -6   2 3801.55 921.958   4
 -20  -6   2 777.404 429.828   4
 -20   6   2 618.426 555.195   4
  20   6  -2 511.062 441.937   3
 -19  -6   2 2742.10 760.104   4
  19   6  -2 2067.36 706.706   3
 -19   6   2 2928.56 867.652   4
 -18  -6   2 199.292 257.027   4
 -18   6   2 1329.44 555.073   4
  18   6  -2 820.237 464.660   3
 -17   6   2 33063.6 2503.73   4
  17   6  -2 31849.5 2264.12   3
  17  -6  -2 29569.1 1693.01   2
 -17  -6   2 29675.8 2103.92   4
 -16   6   2 120.456 327.068   4
 -16  -6   2 243.291 269.391   4
  16  -6  -2 40.0426 161.689   2
  16   6  -2 136.022 326.556   3
 -15   6   2 11328.1 1345.03   4
 -15  -6   2 9167.14 1060.13   4
  15   6  -2 9107.19 966.936   2
  15   6  -2 9538.09 1159.94   3
  15  -6  -2 9876.62 1000.87   2
 -14  -6   2 680.646 357.757   4
  14   6  -2 1491.85 419.771   2
  14  -6  -2 1026.10 367.805   2
  14   6  -2 934.746 459.307   3
  14   6  -2 1614.23 586.493   5
 -13  -6   2 31768.2 1726.68   4
  13   6  -2 28420.1 1631.27   2
  13   6  -2 32988.4 1937.34   3
  13  -6  -2 29567.3 1682.17   2
  13   6  -2 30408.1 1967.65   5
  13  -6  -2 29661.0 2006.21   3
  12  -6  -2 9861.46 960.586   2
  12   6  -2 9773.73 938.813   2
  12   6  -2 11697.8 1182.36   5
  12  -6  -2 8196.54 1009.33   3
  12   6  -2 9115.13 975.344   3
 -12  -6   2 10138.2 910.214   4
 -12  -6   2 11108.9 1064.67   3
  11   6  -2 86459.9 2827.34   3
  11  -6  -2 83530.0 3015.68   3
 -11  -6   2 82054.1 2379.86   4
  11  -6  -2 83816.5 2725.89   2
  11   6  -2 85113.5 2709.81   2
 -11   6   2 85048.7 3067.71   3
  11   6  -2 84184.7 2985.27   5
 -10   6   2 3018.17 564.303   3
  10   6  -2 3039.40 540.348   3
 -10  -6   2 1891.31 448.567   5
 -10  -6   2 2258.37 374.904   4
  10   6  -2 3124.36 521.456   2
  10  -6  -2 3052.13 588.562   3
  10  -6  -2 3317.13 566.943   2
  10   6  -2 2626.66 561.507   5
   9   6  -2 100749. 2732.46   3
  -9  -6   2 95568.1 2103.68   4
   9  -6  -2 96535.5 2850.24   2
   9   6  -2 99023.2 2820.42   2
  -9  -6   2 94225.4 2693.17   3
   9  -6  -2 98422.1 2915.15   3
  -9   6   2 97168.3 2909.26   3
  -9  -6   2 96252.9 3008.68   5
   9   6  -2 96804.3 2916.32   5
   8   6  -2 58382.2 1983.45   3
  -8  -6   2 58026.2 1428.84   4
   8  -6  -2 55398.6 2130.70   2
   8   6  -2 58701.9 2122.76   2
  -8  -6   2 53809.5 1939.11   3
  -8  -6   2 56630.0 2178.18   5
   8  -6  -2 61276.3 2145.05   3
   8   6  -2 57748.6 2141.90   5
  -8   6   2 58154.3 2110.75   3
   8   6  -2 59341.2 2225.77   1
   7   6  -2 51892.1 1994.89   1
   7  -6  -2 51572.9 1826.74   3
   7   6  -2 51315.7 1917.69   5
  -7   6   2 50791.8 1833.12   3
   7  -6  -2 49108.2 1973.05   2
  -7  -6   2 50878.9 1963.02   5
   7   6  -2 51286.9 1783.19   3
  -7  -6   2 51741.2 1122.63   4
   7   6  -2 54017.1 1997.80   2
   6   6  -2 135053. 2803.20   3
  -6   6   2 131072. 2716.53   3
   6   6  -2 132571. 2904.16   5
   6  -6  -2 140215. 3290.70   2
  -6  -6   2 125580. 1275.84   4
   6  -6  -2 131982. 2697.70   3
   6   6  -2 133434. 3120.85   1
  -5  -6   2 37466.3 1578.61   1
   5   6  -2 38326.0 1611.07   1
   5   6  -2 38239.4 1448.80   5
   5  -6  -2 36556.1 1281.30   3
  -5   6   2 37177.6 1309.73   3
   5   6  -2 36871.9 1429.64   3
   5  -6  -2 36849.9 1680.48   2
   4  -6  -2 109933. 2843.12   2
  -4   6   2 101077. 1913.61   3
   4   6  -2 109034. 2663.02   1
   4  -6  -2 102750. 1893.19   3
   4   6  -2 101761. 2209.16   5
  -4  -6   2 105412. 2603.61   1
   3   6  -2 1733.98 284.575   5
   3  -6  -2 1992.13 422.894   2
   3   6  -2 2244.19 399.844   1
   3  -6  -2 2510.07 259.919   3
  -3   6   2 2079.51 238.856   3
  -3  -6   2 2853.62 456.851   1
   2   6  -2 147861. 1799.22   4
  -2  -6   2 154025. 3163.49   1
   2  -6  -2 160071. 3351.94   2
  -2   6   2 154761. 3216.63   4
   2  -6  -2 156039. 1530.43   3
  -2   6   2 148923. 1535.79   3
   1   6  -2 2412.83 293.625   4
   1  -6  -2 2664.71 451.831   2
   1   6  -2 2302.45 396.978   2
  -1   6   2 2836.82 451.658   4
  -1   6   2 2477.22 433.201   2
  -1  -6   2 2683.03 446.731   1
   0  -6  -2 202716. 3721.82   4
   0  -6  -2 215130. 3806.29   2
   0   6  -2 205160. 2957.66   4
   0   6   2 209616. 3865.52   2
   0   6  -2 207500. 3593.68   2
   0   6   2 207107. 3782.60   4
  -1  -6  -2 154.659 155.656   2
   1   6   2 39.5030 152.655   4
  -1  -6  -2 246.220 62.2662   3
  -1   6  -2 426.004 195.912   4
   1   6   2 191.353 166.127   2
  -1   6  -2 154.175 108.536   2
  -1  -6  -2-43.8183 221.596   4
   2   6   2 5305.60 647.251   4
  -2  -6  -2 5880.48 624.579   2
   2   6   2 6262.33 669.186   2
  -2   6  -2 6516.53 619.501   2
  -2  -6  -2 5803.29 360.398   3
  -2  -6  -2 6890.14 762.395   4
  -2   6  -2 6103.89 626.825   4
   3   6   2 8343.15 769.816   2
  -3   6  -2 8677.97 814.358   4
  -3  -6  -2 8465.47 519.680   3
  -3  -6  -2 9142.60 767.249   2
  -3   6  -2 8368.39 679.581   2
   3   6   2 8294.80 828.249   4
  -3  -6  -2 8991.60 897.325   4
   4   6   2 27337.2 1373.81   2
  -4  -6  -2 28599.4 1656.17   4
  -4  -6  -2 28179.5 1312.38   2
  -4  -6  -2 27479.8 1066.82   3
  -4   6  -2 27614.9 1211.30   2
   4   6   2 27451.9 1551.61   4
  -4   6  -2 29518.7 1592.16   4
   5   6   2 21233.6 1212.37   2
  -5  -6  -2 20064.0 1455.85   4
  -5  -6  -2 20764.7 1119.20   2
  -5   6  -2 19934.6 1019.46   5
  -5   6  -2 21214.4 1050.30   2
  -5  -6  -2 21336.3 1050.79   3
  -5   6  -2 20751.4 1429.75   4
   5   6   2 22423.7 1442.71   4
  -6  -6  -2 120345. 3716.63   4
  -6   6  -2 123227. 3659.98   4
  -6   6  -2 119403. 2419.50   2
   6   6   2 120213. 3591.01   5
   6   6   2 112783. 2766.24   2
  -6  -6  -2 117820. 2613.19   2
  -6  -6  -2 117216. 2694.00   3
  -6   6  -2 112512. 2606.16   5
   6   6   2 124185. 3537.00   4
  -7  -6  -2 1236.07 396.240   4
  -7   6  -2 996.689 418.537   4
  -7  -6  -2 1112.55 274.541   2
   7   6   2 2013.78 533.714   5
   7   6   2 1202.65 306.278   2
  -7  -6  -2 1941.23 379.356   3
  -7   6  -2 1315.29 325.872   5
  -8   6  -2 593.742 248.920   5
  -8  -6  -2 747.653 429.206   4
  -8   6  -2 625.663 349.924   4
   8   6   2 408.202 220.307   2
   8   6   2 987.551 454.976   5
   9   6   2 332.257 315.909   5
  -9   6  -2 624.989 394.329   4
   9   6   2 247.701 196.814   2
  -9   6  -2 167.987 192.326   5
  -9  -6  -2-270.214 353.180   4
  10   6   2 4725.59 852.388   5
 -10   6  -2 4969.34 727.070   5
 -10   6  -2 4843.20 902.921   4
 -10  -6  -2 5698.51 996.129   4
 -11  -6  -2 19970.8 1901.87   4
 -11   6  -2 21545.4 1977.15   4
  11   6   2 21851.7 1808.50   5
 -12   6  -2 3939.20 907.476   4
 -12  -6  -2 2969.65 777.615   4
  12   6   2 3066.15 723.656   5
 -13  -6  -2 2707.34 762.255   4
 -13   6  -2 3117.85 896.086   4
  13   6   2 2495.58 702.135   5
 -14  -6  -2 1910.37 777.097   4
 -14   6  -2 1151.66 669.426   4
  14   6   2 2080.31 743.544   5
 -15  -6  -2-391.887 403.670   4
 -15   6  -2-146.553 392.909   4
 -20  -7   2 22034.1 2068.12   4
 -20   7   2 27877.6 2607.68   4
  20   7  -2 31328.5 2518.88   3
  19   7  -2 4898.96 982.062   3
 -19   7   2 3268.19 911.258   4
 -19  -7   2 2899.10 744.744   4
 -18   7   2 5289.04 1100.84   4
  18   7  -2 4475.28 909.307   3
 -18  -7   2 4845.36 913.400   4
 -17  -7   2 9954.50 1218.46   4
 -17   7   2 9984.39 1424.76   4
  17   7  -2 10753.2 1330.39   3
  17  -7  -2 10317.9 1050.94   2
  16   7  -2 65254.2 3078.68   3
 -16  -7   2 65032.0 2929.24   4
  16  -7  -2 61587.4 2531.16   2
 -16   7   2 65611.5 3400.41   4
 -15  -7   2 4113.67 707.350   4
  15  -7  -2 5161.54 751.313   2
  15   7  -2 4452.18 885.067   5
 -15   7   2 3985.85 842.202   4
  15   7  -2 3989.76 685.298   2
  15   7  -2 3441.57 715.065   3
 -14  -7   2 78455.1 2874.14   4
  14   7  -2 80774.7 3148.41   3
  14   7  -2 75893.8 2830.82   2
  14   7  -2 75908.4 3265.45   5
  14  -7  -2 75310.7 2783.47   2
  13   7  -2 2232.64 604.685   5
 -13  -7   2 2792.29 551.205   4
  13  -7  -2 2595.79 528.551   2
  13   7  -2 2398.42 523.699   2
  13   7  -2 1978.52 530.750   3
  12  -7  -2 29134.5 1694.37   2
  12   7  -2 30628.1 1766.71   3
  12   7  -2 31286.3 1753.45   2
 -12  -7   2 30017.7 1768.35   3
 -12  -7   2 29421.3 1546.52   4
  12   7  -2 29064.9 1899.23   5
  11  -7  -2 121.205 188.343   3
  11  -7  -2 66.3539 241.440   2
  11   7  -2 489.989 284.801   3
  11   7  -2 743.399 301.553   2
  11   7  -2-296.900 298.924   5
 -11  -7   2 154.280 169.858   4
 -10  -7   2 102666. 3372.98   5
  10  -7  -2 109229. 3310.53   3
 -10   7   2 106590. 3287.75   3
  10   7  -2 105194. 3279.75   5
 -10  -7   2 103854. 2440.30   4
  10   7  -2 104589. 3108.83   2
  10  -7  -2 101528. 3095.92   2
  10   7  -2 107421. 3000.37   3
  -9  -7   2 80168.9 1891.85   4
   9   7  -2 83152.3 2715.88   2
   9  -7  -2 80263.3 2677.97   3
  -9  -7   2 82901.0 2866.89   5
   9   7  -2 82728.3 2789.46   5
   9  -7  -2 80308.3 2706.52   2
   9   7  -2 85461.1 2834.21   1
  -9  -7   2 74637.2 2408.89   3
  -9   7   2 81823.4 2722.39   3
   9   7  -2 82688.2 2506.97   3
   8   7  -2 108396. 3067.35   2
   8   7  -2 105422. 3004.17   5
   8  -7  -2 104209. 2838.33   3
   8   7  -2 105462. 3057.68   1
  -8   7   2 104536. 2873.83   3
   8   7  -2 105515. 2707.11   3
   8  -7  -2 102420. 3038.14   2
  -8  -7   2 102443. 1869.68   4
   7   7  -2 19315.8 1271.37   2
   7   7  -2 19475.5 1116.58   3
   7   7  -2 18077.9 1193.50   5
   7  -7  -2 18405.8 1117.34   3
  -7   7   2 17885.7 1112.89   3
  -7  -7   2 18928.3 652.807   4
   7  -7  -2 17945.1 1262.09   2
   7   7  -2 19456.4 1279.27   1
   6  -7  -2 34733.3 1725.21   2
   6   7  -2 33845.6 1613.30   1
   6  -7  -2 35450.5 1419.35   3
   6   7  -2 32743.4 1402.55   3
  -6   7   2 34779.1 1425.76   3
   6   7  -2 34930.4 1562.45   5
   5  -7  -2 92600.3 2788.50   2
   5  -7  -2 96377.4 2104.66   3
   5   7  -2 92497.5 2620.91   1
  -5   7   2 91609.6 2098.19   3
  -5  -7   2 95363.7 2610.71   1
   5   7  -2 94465.4 2430.10   5
   5   7  -2 93193.3 2347.55   3
   4   7  -2 86382.6 2198.73   5
   4  -7  -2 85604.1 1755.74   3
  -4   7   2 85190.2 1781.41   3
  -4  -7   2 83209.7 2426.96   1
   4  -7  -2 88649.5 2704.65   2
   4   7  -2 85728.9 2469.24   1
   3   7  -2 282719. 3707.04   5
   3   7  -2 277000. 1877.98   4
  -3  -7   2 290944. 4514.87   1
   3  -7  -2 290119. 2723.65   3
   3  -7  -2 292475. 4862.01   2
  -3   7   2 283295. 2744.06   3
   2   7  -2 26444.5 797.703   4
   2   7  -2 28892.1 1467.84   2
   2  -7  -2 26557.6 579.242   1
  -2   7   2 27355.9 642.527   3
  -2  -7   2 31002.0 1490.99   1
  -2   7   2 28406.4 1448.27   4
   2  -7  -2 28208.6 1496.54   2
   1   7  -2 65425.3 1508.30   4
  -1   7   2 69124.3 2367.97   2
  -1  -7   2 67600.1 2235.33   1
   1   7  -2 71862.5 2282.33   2
   1  -7  -2 69784.8 2334.31   2
  -1   7   2 69027.7 2258.54   4
   0   7  -2 19497.9 937.005   4
   0  -7   2 19811.4 1142.08   2
   0   7  -2 19270.0 1183.55   2
   0   7   2 18349.4 1183.92   4
   0   7   2 20552.2 1306.80   2
   0  -7  -2 19838.8 1207.84   4
   0  -7  -2 17906.7 1183.44   2
   1   7   2 86281.9 2637.51   2
  -1   7  -2 85858.7 2172.93   4
  -1   7  -2 85275.6 2430.42   2
   1  -7   2 85562.1 2330.99   2
  -1  -7  -2 86924.6 2547.29   2
   1   7   2 80308.1 1165.12   1
   1   7   2 87062.6 2603.98   4
  -1  -7  -2 89249.6 2628.69   4
   2  -7   2 1139.57 302.522   2
  -2   7  -2 361.978 234.150   4
  -2  -7  -2 839.794 122.254   3
  -2   7  -2 668.324 233.648   2
   2   7   2 454.286 236.462   2
  -2  -7  -2 226.407 187.410   4
  -2  -7  -2 1025.21 319.992   2
   2   7   2 153.989 180.239   4
   3   7   2 283277. 4894.56   4
  -3  -7  -2 280091. 2723.12   3
   3   7   2 287187. 4806.20   2
   3  -7   2 292244. 4207.14   2
  -3  -7  -2 285698. 4506.03   2
  -3   7  -2 283632. 4280.83   2
  -3  -7  -2 285452. 5096.46   4
  -3   7  -2 284146. 4655.76   4
   4   7   2 8373.10 885.922   4
  -4   7  -2 8983.16 763.556   2
   4  -7   2 9023.57 745.846   2
  -4   7  -2 9097.80 910.265   4
  -4  -7  -2 8827.63 793.110   2
  -4  -7  -2 8228.24 554.613   3
   4   7   2 8802.01 852.408   2
  -4  -7  -2 7234.10 866.578   4
  -5   7  -2 32275.5 1420.61   2
  -5   7  -2 30663.4 1751.27   4
   5   7   2 32261.3 1767.20   4
   5   7   2 33032.4 1918.20   5
  -5  -7  -2 31195.6 1482.49   2
  -5  -7  -2 31054.2 1207.76   3
   5   7   2 29701.4 1556.41   2
  -5  -7  -2 30494.5 1814.01   4
  -6   7  -2 18580.0 1057.30   2
   6   7   2 18115.2 1372.55   4
  -6   7  -2 18034.9 1428.64   4
  -6  -7  -2 17472.7 1085.86   2
  -6  -7  -2 17287.7 996.072   3
   6   7   2 19345.5 1514.85   5
   6   7   2 17681.4 1194.94   2
  -6  -7  -2 20801.6 1584.86   4
  -7   7  -2 70039.2 2937.89   4
   7   7   2 64700.9 2270.70   2
  -7  -7  -2 72082.9 2155.55   2
  -7   7  -2 71338.3 2021.53   2
   7   7   2 72268.9 2983.82   5
  -7  -7  -2 69575.9 2173.48   3
  -7   7  -2 63990.3 2110.20   5
  -7  -7  -2 71750.8 3043.27   4
  -8   7  -2 57070.5 2126.44   5
  -8   7  -2 55890.3 2772.19   4
   8   7   2 56235.4 2084.44   2
  -8  -7  -2 59843.8 2902.71   4
   8   7   2 55689.8 2696.75   5
  -9   7  -2 41510.2 2516.36   4
   9   7   2 36996.2 1683.70   2
  -9  -7  -2 39461.3 2466.78   4
   9   7   2 43416.2 2463.52   5
 -10   7  -2 28993.4 2201.47   4
 -10  -7  -2 27901.3 1678.24   3
 -10   7  -2 27992.5 1688.72   5
  10   7   2 26436.8 1988.47   5
 -10  -7  -2 27741.7 2162.43   4
  10   7   2 27852.3 1418.81   2
 -11   7  -2 4989.44 998.492   4
  11   7   2 6847.20 1079.19   5
 -11  -7  -2 6414.68 1066.11   4
 -12  -7  -2 31131.1 2492.31   4
 -12   7  -2 34633.6 2644.86   4
  12   7   2 33614.8 2382.89   5
 -13  -7  -2 7477.43 1213.92   4
 -13   7  -2 8259.80 1389.72   4
  13   7   2 6428.19 1114.47   5
 -14   7  -2 58511.9 3706.38   4
 -14  -7  -2 56219.7 3581.53   4
  14   7   2 53955.5 3209.15   5
  15   7   2-133.079 326.338   5
 -15   7  -2 145.743 354.328   4
 -15  -7  -2 52.5467 345.492   4
 -20  -8   2 804.189 424.693   4
 -20   8   2 1236.44 622.082   4
  20   8  -2 665.282 426.824   3
 -19   8   2 1193.18 666.278   4
  19   8  -2 253.100 303.600   3
 -19  -8   2 1534.99 549.373   4
 -18  -8   2 1722.53 556.876   4
 -18   8   2 2357.59 773.437   4
  18   8  -2 2469.29 671.942   3
 -17  -8   2 25319.1 1921.36   4
 -17   8   2 29346.4 2423.74   4
  17   8  -2 27251.8 2092.52   3
  17  -8  -2 28025.9 1754.87   2
  16  -8  -2 2155.13 515.540   2
 -16   8   2 2446.64 733.375   4
  16   8  -2 1622.92 662.014   5
  16   8  -2 1903.65 581.079   3
 -16  -8   2 1595.43 513.627   4
 -15  -8   2 4903.09 766.380   4
  15  -8  -2 4541.52 732.266   2
 -15   8   2 7951.12 1178.73   4
  15   8  -2 5762.14 889.855   3
  15   8  -2 5893.21 986.842   5
  14   8  -2 3170.68 664.167   3
  14  -8  -2 2830.59 601.077   2
 -14  -8   2 3399.87 594.997   4
  14   8  -2 3169.74 717.236   5
 -13  -8   2 59151.1 2335.64   4
  13  -8  -2 59127.4 2534.23   2
  13   8  -2 61408.4 2604.46   3
  13   8  -2 60802.8 2897.81   5
 -12  -8   2 2712.97 552.854   3
  12   8  -2 3624.69 745.987   5
  12  -8  -2 2345.17 552.387   2
  12   8  -2 3074.05 594.989   2
  12   8  -2 2358.99 521.793   3
 -12  -8   2 2596.97 479.364   4
 -11  -8   2 72697.0 2208.48   4
  11  -8  -2 71811.7 2732.02   2
  11   8  -2 73501.8 2784.69   2
  11   8  -2 75863.0 2640.96   3
  11   8  -2 75021.2 2976.99   5
 -10  -8   2 85.4309 122.483   3
  10   8  -2-67.8685 191.085   3
  10  -8  -2 71.5179 244.858   2
 -10  -8   2 15.4591 163.603   4
  10   8  -2 5.53955 228.011   2
  10   8  -2-152.767 228.150   1
  10   8  -2-52.5543 230.508   5
 -10   8   2 692.681 300.949   3
  -9  -8   2 4028.21 432.449   4
   9   8  -2 3879.75 668.022   5
   9   8  -2 4197.32 590.673   3
   9  -8  -2 4241.29 684.216   2
   9   8  -2 4672.17 693.851   1
   9   8  -2 4344.27 689.244   2
  -9   8   2 4305.34 648.801   3
   8  -8  -2 17695.4 1330.32   2
   8   8  -2 20056.1 1404.71   2
   8   8  -2 15617.4 1210.74   1
  -8   8   2 16490.5 1167.59   3
   8   8  -2 18416.0 1315.50   5
  -8  -8   2 16148.4 725.516   4
   8   8  -2 15340.8 1059.32   3
   7   8  -2 49672.1 2088.54   1
   7   8  -2 48264.7 2160.59   2
  -7  -8   2 46296.7 979.920   4
  -7   8   2 48486.1 1865.98   3
   7   8  -2 51362.6 2093.45   5
   7   8  -2 46209.3 1746.50   3
   7  -8  -2 49313.8 2185.79   2
   6   8  -2 129793. 2870.37   3
   6   8  -2 130820. 3303.11   1
  -6   8   2 129114. 2793.90   3
   6   8  -2 138466. 3270.52   5
   6  -8  -2 133483. 3564.12   2
   5   8  -2 14283.1 954.857   3
   5   8  -2 15329.5 1111.01   1
  -5   8   2 14672.4 864.594   3
  -5  -8   2 14931.0 1083.26   1
   5   8  -2 15304.3 1048.13   5
   5  -8  -2 15041.2 1195.21   2
   4   8  -2 44079.2 1851.45   1
  -4   8   2 38760.7 1245.18   3
   4   8  -2 40753.9 1612.35   5
   4  -8  -2 40879.5 1947.22   2
  -4  -8   2 41254.9 1784.71   1
  -3  -8   2 4149.57 602.044   1
  -3   8   2 3935.02 334.629   3
   3  -8  -2 4494.83 658.635   2
   3   8  -2 3965.71 258.116   4
   2  -8  -2 165748. 3801.42   2
   2  -8  -2 153881. 1662.42   1
   2   8  -2 157512. 2042.85   4
  -2  -8   2 159923. 3516.72   1
  -2   8   2 149507. 1506.51   3
  -2   8   2 165605. 3640.42   4
  -1   8   2 37020.7 1851.34   2
   1   8  -2 34271.2 1132.62   4
  -1  -8   2 32459.4 1635.67   1
  -1  -8   2 34335.7 1618.11   2
  -1   8   2 35847.5 1694.53   4
   1  -8  -2 36654.8 1789.30   2
   0   8   2 173638. 3758.71   4
   0   8   2 189981. 4150.14   2
   0  -8   2 180332. 3653.43   2
   0   8  -2 166951. 3675.80   2
   0  -8  -2 185658. 3963.59   2
   0   8  -2 172978. 2851.30   4
   1  -8   2 10419.8 884.848   2
  -1   8  -2 9058.65 730.740   4
   1   8   2 9370.94 939.942   2
  -1  -8  -2 8571.73 854.473   4
   1   8   2 8507.51 378.708   1
  -1   8  -2 9079.23 860.218   2
  -1  -8  -2 7922.07 838.302   2
   1   8   2 8865.33 872.423   4
  -2  -8  -2 24967.8 1453.03   2
   2  -8   2 26137.2 1373.16   2
  -2   8  -2 26130.4 1337.75   4
  -2   8  -2 26224.5 1422.42   2
   2   8   2 27549.9 1591.85   2
   2   8   2 25254.1 1484.03   4
  -2  -8  -2 26934.1 1542.88   4
   2   8   2 23730.1 806.468   1
  -3   8  -2 1466.98 371.372   2
   3   8   2 455.388 238.377   4
  -3  -8  -2 915.293 360.198   4
  -3  -8  -2 709.932 335.137   2
  -3   8  -2 1223.93 367.788   4
   3   8   2 1342.31 387.531   2
   3  -8   2 793.057 301.924   2
  -3  -8  -2 1299.95 165.049   3
   4   8   2 12399.6 1081.37   2
  -4   8  -2 11820.8 1046.90   4
   4   8   2 14761.1 1296.24   5
   4   8   2 12134.7 1086.15   4
  -4   8  -2 12350.7 963.218   2
   4  -8   2 12254.7 935.389   2
  -4  -8  -2 11747.9 994.575   2
  -4  -8  -2 10442.2 1047.01   4
  -4  -8  -2 12659.5 629.427   3
  -5   8  -2 26141.5 1644.64   4
   5   8   2 29539.1 1882.88   5
  -5   8  -2 26002.7 1384.48   2
   5   8   2 25971.2 1554.54   2
   5   8   2 28045.5 1685.68   4
   5  -8   2 27809.2 1377.69   2
  -5  -8  -2 23719.3 1394.83   2
  -5  -8  -2 25756.9 1031.30   3
  -5  -8  -2 25967.8 1712.29   4
  -6   8  -2 95769.8 2597.17   2
  -6   8  -2 96743.8 3327.49   4
  -6  -8  -2 90935.9 2655.51   2
   6   8   2 94519.8 3456.86   5
  -6  -8  -2 95727.0 2229.12   3
   6   8   2 92224.9 3136.57   4
   6   8   2 90489.5 2886.41   2
  -6  -8  -2 96445.1 3419.88   4
  -7   8  -2 4865.66 609.375   5
  -7  -8  -2 5431.88 881.400   4
  -7   8  -2 5555.98 635.829   2
  -7   8  -2 6161.57 923.498   4
  -7  -8  -2 4954.55 623.220   2
   7   8   2 5776.15 753.298   2
  -7  -8  -2 6219.30 635.473   3
   7   8   2 6997.59 995.689   5
  -8  -8  -2 2040.97 614.656   4
  -8  -8  -2 2288.33 421.433   2
   8   8   2 1041.88 345.331   2
  -8   8  -2 1701.19 537.255   4
   8   8   2 1502.47 521.943   5
  -8  -8  -2 251.676 137.063   3
  -8   8  -2 2016.62 409.429   5
  -9  -8  -2 1370.58 517.650   4
  -9   8  -2 1440.18 558.155   4
   9   8   2 478.743 276.897   2
  -9   8  -2 1259.71 354.993   5
   9   8   2 979.561 451.184   5
 -10  -8  -2 9651.81 968.204   3
 -10   8  -2 10228.0 1339.78   4
 -10  -8  -2 10902.5 1370.25   4
  10   8   2 13085.0 1471.22   5
 -11   8  -2 17928.8 1829.67   4
 -11  -8  -2 16208.5 1730.89   4
  11   8   2 18578.2 1792.77   5
 -12  -8  -2 734.825 509.491   4
 -12   8  -2 1836.69 648.520   4
  12   8   2 405.834 356.153   5
 -13   8  -2 2103.29 773.516   4
  13   8   2 1779.57 590.207   5
 -13  -8  -2 1115.42 470.194   4
 -14   8  -2 5854.98 1213.24   4
  14   8   2 8215.34 1308.29   5
 -14  -8  -2 7072.98 1316.79   4
 -15   8  -2-572.150 552.457   4
  15   8   2 64.6883 230.599   5
 -20   9   2 6652.60 1338.14   4
  20   9  -2 6225.92 1121.54   3
 -20  -9   2 4738.26 978.157   4
 -19  -9   2 8755.14 1234.74   4
 -19   9   2 10649.9 1629.50   4
  19   9  -2 8997.53 1324.79   3
 -18  -9   2 48311.7 2766.06   4
 -18   9   2 49378.9 3347.22   4
  18   9  -2 49809.3 2908.24   3
  17  -9  -2 11188.7 1158.86   2
  17   9  -2 8965.19 1336.52   5
 -17  -9   2 10414.0 1233.89   4
  17   9  -2 11104.9 1349.23   3
 -17   9   2 13378.6 1671.56   4
 -16  -9   2 35648.1 2142.05   4
  16   9  -2 33062.5 2182.62   3
 -16   9   2 37450.3 2677.97   4
  16   9  -2 35593.3 2521.23   5
  16  -9  -2 32027.9 1957.62   2
 -15  -9   2 1112.63 382.438   4
  15   9  -2 692.855 373.479   3
  15  -9  -2 69.0285 188.548   2
  15   9  -2 128.836 315.339   5
  14  -9  -2 28189.0 1835.23   2
 -14  -9   2 30099.3 1750.40   4
  14   9  -2 29401.4 1897.58   3
  14   9  -2 28419.0 2102.31   5
  13  -9  -2 3910.50 706.470   2
 -13  -9   2 4320.08 634.588   4
  13   9  -2 4155.32 822.075   5
  13   9  -2 4129.97 721.337   3
 -12  -9   2 129926. 3174.14   4
 -12  -9   2 126125. 3613.95   3
  12   9  -2 132752. 4201.65   5
  12   9  -2 133320. 3675.43   3
  12  -9  -2 129261. 3870.36   2
  11   9  -2 18023.8 1523.51   5
  11   9  -2 19723.6 1358.90   3
  11  -9  -2 20078.3 1524.06   2
 -11  -9   2 19211.0 1135.13   4
  10   9  -2 108442. 3549.87   5
  10   9  -2 115620. 3587.46   1
  10   9  -2 111997. 3586.94   2
 -10   9   2 112276. 3492.64   3
  10  -9  -2 110047. 3503.82   2
  10   9  -2 112218. 3102.83   3
 -10  -9   2 109799. 2453.90   4
  -9  -9   2 66458.7 1671.66   4
   9   9  -2 72729.6 2767.41   1
   9   9  -2 70610.6 2827.53   2
  -9   9   2 68152.4 2572.09   3
   9   9  -2 68809.9 2728.45   5
   9  -9  -2 66662.6 2699.90   2
   9   9  -2 68901.6 2335.75   3
   8   9  -2 126264. 3060.36   3
   8   9  -2 127961. 3767.26   2
   8   9  -2 123372. 3506.73   1
  -8   9   2 125421. 3303.12   3
   8   9  -2 131305. 3607.49   5
  -8  -9   2 128182. 1969.65   4
   8  -9  -2 124897. 3649.96   2
   7   9  -2 50445.9 2167.27   1
   7   9  -2 50001.2 2308.86   2
  -7   9   2 44401.4 1828.02   3
   7   9  -2 46000.8 1789.08   3
   7  -9  -2 47300.5 2238.75   2
   7   9  -2 50005.8 2157.44   5
   6   9  -2 117154. 2816.37   3
   6   9  -2 120285. 3200.83   5
   6   9  -2 121603. 3289.04   1
   6  -9  -2 119361. 3525.07   2
  -6   9   2 112535. 2679.05   3
  -5  -9   2 48787.9 2014.65   1
   5   9  -2 47146.7 2011.85   1
   5   9  -2 48630.1 1803.58   3
  -5   9   2 45295.1 1548.14   3
   5   9  -2 50174.2 1989.78   5
   5  -9  -2 51640.3 2287.02   2
   4   9  -2 103030. 2728.99   5
   4  -9  -2 107916. 3286.85   2
  -4   9   2 101499. 2054.12   3
  -4  -9   2 104325. 2938.28   1
  -3  -9   2 169408. 3738.81   1
   3   9  -2 162144. 1782.50   4
  -3   9   2 168360. 2218.43   3
   3  -9  -2 174180. 4125.85   2
   2  -9  -2 22099.1 713.777   1
  -2   9   2 22540.7 584.498   3
  -2  -9   2 23823.0 1429.47   1
   2  -9  -2 23594.3 1518.49   2
   2   9  -2 23098.3 826.081   4
  -2  -9   2 24040.2 1445.13   2
  -2   9   2 25899.4 1508.29   4
  -1  -9   2 332221. 5396.35   1
  -1   9   2 344913. 5966.20   2
  -1  -9   2 329223. 5292.37   2
   1   9  -2 316874. 3562.02   4
  -1   9   2 333027. 5376.87   4
   1  -9  -2 327488. 5603.80   2
   0   9   2 32.5216 200.790   4
   0   9   2 40.3574 208.545   2
   0  -9   2 288.408 241.065   2
   0   9  -2 548.937 215.063   4
   0  -9  -2-36.3190 282.070   2
   1   9   2 186753. 4369.71   2
   1  -9   2 177033. 3821.17   2
  -1   9  -2 181625. 3310.48   4
   1   9   2 174588. 3947.19   4
  -1  -9  -2 183217. 4126.95   2
  -2  -9  -2 1594.06 417.573   4
   2   9   2 2595.09 497.606   4
   2  -9   2 1977.49 434.663   2
  -2  -9  -2 2238.65 504.481   2
   2   9   2 2020.18 499.988   2
   2   9   2 1977.71 237.674   1
  -2   9  -2 1698.50 416.190   4
   3   9   2 231843. 4920.52   2
  -3   9  -2 221983. 4243.93   4
  -3  -9  -2 219906. 4505.53   2
   3   9   2 223747. 2868.19   1
   3  -9   2 226673. 4259.79   2
   3   9   2 225207. 4627.40   4
  -3  -9  -2 228536. 4726.80   4
   4   9   2 14031.6 1216.02   2
  -4   9  -2 15095.6 1203.31   4
  -4  -9  -2 14629.8 1164.58   2
   4   9   2 14662.0 831.464   1
  -4  -9  -2 14002.7 1228.70   4
  -4  -9  -2 13552.7 568.939   3
   4   9   2 12836.1 1145.59   4
   4  -9   2 13745.6 1043.70   2
   5   9   2 220561. 4815.86   2
   5  -9   2 231858. 4223.76   2
  -5  -9  -2 222407. 4447.94   2
   5   9   2 222589. 4830.08   4
   5   9   2 227263. 5401.76   5
  -5   9  -2 226405. 4881.96   4
  -5  -9  -2 220709. 2797.25   3
  -5  -9  -2 218272. 5003.94   4
   6  -9   2 29613.1 1499.14   2
  -6   9  -2 29621.9 1867.22   4
  -6  -9  -2 27438.5 1553.80   2
  -6  -9  -2 27492.4 1130.36   3
  -6  -9  -2 28794.7 1905.60   4
   6   9   2 28528.5 1985.33   5
   6   9   2 29524.9 1772.67   2
  -7  -9  -2 28602.6 1559.42   2
   7   9   2 30190.1 1797.63   2
   7   9   2 29604.3 2056.72   5
  -7   9  -2 22540.5 1342.32   2
  -7   9  -2 29607.4 1971.23   4
  -7  -9  -2 30892.9 1325.58   3
  -7  -9  -2 28480.3 1965.08   4
  -8  -9  -2 10662.0 951.783   2
   8   9   2 11234.4 1312.62   5
  -8   9  -2 12183.1 1027.78   5
  -8  -9  -2 11837.7 1318.01   4
  -8  -9  -2 10523.2 853.306   3
  -8   9  -2 12119.5 1338.48   4
   8   9   2 10612.1 1066.47   2
  -9   9  -2 4.99836 148.779   5
  -9   9  -2-458.964 401.875   4
   9   9   2 94.2527 198.635   2
  -9  -9  -2 218.382 115.779   3
  -9  -9  -2 221.626 314.643   4
   9   9   2-298.775 372.475   5
 -10  -9  -2 43397.6 2729.04   4
 -10   9  -2 46278.4 2838.55   4
  10   9   2 46160.9 2784.48   5
 -11  -9  -2 9072.74 1320.07   4
 -11   9  -2 10672.8 1436.44   4
  11   9   2 12629.2 1512.08   5
  12   9   2 36399.3 2605.18   5
 -12   9  -2 28484.7 2424.72   4
 -12  -9  -2 30267.9 2472.16   4
 -13  -9  -2 1710.91 650.339   4
 -13   9  -2 2198.32 776.626   4
  13   9   2 2123.71 718.631   5
 -14   9  -2 15499.6 1952.46   4
  14   9   2 16559.0 1849.99   5
 -14  -9  -2 12574.3 1744.73   4
 -19  10   2 278.812 451.453   4
  19  10  -2 878.653 451.525   3
 -18  10   2 4921.66 1139.86   4
  18  10  -2 2868.39 740.425   3
  18  10  -2 3381.94 907.243   5
 -18 -10   2 1907.72 583.860   4
 -17 -10   2-348.015 256.861   4
 -17  10   2 799.453 620.318   4
  17  10  -2 90.5121 275.964   3
  17  10  -2 430.155 436.337   5
  17 -10  -2 298.063 263.100   2
  16 -10  -2 389.423 305.544   2
 -16 -10   2-196.422 189.989   4
 -16  10   2-110.873 303.907   4
  16  10  -2 367.614 304.505   3
  16  10  -2 229.617 364.894   5
  15  10  -2 11691.1 1435.91   5
  15  10  -2 11739.4 1263.89   3
 -15 -10   2 9455.51 1035.15   4
  15 -10  -2 10592.9 1179.64   2
  14  10  -2 464.223 447.994   5
 -14 -10   2 609.551 297.159   4
  14  10  -2 751.215 338.374   3
  14 -10  -2 725.012 403.285   2
 -13 -10   2 16131.6 1194.92   4
  13 -10  -2 15038.9 1385.87   2
  13  10  -2 15413.0 1314.45   3
  13  10  -2 11461.7 1352.46   5
 -12 -10   2 1383.90 358.826   4
  12 -10  -2 3065.15 680.989   2
  12  10  -2 3594.49 645.893   3
  12  10  -2 2489.57 698.434   5
  11  10  -2 2234.20 581.347   5
  11 -10  -2 1688.14 480.808   2
  11  10  -2 2957.88 556.162   3
 -11 -10   2 2463.40 412.077   4
  10 -10  -2 36.5051 254.655   2
  10  10  -2 50.6910 186.839   3
  10  10  -2 6.31255 248.837   1
 -10 -10   2 175.309 144.955   4
  10  10  -2-113.465 262.448   5
   9  10  -2 29963.1 1824.99   1
  -9 -10   2 30464.9 1103.68   4
  -9  10   2 29771.8 1741.19   3
   9  10  -2 33109.5 1965.31   5
   9 -10  -2 28886.5 1858.19   2
   9  10  -2 32681.3 1629.86   3
   8  10  -2 3847.32 557.778   3
   8 -10  -2 3495.46 664.420   2
  -8  10   2 3025.20 540.259   3
   8  10  -2 2905.58 595.296   5
   8  10  -2 3099.74 605.253   1
  -7  10   2 48437.3 1958.99   3
   7  10  -2 48331.9 2201.99   1
   7  10  -2 49031.3 2219.76   5
   7 -10  -2 47039.5 2322.79   2
   7  10  -2 51641.0 1934.58   3
   6 -10  -2 31475.8 1889.20   2
   6  10  -2 33164.7 1786.15   1
   6  10  -2 30398.8 1476.71   3
  -6  10   2 31303.2 1451.75   3
   6  10  -2 32833.2 1777.56   5
   6  10  -2 33575.2 1973.59   2
   5  10  -2 13115.5 969.993   3
   5 -10  -2 12194.3 1177.07   2
  -5  10   2 13755.9 1269.82   2
   5  10  -2 15062.0 1194.72   1
  -5  10   2 13364.0 862.554   3
  -5 -10   2 15082.5 1167.28   1
   5  10  -2 16064.6 1195.46   5
   4  10  -2 34496.0 1670.29   5
   4  10  -2 31973.2 731.135   4
   4 -10  -2 34518.4 1950.20   2
   4  10  -2 33453.3 683.144   4
  -4  10   2 32079.9 1197.53   3
  -4 -10   2 36284.6 1801.43   1
  -3  10   2 795.774 171.984   3
   3 -10  -2 997.185 207.188   1
  -3 -10   2 1162.99 403.276   2
  -3 -10   2 1208.80 403.356   1
  -3  10   2 131.319 188.338   4
   3 -10  -2 1045.77 385.905   2
   3  10  -2 1009.57 165.492   4
  -2 -10   2 15444.1 1225.06   2
  -2 -10   2 15949.5 1222.31   1
   2  10  -2 15784.4 716.689   4
  -2  10   2 15249.2 486.729   3
   2 -10  -2 14154.5 1243.57   2
   2 -10  -2 15244.9 657.825   1
  -2  10   2 15192.4 1215.92   4
   1  10  -2 228.165 155.658   4
  -1  10   2 79.1744 267.225   2
  -1 -10   2 106.873 185.490   1
  -1 -10   2 503.260 358.329   2
   1 -10  -2-68.9464 268.196   2
  -1  10   2 706.180 301.707   4
   0  10   2 33926.2 1975.04   2
   0 -10   2 35475.5 1809.29   2
   0  10  -2 33173.4 1327.57   4
   0 -10   2 35274.1 1873.05   1
   0 -10  -2 35246.5 1924.41   2
   0  10   2 36422.2 1850.42   4
   1 -10   2 1627.32 441.599   2
   1  10   2 2195.93 494.632   4
   1  10   2 1932.56 519.661   2
  -1 -10  -2 2444.96 542.728   2
  -1  10  -2 2635.69 435.130   4
   2  10   2 5470.28 741.714   4
  -2 -10  -2 5367.37 737.086   4
   2 -10   2 6404.03 772.544   2
  -2  10  -2 5321.23 648.869   4
   2  10   2 6191.96 862.962   2
   2  10   2 5233.87 381.897   1
  -2 -10  -2 5304.20 760.214   2
  -3 -10  -2 819.777 327.384   4
   3  10   2 1251.45 372.239   4
   3 -10   2 1154.90 388.642   2
  -3  10  -2 1459.26 435.388   4
   3  10   2 1455.30 446.744   2
  -3 -10  -2 1460.12 430.733   2
   3  10   2 1054.96 213.882   1
   4  10   2 16777.1 1329.60   4
  -4  10  -2 15746.9 1240.93   4
  -4 -10  -2 16925.9 1381.68   4
   4 -10   2 18461.8 1288.07   2
  -4 -10  -2 16863.9 1316.89   2
   4  10   2 18637.5 944.568   1
   4  10   2 17642.2 1454.88   2
  -5 -10  -2 292.588 113.766   3
   5  10   2 574.337 442.021   5
   5 -10   2 426.183 264.452   2
   5  10   2 344.547 273.840   4
  -5  10  -2 255.016 260.122   4
   5  10   2-300.475 265.122   2
  -5 -10  -2 742.817 356.829   2
   5  10   2 273.898 187.226   1
  -5 -10  -2 387.075 306.712   4
   6  10   2 995.092 467.495   5
  -6 -10  -2 514.071 173.100   3
   6 -10   2 586.075 272.108   2
  -6  10  -2 1242.66 461.550   4
   6  10   2 1013.33 387.138   2
  -6 -10  -2 1228.75 402.816   2
  -6 -10  -2 833.193 418.488   4
  -7 -10  -2-279.263 307.582   4
  -7 -10  -2-334.183 166.647   3
   7 -10   2-5.19518 163.050   2
  -7  10  -2 89.7853 289.179   4
  -7 -10  -2 338.810 266.425   2
   7  10   2 97.1920 234.213   2
   7  10   2-53.1760 248.450   5
   8  10   2 7931.96 1181.26   5
   8  10   2 8863.75 1035.03   2
  -8  10  -2 7867.18 850.415   2
  -8  10  -2 9418.84 1192.77   4
  -8 -10  -2 9460.96 953.615   2
  -8 -10  -2 8829.50 741.799   3
  -8 -10  -2 8999.27 1170.34   4
  -9 -10  -2 25.5041 268.774   4
   9  10   2-61.8965 253.731   5
  -9  10  -2 163.045 295.835   4
 -10 -10  -2-259.274 299.113   4
 -10  10  -2 298.983 353.215   4
  10  10   2 293.067 384.687   5
 -11 -10  -2 3296.09 802.747   4
 -11  10  -2 3735.04 874.874   4
  11  10   2 2283.71 701.468   5
 -12 -10  -2-55.7484 374.723   4
  12  10   2 147.338 375.710   5
 -12  10  -2 130.781 316.659   4
 -13 -10  -2 1959.15 656.359   4
 -13  10  -2 2468.74 846.245   4
  13  10   2 1694.25 650.602   5
 -14  10  -2 2253.39 841.587   4
 -14 -10  -2 1482.61 614.331   4
  14  10   2 1719.96 646.080   5
 -19  11   2 3818.23 1099.05   4
  19  11  -2 3719.34 866.166   3
  18  11  -2 53639.4 3422.66   5
  18  11  -2 55343.2 3032.33   3
 -17 -11   2 1996.12 536.477   4
  17 -11  -2 2041.88 549.967   2
 -17  11   2 2329.90 788.346   4
  17  11  -2 2340.71 649.800   3
  17  11  -2 3590.04 965.909   5
 -16 -11   2 13299.0 1285.24   4
  16  11  -2 12268.0 1564.08   5
 -16  11   2 12168.8 1601.91   4
  16  11  -2 10953.7 1266.26   3
  16 -11  -2 10969.5 1235.90   2
 -15 -11   2 346.791 239.466   4
  15 -11  -2 578.814 368.904   2
  15  11  -2 1078.20 542.373   5
  15  11  -2 796.819 374.287   3
  14  11  -2 33950.8 2023.88   3
 -14 -11   2 36309.4 1887.06   4
  14 -11  -2 33462.8 2128.41   2
  14  11  -2 34411.6 2428.93   5
  13 -11  -2 3683.12 741.257   2
  13  11  -2 5357.36 988.703   5
 -13 -11   2 4565.07 640.390   4
  13  11  -2 3694.97 667.981   3
  12 -11  -2 136718. 4249.29   2
 -12 -11   2 145460. 3246.20   4
  12  11  -2 131796. 4452.67   5
  12  11  -2 135364. 3714.81   3
  11  11  -2 11595.1 1302.96   5
  11 -11  -2 11834.0 1256.03   2
  11  11  -2 12966.7 1114.68   3
 -11 -11   2 12691.4 884.929   4
  10  11  -2 52622.8 2648.96   5
  10  11  -2 55101.9 2207.90   3
  10 -11  -2 55895.9 2693.15   2
 -10 -11   2 56179.4 1663.55   4
   9 -11  -2 2952.52 644.346   2
   9  11  -2 2058.45 435.325   3
  -9  11   2 2637.65 548.065   3
   9  11  -2 3023.86 660.858   5
   9  11  -2 2140.94 520.251   1
   8 -11  -2 43524.1 2334.90   2
   8  11  -2 43523.1 2197.73   1
   8  11  -2 45716.8 2314.10   5
  -8  11   2 43398.6 2006.29   3
   8  11  -2 41397.3 1799.79   3
   7  11  -2 166224. 4203.65   1
  -7  11   2 153498. 3533.04   3
   7  11  -2 156269. 3432.29   3
   7  11  -2 162084. 4225.99   5
   7 -11  -2 160198. 4445.79   2
   6  11  -2 154018. 3389.87   3
   6  11  -2 164297. 4103.62   5
   6  11  -2 161453. 4032.19   1
  -6  11   2 147609. 3212.09   3
   6 -11  -2 159228. 4406.09   2
   5  11  -2 152506. 3817.16   5
   5  11  -2 149213. 3334.76   3
  -5  11   2 141434. 2879.37   3
   5 -11  -2 150547. 4237.10   2
  -5 -11   2 147261. 3748.62   1
  -4 -11   2 19529.3 1380.84   1
   4 -11  -2 20243.2 1555.31   2
   4  11  -2 19716.9 1344.86   5
  -4  11   2 20339.2 963.226   3
   4  11  -2 19075.1 646.524   4
  -3 -11   2 75968.5 2715.04   1
  -3 -11   2 81163.2 2917.73   2
   3  11  -2 76754.4 1429.20   4
   3 -11  -2 77961.3 1819.91   1
   3 -11  -2 78588.4 3035.14   2
  -3  11   2 80914.8 2904.63   4
   3  11  -2 71103.4 1523.33   4
  -3  11   2 73840.0 1565.25   3
   2 -11  -2 5307.46 423.654   1
  -2 -11   2 4594.24 695.295   1
   2  11  -2 6113.97 871.444   2
   2  11  -2 5615.32 453.078   4
   2 -11  -2 6236.66 870.819   2
  -2  11   2 4717.34 710.224   4
  -2  11   2 4734.16 275.364   3
  -1 -11   2 271327. 5293.27   2
   1  11  -2 256455. 3407.31   4
  -1 -11   2 261154. 5169.05   1
   1  11  -2 270957. 5635.80   2
   1 -11  -2 278049. 5627.28   2
  -1  11   2 273919. 5271.51   4
   0  11   2 1731.05 439.192   4
   0  11  -2 1656.67 478.056   2
   0 -11   2 3048.79 595.518   2
   0  11  -2 2320.59 378.060   4
   0 -11   2 1571.15 470.761   1
   0 -11  -2 2747.93 639.472   2
   1 -11   2 178061. 4244.24   2
  -1  11  -2 174494. 3403.02   4
  -1 -11  -2 173274. 4426.19   2
  -1  11  -2 174809. 4445.35   2
   1  11   2 169904. 4166.81   4
  -2  11  -2 1108.58 376.603   2
   2  11   2 894.357 347.930   4
   2 -11   2 1465.81 416.661   2
  -2  11  -2 2092.65 436.051   4
  -2 -11  -2 1229.39 449.629   2
   3 -11   2 11571.6 1089.07   2
   3  11   2 11219.8 1109.03   4
  -3  11  -2 12075.0 1044.91   4
  -3 -11  -2 11857.1 1166.94   2
   3  11   2 11061.3 637.942   1
  -3  11  -2 13162.8 1213.13   2
  -3 -11  -2 11629.0 1120.21   4
   4  11   2 17420.6 897.901   1
   4 -11   2 19015.1 1373.67   2
  -4  11  -2 17658.9 1352.23   4
  -4  11  -2 17030.9 1372.51   2
  -4 -11  -2 19186.2 1476.49   2
  -4 -11  -2 18877.4 1489.17   4
   4  11   2 17527.1 1401.79   4
   5 -11   2 126735. 3509.73   2
  -5  11  -2 121896. 3705.97   4
  -5 -11  -2 117899. 3615.86   2
   5  11   2 123543. 2642.28   1
  -5 -11  -2 123300. 3873.73   4
   5  11   2 128307. 4380.82   5
  -6 -11  -2 26306.7 1858.19   4
   6  11   2 28477.3 2126.45   5
   6 -11   2 28264.3 1653.96   2
  -6  11  -2 28135.2 1891.26   4
  -6 -11  -2 27645.8 1728.75   2
   6  11   2 25684.9 1322.90   1
  -7 -11  -2 19086.1 908.742   3
  -7 -11  -2 21106.8 1734.83   4
   7  11   2 19961.4 1249.62   1
   7 -11   2 20587.6 1389.11   2
  -7  11  -2 19765.0 1660.24   4
  -7 -11  -2 19455.1 1436.54   2
   7  11   2 19145.1 1788.39   5
  -8 -11  -2 7718.37 1104.62   4
  -8 -11  -2 7001.34 870.149   2
  -8  11  -2 7225.29 1088.88   4
   8  11   2 8331.82 1239.51   5
  -9  11  -2 6440.31 1078.64   4
   9  11   2 8445.76 1246.66   5
  -9 -11  -2 7494.37 1119.95   4
 -10  11  -2 22327.2 2042.52   4
  10  11   2 27925.1 2306.08   5
 -10 -11  -2 21172.1 1935.97   4
 -11 -11  -2 11887.8 1516.79   4
  11  11   2 8873.12 1351.50   5
 -11  11  -2 11790.4 1545.87   4
 -12  11  -2 29897.1 2536.89   4
  12  11   2 23579.8 2230.48   5
 -12 -11  -2 25608.0 2286.94   4
 -13 -11  -2 413.400 360.881   4
 -13  11  -2-39.3810 343.124   4
  13  11   2 690.267 496.969   5
 -14 -11  -2 744.645 554.603   4
 -14  11  -2 254.008 343.682   4
  14  11   2 197.448 292.178   5
 -18  12   2 720.115 569.509   4
  18  12  -2 1209.82 470.064   3
  18  12  -2-132.092 540.043   5
 -17  12   2 9684.48 1502.96   4
  17  12  -2 8456.30 1147.82   3
  17 -12  -2 8483.28 1110.76   2
  17  12  -2 12367.0 1640.12   5
  16 -12  -2 2131.62 600.430   2
  16  12  -2 2132.15 583.797   3
  16  12  -2 1352.52 575.315   5
 -16  12   2 2904.39 858.655   4
 -15 -12   2 7937.77 939.982   4
  15 -12  -2 7725.98 1086.76   2
  15  12  -2 7967.34 1024.58   3
  15  12  -2 8901.86 1331.26   5
 -14 -12   2 205.386 200.812   4
  14  12  -2 436.832 275.279   3
  14  12  -2-149.599 341.681   5
  14 -12  -2 247.236 296.902   2
  13  12  -2 15925.4 1339.38   3
  13 -12  -2 15180.1 1500.19   2
 -13 -12   2 14849.4 1114.09   4
  13  12  -2 14327.8 1587.18   5
  12  12  -2 119.762 471.428   5
  12 -12  -2-197.439 273.992   2
  12  12  -2 753.476 336.849   3
 -12 -12   2 281.468 169.093   4
 -11 -12   2 31497.6 1350.93   4
  11  12  -2 30884.6 2170.14   5
  11  12  -2 33822.7 1793.83   3
  11 -12  -2 30637.4 2079.95   2
  10 -12  -2 2635.25 654.625   2
  10  12  -2 2494.18 641.408   5
  10  12  -2 2677.85 520.725   3
   9  12  -2 30659.2 1611.82   3
   9 -12  -2 29073.5 2004.28   2
  -9  12   2 28609.8 1779.08   3
   9  12  -2 31365.5 2044.99   5
   8  12  -2 20445.4 1557.94   1
   8  12  -2 20496.8 1621.71   5
  -8  12   2 19627.6 1387.09   3
   8 -12  -2 19698.1 1633.25   2
   8  12  -2 20216.7 1278.71   3
   7 -12  -2 9784.74 1166.41   2
   7  12  -2 9414.81 1036.07   1
  -7  12   2 9735.09 922.364   3
   7  12  -2 9561.55 1094.24   5
   7  12  -2 10717.4 928.750   3
   6  12  -2 21613.2 1310.21   3
   6  12  -2 25829.8 1681.92   1
  -6  12   2 21888.6 1268.37   3
   6 -12  -2 24854.5 1815.53   2
   6  12  -2 25732.6 1713.84   5
  -5 -12   2 10984.3 1090.20   1
  -5  12   2 12320.3 875.744   3
   5 -12  -2 12875.0 1307.50   2
   5  12  -2 10918.0 1112.47   5
   5  12  -2 11645.8 984.494   3
   5  12  -2 11508.7 439.148   4
   4 -12  -2 35013.7 2125.49   2
  -4  12   2 34638.4 1285.79   3
   4  12  -2 35345.8 1890.56   5
  -4 -12   2 32659.7 1852.48   1
   4  12  -2 33721.9 943.727   4
  -3 -12   2 9159.60 1001.02   1
   3  12  -2 8789.17 578.423   4
  -3 -12   2 11526.8 1167.85   2
   3 -12  -2 10005.8 700.862   1
   3 -12  -2 11097.1 1215.35   2
  -3  12   2 10057.9 591.855   3
  -3  12   2 9834.76 1054.28   4
  -2  12   2 54631.8 2451.14   4
  -2 -12   2 46983.7 2313.12   2
   2  12  -2 49269.4 1392.69   4
  -2 -12   2 51068.2 2327.73   1
   2 -12  -2 47792.7 1359.81   1
   2 -12  -2 52406.9 2583.55   2
   1  12  -2 3797.00 453.091   4
  -1 -12   2 4463.49 751.043   2
  -1 -12   2 2543.14 587.822   1
  -1  12   2 4191.64 699.216   4
   1 -12  -2 4324.35 763.390   2
   0  12  -2 35893.3 1466.78   4
   0 -12   2 34596.4 1979.40   2
   0 -12  -2 30280.8 1955.42   2
   0 -12   2 32848.7 1945.12   1
   0  12   2 36408.1 1990.05   4
  -1  12  -2 5152.71 622.213   4
   1 -12   2 5658.92 836.824   2
   1  12   2 5652.31 799.616   4
  -1 -12  -2 5721.04 871.167   2
   1 -12   2 5266.79 836.648   1
  -2 -12  -2 21229.1 1626.67   2
   2 -12   2 22307.2 1578.95   2
  -2  12  -2 22411.8 1358.02   4
   2  12   2 23348.1 1608.15   4
   3  12   2 608.048 312.907   4
   3 -12   2 1164.37 392.704   2
  -3  12  -2 703.105 322.210   4
  -3 -12  -2 918.041 398.673   2
   4 -12   2 20553.5 1507.68   2
  -4  12  -2 20650.7 1479.70   4
  -4 -12  -2 21556.1 1652.09   2
   4  12   2 19495.7 952.049   1
  -4 -12  -2 21165.1 1587.61   4
   5  12   2 7333.49 1132.99   5
   5  12   2 7179.33 643.902   1
  -5  12  -2 8955.56 1045.33   4
  -5 -12  -2 6111.66 880.327   2
   5 -12   2 8452.88 983.969   2
  -5 -12  -2 6913.81 983.967   4
  -6 -12  -2 27300.8 1809.20   2
   6  12   2 31338.7 2318.58   5
  -6  12  -2 29901.8 1975.88   4
   6  12   2 29803.0 1412.37   1
   6 -12   2 28491.7 1736.82   2
  -6 -12  -2 27998.5 1950.73   4
   7 -12   2 2727.61 550.968   2
  -7  12  -2 2540.52 651.563   4
  -7 -12  -2 3645.34 670.403   2
   7  12   2 1943.14 595.736   5
  -7 -12  -2 1981.66 546.807   4
  -8 -12  -2 11638.2 1158.54   2
  -8  12  -2 11297.9 1345.60   4
   8  12   2 12771.7 1559.50   5
  -8 -12  -2 12563.4 1402.79   4
  -9  12  -2 8260.77 1232.18   4
  -9 -12  -2 8928.54 1246.36   4
   9  12   2 5821.25 1080.22   5
 -10 -12  -2 1229.35 533.173   4
 -10  12  -2 922.643 548.784   4
  10  12   2 1240.25 611.154   5
 -11  12  -2 4562.69 1001.09   4
  11  12   2 4631.65 1079.16   5
 -11 -12  -2 4341.22 962.596   4
 -12  12  -2-482.740 445.674   4
 -12 -12  -2-442.044 442.902   4
  12  12   2 583.929 467.643   5
 -13 -12  -2-257.274 328.553   4
 -13  12  -2 615.554 452.469   4
 -18  13   2 13481.7 1858.84   4
  18  13  -2 14152.6 1836.06   5
 -17  13   2 3092.03 921.950   4
  17  13  -2 3091.42 878.383   5
 -16  13   2 12955.6 1720.09   4
  16  13  -2 13215.6 1369.53   3
  16 -13  -2 12103.4 1388.58   2
  16  13  -2 11025.3 1569.06   5
  15 -13  -2 2725.18 712.345   2
  15  13  -2 3817.46 713.243   3
  15  13  -2 3752.52 919.035   5
  14  13  -2 22868.9 1663.22   3
  14  13  -2 23014.2 2100.29   5
  13 -13  -2-46.9646 283.775   2
  13  13  -2 273.201 315.000   3
 -13 -13   2 323.789 180.286   4
  12 -13  -2 82203.1 3549.51   2
  12  13  -2 89733.7 3009.96   3
 -12 -13   2 91799.8 2437.35   4
  12  13  -2 93069.7 3983.75   5
  11  13  -2 3667.65 821.854   5
  11  13  -2 2651.84 522.535   3
  11 -13  -2 1460.94 543.947   2
  10  13  -2 33987.5 2280.99   5
  10 -13  -2 29307.4 2107.41   2
  10  13  -2 33020.6 1718.78   3
   9  13  -2-317.594 213.615   3
   9  13  -2-34.8842 336.794   5
   8  13  -2 28095.1 1972.52   5
  -8  13   2 27736.6 1683.50   3
   8 -13  -2 29284.6 2073.38   2
   8  13  -2 26772.4 1484.47   3
   7  13  -2 73004.3 3085.63   5
  -7  13   2 76234.5 2605.57   3
   7 -13  -2 76321.9 3305.28   2
   7  13  -2 76068.8 2483.08   3
  -6  13   2 51438.4 1986.91   3
   6 -13  -2 52161.8 2728.92   2
   6  13  -2 53533.6 2569.93   5
   6  13  -2 53015.7 2086.60   3
   5  13  -2 98951.8 2867.70   3
  -5 -13   2 95997.3 3251.74   1
   5 -13  -2 105146. 3821.96   2
  -5  13   2 101569. 2534.09   3
   5  13  -2 100033. 3407.54   5
   4 -13  -2 5012.21 870.468   2
   4 -13  -2 5274.25 586.254   1
  -4  13   2 5605.12 544.305   3
   4  13  -2 5769.76 819.251   5
   4  13  -2 5404.54 409.645   4
  -4 -13   2 4926.78 773.561   1
  -3 -13   2 19449.1 1482.34   1
   3 -13  -2 18263.8 995.276   1
  -3 -13   2 16775.8 1451.43   2
   3 -13  -2 17572.8 1567.54   2
  -3  13   2 18245.1 1480.96   4
   3  13  -2 17772.3 865.875   4
  -3  13   2 18465.5 804.230   3
  -2  13   2 6648.74 917.156   4
  -2 -13   2 7694.51 959.574   1
  -2 -13   2 7945.40 1012.04   2
   2  13  -2 8124.67 603.188   4
   2 -13  -2 6585.15 988.401   2
   2 -13  -2 6879.60 549.048   1
  -2  13   2 6374.93 304.545   3
  -1 -13   2 157521. 4291.00   1
  -1 -13   2 153640. 4341.33   2
   1  13  -2 156090. 2894.01   4
   1 -13  -2 157243. 4620.79   2
  -1  13   2 161290. 4320.93   4
   0 -13   2 5977.04 891.730   1
   0  13  -2 6379.79 647.981   4
   0 -13   2 6421.10 925.104   2
   0 -13  -2 5386.60 880.238   2
   0  13   2 7111.15 935.701   4
   1 -13   2 59953.3 2709.32   2
  -1  13  -2 61016.4 2129.54   4
  -1 -13  -2 65457.4 2972.40   2
   1 -13   2 60662.6 2792.62   1
   1  13   2 66338.7 2769.47   4
  -2 -13  -2-26.8518 234.978   2
   2  13   2 194.462 293.312   4
   2 -13   2 75.9448 235.077   2
  -2  13  -2 397.715 245.343   4
   3 -13   2 3479.44 677.086   2
  -3  13  -2 3665.00 618.202   4
  -3 -13  -2 3004.64 660.223   2
   4 -13   2 10187.0 1122.17   2
  -4  13  -2 9964.28 1062.39   4
  -4 -13  -2 9270.37 1129.91   2
  -5  13  -2 45477.6 2346.24   4
  -5 -13  -2 44355.1 2401.58   2
  -5 -13  -2 46699.9 2483.74   4
   5 -13   2 44534.6 2297.65   2
   5  13   2 45617.2 1577.92   1
   5  13   2 49262.5 2939.09   5
   6 -13   2 30542.8 1886.33   2
  -6  13  -2 30326.9 2022.66   4
  -6 -13  -2 27948.3 1906.23   2
   6  13   2 35327.8 2542.32   5
  -6 -13  -2 28572.0 1995.24   4
   7  13   2 42902.9 2854.72   5
  -7  13  -2 36933.3 2324.97   4
  -7 -13  -2 38177.8 2194.20   2
   7 -13   2 36961.9 2060.38   2
  -7 -13  -2 36278.6 2319.74   4
  -8  13  -2 10540.8 1316.33   4
   8  13   2 11106.4 1495.91   5
  -8 -13  -2 9624.24 1246.97   4
  -8 -13  -2 12016.0 1233.20   2
   9  13   2 4208.46 990.322   5
  -9  13  -2 4623.38 936.858   4
  -9 -13  -2 3839.23 825.448   4
 -10  13  -2 15047.4 1702.08   4
 -10 -13  -2 14546.6 1626.37   4
  10  13   2 15513.7 1842.22   5
 -11  13  -2 3315.81 900.309   4
  11  13   2 4020.09 1032.57   5
 -11 -13  -2 4075.24 906.133   4
 -12  13  -2 20927.6 2179.16   4
  12  13   2 22432.5 2302.86   5
 -12 -13  -2 16176.7 1833.88   4
 -17  14   2 18638.0 2134.90   4
  17  14  -2 14580.9 1856.24   5
  16  14  -2 1492.94 640.608   5
 -16  14   2 1149.82 540.190   4
  16 -14  -2 1668.81 542.750   2
  15  14  -2 5627.60 1134.57   5
  15 -14  -2 4933.23 940.175   2
  14 -14  -2 597.348 394.862   2
  14  14  -2 933.318 392.761   3
  14  14  -2 1360.14 593.227   5
  13  14  -2 44689.2 2199.93   3
  13  14  -2 41051.3 2815.38   5
  13 -14  -2 42201.1 2635.37   2
  12  14  -2 6296.84 817.976   3
  12  14  -2 4490.11 943.671   5
  12 -14  -2 5947.13 1013.76   2
  11  14  -2 67862.0 3405.37   5
  11 -14  -2 65204.6 3263.67   2
  11  14  -2 73027.4 2627.31   3
  10  14  -2 8110.59 1178.68   5
  10  14  -2 8472.07 887.152   3
  10 -14  -2 8643.11 1199.54   2
   9 -14  -2 16667.8 1648.40   2
   9  14  -2 14608.7 1528.87   5
   9  14  -2 15526.9 1169.87   3
   8 -14  -2 17746.3 1681.52   2
  -8  14   2 18658.1 1420.87   3
   8  14  -2 19901.0 1737.09   5
   8  14  -2 19305.6 1290.40   3
   7  14  -2 71271.1 3164.07   5
   7 -14  -2 71602.3 3327.85   2
  -7  14   2 70853.5 2564.54   3
   7  14  -2 72805.3 2472.67   3
   6  14  -2 61116.9 2297.62   3
   6 -14  -2 61415.5 3085.17   2
  -6  14   2 59523.2 2183.15   3
   6  14  -2 61671.2 2883.74   5
   5  14  -2 57939.3 1153.06   4
   5 -14  -2 60758.6 3047.49   2
  -5  14   2 58237.3 1961.26   3
   5  14  -2 60230.8 2796.67   5
  -5 -14   2 59274.7 2629.90   1
   5  14  -2 58857.1 2272.35   3
  -4 -14   2 19777.6 1535.56   1
   4 -14  -2 19525.6 1145.73   1
   4 -14  -2 18116.2 1674.33   2
   4  14  -2 18461.5 1506.55   5
  -4  14   2 17377.2 967.117   3
   4  14  -2 17764.6 783.401   4
   3 -14  -2 10710.6 779.131   1
  -3 -14   2 9574.11 1151.54   2
   3 -14  -2 8280.28 1149.01   2
   3  14  -2 10229.8 689.464   4
  -3 -14   2 10154.6 1124.48   1
  -3  14   2 10145.7 609.625   3
  -2 -14   2 56866.0 2634.60   1
   2  14  -2 59626.0 1673.27   4
   2 -14  -2 61159.3 3015.93   2
  -2 -14   2 57122.5 2780.17   2
   2 -14  -2 56183.9 1641.05   1
  -1 -14   2 1347.94 482.894   1
   1  14  -2 1423.71 305.381   4
  -1 -14   2 2009.76 551.454   2
  -1  14   2 1997.31 565.812   4
   1 -14  -2 1450.67 543.308   2
   0 -14   2 125902. 4086.99   2
   0  14  -2 123910. 2909.76   4
   0 -14   2 126112. 4058.02   1
   0 -14  -2 128926. 4347.10   2
   0  14   2 124583. 3916.30   4
  -1 -14  -2 152.159 363.367   2
   1 -14   2 784.480 433.069   2
   1 -14   2 208.794 311.919   1
  -1  14  -2-61.4351 182.221   4
   2 -14   2 69435.2 3145.08   1
   2 -14   2 74919.1 3136.66   2
  -2  14  -2 74257.9 2574.40   4
  -2 -14  -2 70162.0 3188.70   2
   3 -14   2 1164.50 440.046   2
  -3  14  -2 1906.15 497.792   4
  -3 -14  -2 1192.88 494.317   2
   4 -14   2 80248.7 3237.48   2
  -4  14  -2 82085.6 3056.24   4
  -4 -14  -2 81755.8 3424.96   2
   5 -14   2 4113.34 764.680   2
  -5  14  -2 2928.26 680.004   4
  -5 -14  -2 2490.67 643.916   2
   5  14   2 2567.38 781.512   5
   6  14   2 23750.7 2168.96   5
   6 -14   2 24625.7 1768.76   2
  -6 -14  -2 24582.3 1875.44   4
  -6  14  -2 25186.7 1880.28   4
  -6 -14  -2 21161.5 1740.00   2
   7 -14   2 3869.10 715.039   2
  -7  14  -2 4151.18 809.056   4
  -7 -14  -2 3820.12 742.090   2
   7  14   2 3747.94 958.815   5
  -7 -14  -2 4104.47 809.223   4
  -8  14  -2 5278.82 972.844   4
  -8 -14  -2 5060.50 852.465   2
   8  14   2 6751.89 1244.10   5
  -8 -14  -2 4401.34 859.020   4
  -9  14  -2 9309.02 1320.73   4
  -9 -14  -2 8910.58 1255.99   4
   9  14   2 9851.80 1481.61   5
  10  14   2 271.040 377.622   5
 -10  14  -2 815.530 477.753   4
 -10 -14  -2 222.235 318.892   4
 -11  14  -2 10882.8 1557.88   4
 -11 -14  -2 11696.5 1498.60   4
  11  14   2 12671.0 1777.00   5
 -12  14  -2 2667.74 846.379   4
 -12 -14  -2 1464.13 601.141   4
  12  14   2 2071.05 779.685   5
 -16  15   2 10924.9 1613.66   4
  16  15  -2 7484.51 1320.99   5
  16 -15  -2 7869.01 1191.91   2
  15 -15  -2 1547.32 597.859   2
  15  15  -2 746.939 498.535   5
  14 -15  -2 4925.19 926.923   2
  14  15  -2 7069.67 1263.82   5
  13  15  -2 456.116 424.673   5
  13 -15  -2 333.992 355.477   2
  12 -15  -2 19542.0 1848.17   2
  12  15  -2 21613.9 2046.91   5
  12  15  -2 25084.2 1588.83   3
  11  15  -2 1366.60 388.442   3
  11  15  -2 482.354 429.568   5
  11 -15  -2 436.495 428.182   2
  10  15  -2 2834.99 753.806   5
  10 -15  -2 2741.90 755.302   2
  10  15  -2 3813.61 596.948   3
   9 -15  -2 1768.56 628.740   2
   9  15  -2 874.430 484.201   5
   9  15  -2 670.266 303.076   3
   8  15  -2 22872.2 1925.10   5
   8 -15  -2 21229.2 1902.28   2
   8  15  -2 25247.6 1482.01   3
  -7  15   2 4820.76 713.786   3
   7  15  -2 4783.75 908.200   5
   7  15  -2 5263.73 685.201   3
   7 -15  -2 5907.45 1046.95   2
   6 -15  -2 14620.5 1584.96   2
  -6  15   2 13775.7 1070.00   3
   6  15  -2 12097.4 1343.14   5
   6  15  -2 16373.3 1212.62   3
   5  15  -2 11246.2 1297.67   5
   5  15  -2 10813.7 1013.82   3
   5 -15  -2 10499.1 939.850   1
  -5  15   2 9478.96 815.131   3
   5 -15  -2 8532.99 1225.12   2
  -5 -15   2 10955.5 1181.78   1
  -4 -15   2 1381.81 455.247   1
   4  15  -2 1740.09 265.645   4
   4  15  -2 1898.18 541.216   5
   4 -15  -2 1818.35 370.877   1
   4 -15  -2 1445.98 557.026   2
  -4  15   2 1871.50 333.084   3
  -3 -15   2 2439.12 677.835   2
  -3 -15   2 887.774 379.925   1
   3  15  -2 1237.57 268.369   4
  -3  15   2 1223.06 216.520   3
   3  15  -2 1252.04 237.612   4
   3 -15  -2 976.656 275.413   1
   3 -15  -2 1547.79 553.204   2
  -2 -15   2 2118.04 596.458   2
   2  15  -2 2879.55 381.659   4
  -2 -15   2 2950.80 638.716   1
   2 -15  -2 3292.13 422.095   1
   2 -15  -2 2073.71 636.851   2
   2  15  -2 3267.25 458.666   4
  -1 -15   2 23771.4 1874.86   2
   1  15  -2 23995.0 1205.58   4
   1 -15  -2 24516.6 1996.27   2
   0 -15   2 418.495 401.860   2
   0  15  -2 659.062 312.883   4
   0 -15   2 456.100 404.896   1
   0 -15  -2 1017.88 510.307   2
   1 -15   2 23664.0 1857.46   2
  -1  15  -2 25720.1 1458.43   4
  -1 -15  -2 24213.7 1974.62   2
   1 -15   2 20461.3 1728.89   1
   2 -15   2 1347.81 477.113   1
  -2  15  -2 2234.08 505.148   4
  -2 -15  -2 1627.15 554.517   2
   2 -15   2 1798.99 530.808   2
   3 -15   2 21056.7 1743.43   2
  -3  15  -2 20972.7 1490.60   4
  -3 -15  -2 23274.6 1938.79   2
  -4  15  -2 609.677 337.808   4
  -4 -15  -2-433.195 364.803   2
   4 -15   2-187.673 331.156   2
  -5  15  -2 16910.3 1490.92   4
   5 -15   2 19643.3 1668.60   2
  -5 -15  -2 19789.5 1763.55   2
   5  15   2 18756.4 1972.38   5
   6 -15   2 4844.08 857.160   2
  -6  15  -2 5036.97 870.950   4
   6  15   2 2986.89 833.179   5
  -6 -15  -2 4542.82 860.388   2
   7 -15   2 4623.86 811.990   2
  -7  15  -2 4825.94 890.087   4
  -7 -15  -2 3604.00 767.226   2
   7  15   2 4118.90 957.427   5
  -8 -15  -2 460.477 294.108   2
  -8  15  -2 1996.22 633.046   4
   8  15   2 2237.01 825.499   5
  -8 -15  -2 2290.71 638.725   4
  -9  15  -2 246.745 322.677   4
   9  15   2 431.373 463.728   5
  -9 -15  -2-468.578 367.205   4
 -10  15  -2 16840.6 1852.02   4
  10  15   2 16690.8 2029.85   5
 -10 -15  -2 15717.2 1722.46   4
 -11  15  -2 3743.21 956.660   4
  11  15   2 4591.65 1131.05   5
 -11 -15  -2 3325.08 840.454   4
  15 -16  -2 10041.8 1376.52   2
  15  16  -2 10318.9 1552.79   5
  14 -16  -2-296.529 364.573   2
  14  16  -2-414.304 425.497   5
  13 -16  -2 40270.6 2742.77   2
  13  16  -2 50335.6 3273.69   5
  12 -16  -2 1015.27 582.612   2
  12  16  -2 1491.84 682.541   5
  11 -16  -2 34509.3 2545.64   2
  11  16  -2 33309.7 2552.04   5
  10 -16  -2 1874.34 582.255   2
  10  16  -2 1303.80 573.548   5
  10  16  -2 1504.82 393.417   3
   9  16  -2 12545.7 1056.38   3
   9 -16  -2 10903.1 1421.34   2
   9  16  -2 11972.4 1492.93   5
   8  16  -2 17263.6 1234.64   3
   8 -16  -2 15555.9 1697.95   2
   8  16  -2 17372.1 1739.15   5
   7  16  -2 45797.2 1994.91   3
   7 -16  -2 47243.4 2925.58   2
   7  16  -2 49464.5 2854.73   5
   6  16  -2 60545.5 3089.49   5
   6  16  -2 57644.5 2282.32   3
   5  16  -2 41599.1 1982.62   3
   5  16  -2 40983.0 946.725   4
   5 -16  -2 45236.5 1970.95   1
   5 -16  -2 41895.6 2717.33   2
   5  16  -2 41873.3 2510.45   5
  -5 -16   2 39013.1 2256.39   1
   4 -16  -2 41748.5 1780.13   1
   4  16  -2 41814.8 1165.50   4
   4 -16  -2 39931.5 2647.98   2
   4  16  -2 42266.1 2475.27   5
  -4 -16   2 36971.7 2229.82   1
  -3 -16   2 4333.82 784.523   1
   3 -16  -2 3032.85 457.728   1
   3  16  -2 3605.74 400.774   4
  -3 -16   2 3801.33 830.076   2
   3 -16  -2 3705.36 848.664   2
  -2 -16   2 63627.3 3164.83   2
   2  16  -2 67631.3 1884.75   4
  -2 -16   2 60420.5 2878.62   1
   2 -16  -2 57751.4 3162.97   2
   2 -16  -2 61711.9 1836.99   1
  -1 -16   2 4622.84 819.410   1
   1 -16  -2 4300.47 886.797   2
  -1 -16   2 5233.29 931.187   2
   1  16  -2 3824.74 515.511   4
   0 -16   2 78521.6 3496.57   2
   0 -16   2 79409.7 3416.85   1
   0  16  -2 81064.3 2467.95   4
   0 -16  -2 78739.2 3671.00   2
   1 -16   2 501.783 360.863   2
  -1  16  -2 48.3932 176.295   4
  -1 -16  -2-161.452 411.014   2
   1 -16   2-236.502 318.799   1
   2 -16   2 30683.7 2180.92   2
  -2  16  -2 29659.3 1708.49   4
  -2 -16  -2 32493.8 2343.84   2
   2 -16   2 27699.8 2114.13   1
   3 -16   2 2533.15 650.475   2
  -3  16  -2 1407.15 410.389   4
   3 -16   2 937.382 477.520   1
  -3 -16  -2 1512.84 570.709   2
   4 -16   2 26157.0 2018.60   2
  -4  16  -2 28309.0 1856.86   4
  -4 -16  -2 24853.0 2045.19   2
   5  16   2 13778.5 1761.85   5
   5 -16   2 9425.71 1220.77   2
  -5  16  -2 10349.2 1207.50   4
  -5 -16  -2 10793.1 1364.72   2
   6 -16   2 29418.7 2099.82   2
  -6  16  -2 25400.8 1951.69   4
  -6 -16  -2 27222.6 2108.63   2
   6  16   2 28351.5 2537.24   5
  -7  16  -2 11334.7 1376.48   4
  -7 -16  -2 9742.04 1266.45   2
   7 -16   2 10932.1 1285.54   2
   7  16   2 13798.4 1819.30   5
  -8 -16  -2 626.883 371.620   2
  -8  16  -2 793.032 454.068   4
   8  16   2 1336.15 693.340   5
  -9  16  -2 5879.87 1089.48   4
  -9 -16  -2 5694.64 1034.33   4
   9  16   2 6035.97 1282.64   5
 -10 -16  -2 9148.32 1337.12   4
 -10  16  -2 9425.85 1447.76   4
  10  16   2 11069.4 1715.43   5
  14 -17  -2 975.971 516.059   2
  14  17  -2 1088.32 636.939   5
  13 -17  -2 459.833 415.651   2
  13  17  -2 316.220 426.998   5
  12 -17  -2-2.09270 349.498   2
  12  17  -2 89.1376 379.115   5
  11  17  -2 80.7758 350.244   5
  11 -17  -2 384.537 348.971   2
  10  17  -2 1686.01 673.797   5
  10 -17  -2 1225.25 601.310   2
   9 -17  -2 312.148 221.768   2
   9  17  -2 1059.61 496.063   5
   8 -17  -2 145.598 332.647   2
   8  17  -2 259.586 189.028   3
   8  17  -2 551.227 432.054   5
   7 -17  -2 433.270 483.214   2
   7  17  -2 793.979 282.811   3
   7  17  -2 456.034 398.494   5
   6  17  -2 1544.50 416.824   3
   6 -17  -2 395.494 408.147   2
   6  17  -2 790.443 448.544   5
   6 -17  -2 853.408 313.643   1
   5  17  -2 299.336 217.012   3
  -5 -17   2 178.379 215.030   1
   5 -17  -2 5.92717 326.260   2
   5  17  -2 200.994 342.116   5
   5 -17  -2-78.9646 202.894   1
   4 -17  -2 475.887 230.555   1
   4  17  -2 105.677 256.501   5
   4 -17  -2-23.5416 341.534   2
  -4 -17   2 108.346 249.861   1
   3 -17  -2 213.689 182.694   1
  -3 -17   2 532.577 369.835   1
   3  17  -2 499.921 191.925   4
   3 -17  -2 177.519 359.662   2
  -2 -17   2 2169.80 672.717   2
   2 -17  -2 1569.60 315.900   1
  -2 -17   2 1472.88 532.312   1
   2  17  -2 1644.59 333.807   4
   2 -17  -2 2099.87 663.448   2
  -1 -17   2 1389.24 579.174   2
   1  17  -2 1255.18 329.281   4
  -1 -17   2 1158.11 470.956   1
   1 -17  -2 864.728 488.901   2
   0 -17   2 1555.07 532.266   1
   0 -17   2 291.302 377.673   2
   0  17  -2 712.385 306.547   4
   0 -17  -2 373.808 480.879   2
   1 -17   2 1317.45 533.013   2
  -1  17  -2 1582.63 416.523   4
   1 -17   2 1783.60 612.789   1
  -1 -17  -2 1491.41 635.130   2
   2 -17   2 712.596 416.809   2
  -2  17  -2 1261.26 403.916   4
  -2 -17  -2 640.083 410.411   2
   2 -17   2 572.565 393.413   1
   3 -17   2-369.366 296.554   2
  -3  17  -2 55.8616 188.437   4
  -3 -17  -2-882.003 498.914   2
   3 -17   2-398.256 387.182   1
   4 -17   2 411.763 427.751   1
   4 -17   2 570.409 407.904   2
  -4  17  -2 561.084 318.729   4
  -4 -17  -2 365.603 381.568   2
   5 -17   2 1234.46 514.777   2
  -5  17  -2 1151.91 447.562   4
  -5 -17  -2 1373.39 552.138   2
   5  17   2 2006.90 740.162   5
   6 -17   2 599.229 380.314   2
  -6  17  -2 719.940 483.450   4
  -6 -17  -2-337.123 440.466   2
   6  17   2-740.081 542.316   5
  -7  17  -2 1871.40 647.146   4
  -7 -17  -2 1590.51 577.150   2
   7  17   2 2099.41 846.849   5
  -8 -17  -2 1566.61 613.267   2
  -8  17  -2 2205.55 709.893   4
   8  17   2 1797.30 757.652   5
  -9  17  -2 943.484 478.586   4
   9  17   2 1987.83 770.392   5
  13 -18  -2 37014.6 2802.52   2
  13  18  -2 46729.0 3342.62   5
  12 -18  -2 1141.98 565.026   2
  12  18  -2 1026.35 629.087   5
  11 -18  -2 27524.3 2410.70   2
  11  18  -2 27385.3 2464.43   5
  10 -18  -2-35.1261 372.809   2
  10  18  -2 310.974 455.576   5
   9  18  -2 9048.96 1379.42   5
   9 -18  -2 10238.1 1463.32   2
   8  18  -2 3952.03 910.160   5
   8 -18  -2 5262.61 1100.61   2
   7  18  -2 31110.7 2418.18   5
   7 -18  -2 29895.1 2474.95   2
   7 -18  -2 26875.3 1779.60   1
   6 -18  -2 33236.6 1872.31   1
   6 -18  -2 35618.3 2691.65   2
   6  18  -2 33613.3 2487.69   5
   6  18  -2 30822.1 1706.18   3
   5 -18  -2 7614.56 851.542   1
   5 -18  -2 8030.85 1315.67   2
   5  18  -2 7085.86 1150.60   5
   5  18  -2 8023.44 885.165   3
   4  18  -2 12192.5 1462.88   5
  -4 -18   2 12498.4 1382.69   1
   4 -18  -2 12681.4 1020.05   1
   4  18  -2 13649.4 1216.24   3
   4 -18  -2 13680.5 1666.46   2
  -3 -18   2-262.061 307.925   1
   3 -18  -2 708.428 400.163   2
  -2 -18   2 19337.7 1735.24   1
  -2 -18   2 20630.2 1948.65   2
   2 -18  -2 22481.8 2139.15   2
  -1 -18   2 2842.09 778.022   2
  -1 -18   2 1744.48 572.435   1
   1 -18  -2 1426.04 592.301   2
   0 -18   2 54910.4 2992.25   1
   0 -18   2 56738.0 3196.32   2
   0  18  -2 61113.5 2237.44   4
   0 -18  -2 50812.8 3188.58   2
   1 -18   2-387.914 333.587   1
   1 -18   2-66.3598 243.764   2
  -1  18  -2 149.156 213.792   4
  -1 -18  -2 61.7153 293.652   2
   2 -18   2 7561.60 1172.13   2
  -2  18  -2 7090.21 891.670   4
  -2 -18  -2 8783.90 1301.59   2
   2 -18   2 6799.50 1105.69   1
   3 -18   2 756.445 449.407   2
  -3  18  -2 1769.41 488.682   4
  -3 -18  -2 1396.35 553.579   2
   3 -18   2 796.091 400.956   1
   4 -18   2 15933.2 1708.58   2
  -4  18  -2 17913.1 1544.67   4
  -4 -18  -2 14153.8 1665.89   2
   4 -18   2 15452.7 1725.94   1
   4  18   2 15190.3 1931.28   5
  -5  18  -2 16789.8 1579.97   4
  -5 -18  -2 15552.7 1746.09   2
   5 -18   2 14069.4 1710.22   1
   5  18   2 19206.3 2191.97   5
   5 -18   2 16242.6 1691.64   2
   6 -18   2 40380.4 2659.17   2
  -6  18  -2 35539.9 2374.89   4
  -6 -18  -2 34705.2 2568.30   2
  -7  18  -2 13519.1 1545.16   4
   7  18   2 10617.7 1718.04   5
  -7 -18  -2 11509.2 1491.76   2
  -8 -18  -2 2542.62 727.776   2
  -8  18  -2 3757.62 875.425   4
   8  18   2 3614.02 1085.28   5
  12  19  -2 1787.64 766.461   5
  12 -19  -2 1114.84 568.301   2
  11 -19  -2 282.745 517.797   2
  11  19  -2 165.472 331.933   5
  10  19  -2-360.677 433.371   5
  10 -19  -2 58.4635 363.707   2
   9 -19  -2 1107.05 585.342   2
   9  19  -2 199.945 367.018   5
   8 -19  -2 783.374 473.051   2
   8  19  -2 784.886 513.890   5
   7 -19  -2 8944.58 1426.52   2
   7  19  -2 8189.24 1311.15   5
   6  19  -2 7210.47 1244.42   5
   6 -19  -2 4770.50 1015.43   2
   5  19  -2 2544.87 772.920   5
   5 -19  -2 2071.80 744.549   2
   4 -19  -2 1102.67 530.430   2
  -4 -19   2 1551.34 559.732   1
   4  19  -2 1327.16 577.218   5
   3  19  -2 205.167 329.290   5
   3 -19  -2-94.0873 335.526   2
  -3 -19   2 480.713 373.696   1
  -2 -19   2-34.5686 261.758   1
   2 -19  -2-116.134 325.184   2
  -1 -19   2 7787.02 1159.11   1
   1 -19  -2 8550.31 1382.64   2
   0 -19   2 129.252 278.337   1
   0 -19  -2 143.350 288.472   2
   0 -19   2 738.785 440.227   2
   1 -19   2 6553.13 1167.99   2
  -1 -19  -2 6800.69 1236.19   2
   1 -19   2 6427.70 1108.51   1
   2 -19   2-182.643 247.570   2
   2 -19   2-39.3048 304.938   1
  -2 -19  -2 286.805 385.613   2
  -3 -19  -2-60.5131 393.180   2
   3 -19   2 22.5212 310.608   1
   3 -19   2 228.805 346.093   2
   4 -19   2 941.662 544.377   1
   4 -19   2-78.7826 355.413   2
  -4 -19  -2-275.545 340.807   2
   4  19   2-506.073 507.210   5
   5 -19   2 348.330 398.354   2
  -5 -19  -2 230.274 444.940   2
   5  19   2 2000.94 789.952   5
   5 -19   2 1271.70 614.097   1
   6  19   2 618.472 614.154   5
  -6  19  -2 540.481 415.513   4
  -6 -19  -2 249.081 383.874   2
   6 -19   2 210.249 450.896   1
  10 -20  -2 42.3135 278.902   2
  10  20  -2 2184.78 775.876   5
   9 -20  -2 2909.95 869.174   2
   9  20  -2 2221.48 809.700   5
   8 -20  -2-798.315 501.628   2
   8  20  -2 848.815 574.652   5
   7  20  -2 16790.7 1932.71   5
   7 -20  -2 14841.3 1877.16   2
   6 -20  -2 22665.3 2300.32   2
   6  20  -2 26565.4 2358.64   5
   5  20  -2 2436.72 744.303   5
   5 -20  -2 3369.32 954.869   2
   4 -20  -2 1846.33 670.085   2
   4  20  -2 2070.80 687.810   5
  -4 -20   2 2100.69 599.880   1
   3 -20  -2 2126.60 739.523   2
   3  20  -2 1518.17 554.940   5
  -3 -20   2 1079.84 451.650   1
  -2 -20   2 3627.98 774.945   1
   2 -20  -2 3202.77 891.511   2
  -1 -20   2 835.837 448.625   1
   1 -20  -2 16.5318 520.167   2
   0 -20  -2 35937.9 2831.90   2
   0 -20   2 36738.1 2575.62   1
  -1 -20  -2 71.9786 357.595   2
   1 -20   2 932.989 542.310   1
  -2 -20  -2 3474.87 888.920   2
   2 -20   2 3517.43 845.158   1
   3 -20   2 370.990 360.059   1
  -3 -20  -2-59.9804 325.728   2
  -4 -20  -2 13903.3 1751.19   2
   4 -20   2 13580.6 1699.55   1
   4  20   2 15321.1 2055.23   5
   5  20   2 3134.41 1009.07   5
   5 -20   2 4466.06 1009.73   1
  -5 -20  -2 3910.47 973.192   2
   7 -21  -2 8573.16 1491.67   2
   7  21  -2 10834.1 1629.96   5
   6 -21  -2 16254.7 2000.70   2
   6  21  -2 13667.1 1756.90   5
   5  21  -2 2563.14 817.176   5
   5 -21  -2 5001.57 1154.10   2
   4 -21  -2 240.025 373.948   2
   4  21  -2-495.556 482.901   5
   3  21  -2-41.1270 302.806   5
   3 -21  -2-270.379 360.875   2
  -3 -21   2 350.701 401.952   1
  -2 -21   2 259.449 294.514   1
   2  21  -2-539.199 409.848   5
   2 -21  -2 453.445 437.004   2
  -1 -21   2 8724.27 1275.28   1
   1 -21  -2 8367.77 1404.54   2
   0 -21   2-759.048 477.368   1
   0 -21  -2-61.9649 308.523   2
  -1 -21  -2 11365.4 1658.55   2
   1 -21   2 9892.31 1412.61   1
  -2 -21  -2-304.771 465.960   2
   2 -21   2 154.701 349.402   1
 -22   0   3-705.622 499.510   4
  22   0  -3 97.3700 352.025   3
 -21   0   3-676.971 443.888   4
  21   0  -3 499.233 472.691   3
 -20   0   3 173.069 256.117   4
  20   0  -3-141.769 366.369   3
 -19   0   3-242.885 336.764   4
  19   0  -3-426.770 389.177   3
 -18   0   3 404.350 287.697   4
  18   0  -3-239.307 481.229   3
 -17   0   3-306.202 268.104   4
  17   0  -3-533.292 434.275   3
 -16   0   3-194.005 246.066   4
  16   0  -3 152.302 318.898   3
 -15   0   3 47.6912 254.179   4
  15   0  -3-143.454 301.208   3
  14   0  -3-102.274 226.643   3
 -14   0   3-217.160 246.254   4
  13   0  -3-55.6274 187.963   3
  12   0  -3 101.673 244.233   3
 -12   0   3 18.8495 136.021   5
  11   0  -3 100.435 187.933   3
 -11   0   3 47.7417 118.970   5
  10   0  -3 475.871 285.228   3
   9   0  -3-9.15692 172.684   3
   8   0  -3 52.6879 168.047   3
   7   0  -3-13.3967 144.740   3
   6   0  -3-38.8604 180.291   3
   6   0  -3 49.9177 121.038   1
   5   0  -3 85.0562 99.1967   1
   5   0  -3 38.5443 148.317   3
  -5   0   3 33.9186 74.8033   4
  -4   0   3 96.3542 118.008   1
   4   0  -3 329.081 160.975   1
  -4   0   3 157.549 116.356   4
  -3   0   3 202.201 130.806   1
  -3   0   3 207.313 132.236   4
   3   0  -3 54.8105 140.731   4
   3   0  -3 56.8505 113.135   1
  -2   0   3-0.55725 101.163   4
  -2   0   3-38.9741 126.482   1
   2   0  -3 25.0189 143.421   4
   1   0  -3 96.3230 144.666   4
   0   0  -3 18.6832 181.231   4
   1   0   3 61.9234 151.802   5
  -1   0  -3 78.9263 282.725   4
  -2   0  -3 67.9169 208.221   4
   2   0   3 144.679 138.179   5
   3   0   3-14.3887 87.7234   5
  -3   0  -3 2.57770 79.6781   2
  -3   0  -3-60.7123 205.033   4
  -4   0  -3 53.2500 39.5255   2
  -4   0  -3 58.7347 252.059   4
   4   0   3 275.889 147.292   5
   5   0   3-109.801 167.168   5
  -5   0  -3-71.3064 281.831   4
  -6   0  -3 300.631 369.392   4
  -6   0  -3 225.575 188.498   3
   6   0   3-85.7664 104.571   5
  -7   0  -3 476.408 586.750   4
  -8   0  -3 409.274 357.492   4
  -9   0  -3-197.303 289.196   4
 -10   0  -3-617.429 445.291   4
 -11   0  -3 419.246 346.804   4
 -12   0  -3 1557.29 708.320   4
 -13   0  -3 7.66747 184.683   4
 -14   0  -3 202.036 380.824   4
 -15   0  -3-511.862 513.775   4
 -22  -1   3 7573.74 1331.51   4
 -22   1   3 5088.10 1147.81   4
  22   1  -3 5566.42 1194.63   3
 -21  -1   3 6037.06 1149.12   4
 -21   1   3 3920.46 918.221   4
  21  -1  -3 5223.48 1109.49   3
  21   1  -3 4359.98 999.485   3
 -20  -1   3 3327.35 839.665   4
 -20   1   3 4532.90 990.153   4
  20  -1  -3 4175.66 993.484   3
  20   1  -3 2450.98 762.965   3
 -19  -1   3 1077.08 441.241   4
 -19   1   3 1331.52 547.139   4
  19  -1  -3 1036.22 595.156   3
  19   1  -3 618.880 444.162   3
 -18  -1   3 13365.9 1460.83   4
 -18   1   3 14112.5 1548.11   4
  18  -1  -3 16635.1 1729.81   3
  18   1  -3 14485.9 1592.15   3
 -17  -1   3 10350.6 1232.21   4
 -17   1   3 9040.51 1178.84   4
  17  -1  -3 10255.0 1320.82   3
  17   1  -3 9362.02 1235.34   3
 -16  -1   3 42127.4 2326.62   4
 -16   1   3 42496.1 2400.54   4
  16  -1  -3 40971.4 2474.28   3
  16   1  -3 41178.7 2457.04   3
 -15  -1   3 8337.23 984.346   4
 -15   1   3 7468.46 970.216   4
  15  -1  -3 8491.73 1091.12   3
  15   1  -3 7012.12 975.208   3
 -14  -1   3 2604.16 531.546   4
  14  -1  -3 4072.20 734.068   3
  14   1  -3 3824.71 706.787   3
  13  -1  -3 8231.11 992.923   3
  13   1  -3 9035.74 1021.87   3
 -12  -1   3 31200.7 1763.49   5
  12  -1  -3 27262.1 1676.40   3
  12   1  -3 31245.4 1780.14   3
  11  -1  -3 4696.35 669.357   3
 -11  -1   3 5085.09 674.829   5
  11   1  -3 3679.05 618.214   3
  10  -1  -3 205604. 4129.36   3
 -10  -1   3 208244. 4015.35   5
  10   1  -3 209433. 4137.66   3
   9  -1  -3 12305.4 970.364   3
  -9  -1   3 13392.6 969.716   5
   9   1  -3 14073.0 1036.94   3
   8   1  -3 112668. 2738.71   3
   8  -1  -3 115022. 2752.97   3
   7  -1  -3 23651.8 1180.57   3
   7   1  -3 23668.0 1201.95   3
  -6   1   3 241908. 3640.99   3
   6  -1  -3 247695. 3566.05   3
   6   1  -3 248283. 3736.75   3
   5  -1  -3 98891.8 2165.58   3
   5   1  -3 100982. 2305.26   3
  -5   1   3 100991. 2336.20   4
   5  -1  -3 97279.0 2029.45   1
  -5  -1   3 97576.8 2029.61   4
  -5  -1   3 105292. 2329.42   1
   4  -1  -3 225724. 3154.83   3
   4   1  -3 224182. 3060.47   4
   4  -1  -3 226388. 2939.19   1
  -4   1   3 215369. 3446.07   4
   4   1  -3 223624. 3329.43   1
  -4  -1   3 217825. 3044.65   4
  -4   1   3 227182. 2933.50   1
  -4  -1   3 230796. 3346.26   1
  -3   1   3 236140. 2912.66   1
  -3  -1   3 237855. 3369.50   1
   3  -1  -3 232097. 2961.55   1
   3  -1  -3 240567. 3613.06   4
   3   1  -3 230545. 3241.69   4
  -2  -1   3 8517.28 658.043   4
  -2   1   3 9215.93 591.044   1
  -2  -1   3 10046.0 718.103   1
   2  -1  -3 10633.6 807.920   4
   2   1  -3 9090.90 692.044   4
  -1  -1   3 222491. 3535.36   4
   1   1  -3 229514. 3683.59   4
   1  -1  -3 233617. 3909.28   4
   0   1  -3 18714.8 1134.97   4
   0  -1   3 17655.2 1050.23   4
   0  -1   3 18717.0 659.754   5
   0  -1  -3 18872.4 1180.77   4
  -1   1  -3 739606. 7521.96   4
   1  -1   3 739165. 4686.48   5
   1   1   3 737398. 5779.02   5
   1  -1   3 728098. 7122.09   4
  -2  -1  -3 155.897 262.380   4
  -2   1  -3 205.511 254.514   4
  -2  -1  -3 138.886 138.441   2
   2   1   3 46.3102 130.834   5
   2  -1   3 70.8179 112.844   5
  -3   1  -3 85121.1 2882.88   4
  -3  -1  -3 83839.9 1532.00   2
  -3  -1  -3 84098.3 2899.88   4
   3   1   3 84986.7 2219.06   5
   3  -1   3 84553.7 1942.55   5
  -4  -1  -3 2373.65 524.274   4
  -4   1  -3 2351.46 554.350   4
   4   1   3 2232.98 395.598   5
  -4  -1  -3 2330.27 218.308   2
   4  -1   3 2169.72 358.603   5
   5  -1   3 181626. 3338.25   5
  -5   1  -3 179370. 4641.86   4
  -5  -1  -3 171325. 4558.75   4
  -6  -1  -3 46430.5 2506.94   4
  -6   1  -3 48319.3 2539.57   4
  -6  -1  -3 45752.9 2141.02   3
  -7   1  -3 335112. 6942.19   4
  -7  -1  -3 325577. 6906.28   4
   8   1   3 57013.1 2387.60   5
  -8  -1  -3 57250.9 3032.94   4
  -8   1  -3 58052.4 3035.88   4
  -9  -1  -3 19837.2 1877.53   4
  -9   1  -3 18751.1 1813.00   4
 -10  -1  -3 8319.08 1267.47   4
 -10   1  -3 7236.61 1200.91   4
 -11  -1  -3 37909.9 2811.98   4
 -11   1  -3 41833.3 2956.81   4
 -12  -1  -3 99499.3 4712.42   4
 -12   1  -3 98375.6 4694.30   4
 -13   1  -3 26840.0 2556.67   4
 -13  -1  -3 24745.8 2473.44   4
 -14   1  -3 55203.0 3797.38   4
 -14  -1  -3 57854.4 3882.58   4
 -15  -1  -3 2.98552 304.500   4
 -15   1  -3 191.610 316.575   4
 -22  -2   3 1627.96 673.855   4
 -22   2   3 2360.87 759.541   4
  22   2  -3 1718.21 712.377   3
 -21  -2   3 902.754 481.932   4
 -21   2   3 736.711 553.079   4
  21  -2  -3 1791.36 683.761   3
  21   2  -3 1331.33 607.406   3
 -20  -2   3-810.771 457.255   4
 -20   2   3 29.8903 325.202   4
  20  -2  -3 147.551 300.647   3
  20   2  -3-113.869 261.661   3
 -19  -2   3 23848.9 2007.11   4
 -19   2   3 29938.5 2346.13   4
  19  -2  -3 28992.4 2383.88   3
  19   2  -3 26373.4 2225.99   3
 -18  -2   3 1447.65 512.210   4
 -18   2   3 1635.46 535.092   4
  18  -2  -3 2519.96 751.784   3
  18   2  -3 1301.97 543.829   3
 -17  -2   3-114.473 304.898   4
 -17   2   3 16.0259 256.131   4
  17  -2  -3 342.788 326.839   3
  17   2  -3 606.418 396.279   3
 -16  -2   3 670.322 300.465   4
 -16   2   3 186.908 267.077   4
  16  -2  -3 122.954 387.276   3
  16   2  -3 323.530 396.418   3
 -15  -2   3 11808.7 1158.80   4
  15  -2  -3 12468.9 1334.11   3
  15   2  -3 11637.2 1257.37   3
 -14  -2   3 61.0961 171.051   4
  14  -2  -3-237.724 234.804   3
  14   2  -3 308.026 263.953   3
 -13  -2   3 359.803 252.195   4
  13  -2  -3 82.1252 196.090   3
  13   2  -3 157.872 234.298   3
 -12  -2   3 119.742 188.161   3
  12  -2  -3 34.2932 171.971   3
  12   2  -3 510.421 293.007   3
 -12  -2   3-173.754 185.805   5
  11  -2  -3 24005.5 1493.30   3
 -11  -2   3 23043.6 1440.18   5
  11   2  -3 25402.9 1533.31   3
  10   2  -3 4897.42 656.792   3
  10  -2  -3 5844.25 719.156   3
 -10  -2   3 5228.77 660.143   5
   9  -2  -3 543.293 274.067   3
  -9  -2   3 296.624 154.906   5
   9   2  -3 89.1070 183.899   3
   8  -2  -3 3335.08 487.665   3
   8   2  -3 2785.97 450.026   3
  -8  -2   3 2924.16 421.775   5
  -8   2   3 2238.87 408.526   3
  -7  -2   3 12809.8 801.330   5
   7   2  -3 12962.0 911.671   3
   7  -2  -3 11711.4 828.529   3
  -7   2   3 12452.9 867.703   3
  -6   2   3 28892.1 1238.78   3
   6   2  -3 28221.7 1295.49   3
  -6  -2   3 29646.6 1094.27   5
   6  -2  -3 28926.3 1222.54   3
  -5  -2   3 21661.7 1110.29   1
  -5   2   3 21441.8 1006.69   3
   5  -2  -3 19611.3 863.926   1
  -5  -2   3 20823.0 859.998   4
   5  -2  -3 20105.5 962.543   3
   4  -2  -3 167419. 2621.00   3
   4  -2  -3 154913. 2292.60   1
  -4  -2   3 165475. 2990.33   1
   4   2  -3 159555. 2414.00   4
  -4  -2   3 161682. 2430.46   4
  -3  -2   3 14037.2 760.850   4
  -3  -2   3 14075.5 882.103   1
   3  -2  -3 15541.6 706.444   1
   3  -2  -3 15823.8 971.992   4
  -3   2   3 15008.5 678.804   1
   3   2  -3 13705.7 758.317   4
  -2  -2   3 11612.0 738.304   4
  -2   2   3 13233.3 640.320   1
  -2  -2   3 12724.6 854.999   1
   2   2  -3 11821.1 762.005   4
   2  -2  -3 11720.4 872.285   4
   1  -2  -3 2600.24 449.056   4
   1   2  -3 2045.92 368.663   4
  -1  -2   3 1786.65 323.073   4
   0   2  -3 154368. 3171.38   4
   0  -2   3 144460. 2946.47   4
   0  -2  -3 150824. 3380.76   4
   0  -2   3 150025. 1462.07   5
  -1  -2  -3 2614.33 524.391   4
  -1   2  -3 2332.94 455.597   4
   1  -2   3 2082.26 383.550   4
   1  -2   3 2120.36 226.798   5
  -1  -2  -3 2474.67 351.991   2
  -2  -2  -3 140481. 3606.23   4
  -2   2  -3 144069. 3497.55   4
   2   2   3 141778. 2902.75   5
  -2  -2  -3 142567. 2370.05   2
  -3  -2  -3-179.670 238.119   4
  -3  -2  -3-18.7001 83.1722   2
  -3   2  -3 208.436 82.3574   2
  -3   2  -3 214.858 200.250   4
   3   2   3 172.189 159.012   5
   4   2   3 867.389 273.201   5
  -4  -2  -3 732.199 339.787   4
  -4   2  -3 863.690 124.325   2
  -4   2  -3 1102.91 403.152   4
  -4  -2  -3 988.779 177.098   2
  -5  -2  -3 7510.95 980.623   4
  -5   2  -3 7659.24 971.983   4
  -5  -2  -3 7384.75 390.848   2
  -5   2  -3 6723.25 663.422   5
  -6   2  -3 81413.8 2450.80   5
  -6  -2  -3 85174.8 3389.39   4
  -6   2  -3 84048.8 3325.76   4
  -7  -2  -3 58786.2 2935.21   4
  -7   2  -3 58095.9 2896.90   4
  -7  -2  -3 54835.8 2410.80   3
  -7   2  -3 50691.8 2086.23   5
  -8   2  -3 43268.0 2637.38   4
  -8   2  -3 34734.2 1839.39   5
  -8  -2  -3 38480.3 2502.40   4
   8   2   3 40446.8 2075.92   5
   9   2   3 3152.36 656.337   5
  -9  -2  -3 2283.47 679.912   4
  -9   2  -3 2090.04 642.000   4
  -9   2  -3 2747.77 560.953   5
 -10  -2  -3 3567.13 830.047   4
 -10   2  -3 5704.45 1077.98   4
  10   2   3 5008.58 820.589   5
 -11  -2  -3 17809.5 1934.93   4
 -11   2  -3 18391.9 1966.59   4
 -12  -2  -3 10796.3 1590.73   4
 -12   2  -3 12198.5 1706.61   4
 -13  -2  -3 23157.1 2377.58   4
 -13   2  -3 24355.0 2457.69   4
 -14   2  -3 1007.19 662.372   4
 -14  -2  -3 2143.27 820.945   4
 -22  -3   3 380.840 372.273   4
 -22   3   3-15.5170 293.574   4
 -21  -3   3 8051.20 1270.57   4
 -21   3   3 10765.0 1572.17   4
  21   3  -3 10315.2 1478.60   3
 -20  -3   3-43.7373 268.594   4
 -20   3   3 229.450 307.942   4
  20  -3  -3 473.070 481.778   3
  20   3  -3 136.006 394.782   3
 -19  -3   3 15566.6 1616.23   4
 -19   3   3 17690.5 1849.63   4
  19  -3  -3 15501.5 1787.75   3
  19   3  -3 14765.2 1675.32   3
 -18   3   3 8047.71 1197.70   4
  18  -3  -3 7631.90 1207.72   3
  18   3  -3 9716.17 1308.52   3
 -18  -3   3 10019.2 1238.47   4
 -17  -3   3 12752.8 1323.13   4
 -17   3   3 11274.0 1342.24   4
  17  -3  -3 12435.1 1468.70   3
  17   3  -3 11355.7 1362.57   3
 -16  -3   3 67882.4 2864.52   4
 -16   3   3 69970.9 3162.01   4
  16  -3  -3 63952.6 3135.25   3
  16   3  -3 68541.2 3139.95   3
 -15  -3   3 790.653 328.579   4
  15  -3  -3 177.016 225.728   3
  15   3  -3 579.753 350.038   3
 -14  -3   3 32025.5 1745.46   4
  14  -3  -3 29635.4 1956.47   3
  14   3  -3 34769.9 2042.12   3
 -13  -3   3-61.0209 280.670   3
 -13  -3   3 656.931 264.678   4
  13  -3  -3 655.808 312.917   3
  13   3  -3 200.043 252.243   3
 -12  -3   3 186980. 3666.86   4
 -12   3   3 185251. 4472.58   3
  12  -3  -3 192077. 4494.82   3
  12   3  -3 190099. 4348.30   3
 -12  -3   3 191102. 4455.79   5
 -12  -3   3 195722. 4466.52   3
 -11  -3   3 6214.63 627.012   4
  11  -3  -3 6575.55 806.183   3
 -11   3   3 7391.75 853.456   3
 -11  -3   3 7957.06 870.863   5
  11   3  -3 4672.37 678.051   3
 -10   3   3 124658. 3314.57   3
 -10  -3   3 123904. 3190.83   5
  10   3  -3 120764. 3178.34   3
  10  -3  -3 123253. 3235.67   3
  -9  -3   3 16896.7 1166.59   3
   9   3  -3 17745.7 1170.26   3
   9  -3  -3 16210.5 1105.82   3
  -9  -3   3 17273.1 1124.25   5
  -9   3   3 17741.9 1181.04   3
  -8   3   3 1161.14 293.825   3
   8  -3  -3 980.912 271.334   3
  -8  -3   3 967.319 260.469   5
  -7   3   3 18228.9 1046.90   3
   7  -3  -3 18211.5 1029.15   3
  -7  -3   3 18333.7 975.927   5
   7   3  -3 18787.3 1110.73   3
   6   3  -3 32108.6 1409.44   3
  -6  -3   3 30026.2 1132.87   5
  -6  -3   3 29393.8 953.360   4
   6  -3  -3 31342.7 1254.08   3
   5  -3  -3 365600. 4003.47   3
  -5  -3   3 364193. 3466.29   5
  -5   3   3 355806. 4063.42   3
  -5  -3   3 365978. 3252.78   4
  -4  -3   3 27591.2 935.119   4
  -4  -3   3 29298.5 833.696   5
  -4  -3   3 30478.8 1355.76   1
   4  -3  -3 27766.0 900.953   1
   4   3  -3 27630.6 938.650   4
   4  -3  -3 27566.9 1033.60   3
  -3  -3   3 63728.4 943.171   5
   3  -3  -3 66049.5 1538.38   3
  -3  -3   3 65952.3 2008.51   1
   3  -3  -3 62861.6 1272.66   1
  -3   3   3 69767.1 1307.15   1
  -3  -3   3 61646.6 1508.57   4
   3  -3  -3 64485.9 2035.90   4
   3   3  -3 64939.6 1571.10   4
   2   3  -3 42424.5 1398.26   4
  -2  -3   3 41267.5 1327.29   4
  -2   3   3 42644.4 1024.40   1
   2  -3  -3 44768.9 1751.38   4
  -2  -3   3 43571.5 1652.07   1
   1   3  -3 193703. 3237.82   4
  -1  -3   3 186763. 3078.61   4
   0   3  -3 12460.4 901.766   4
   0  -3   3 11866.3 839.520   4
   0  -3  -3 12731.3 829.868   2
   0  -3  -3 11273.1 958.509   4
  -1   3  -3 102160. 2762.97   4
  -1  -3  -3 98306.5 2229.15   2
   1  -3   3 95692.9 2506.22   4
  -1  -3  -3 100995. 2966.18   4
  -2  -3  -3-426.667 276.979   4
  -2   3  -3 79.4036 196.175   4
  -2  -3  -3-25.8105 147.044   2
   2  -3   3 118.301 131.638   4
  -2   3  -3 116.028 106.934   2
   2   3   3 355.629 219.996   5
  -3  -3  -3 128583. 3658.49   4
  -3  -3  -3 124884. 2334.70   2
  -3   3  -3 123609. 1947.65   2
  -3   3  -3 117288. 2114.77   5
   3   3   3 134816. 3154.54   5
  -3   3  -3 131336. 3529.66   4
  -4  -3  -3 6680.62 894.287   4
  -4   3  -3 8684.31 983.717   4
   4   3   3 6970.84 835.675   4
   4  -3   3 8968.06 928.707   4
  -4  -3  -3 7736.83 754.472   3
  -4   3  -3 7361.94 426.143   2
  -4  -3  -3 7424.08 530.513   2
  -4   3  -3 7757.10 624.362   5
  -5   3  -3 107793. 3561.85   4
  -5   3  -3 101043. 2439.66   5
  -5  -3  -3 104091. 1810.44   2
  -5  -3  -3 104868. 3622.33   4
  -6   3  -3 34524.8 2152.08   4
  -6  -3  -3 33847.0 897.234   2
  -6   3  -3 32873.6 1527.71   5
  -7  -3  -3 25527.6 1958.16   4
  -7  -3  -3 24157.8 1573.42   3
  -7   3  -3 26118.6 1455.52   5
   7   3   3 25350.0 1634.67   5
  -7   3  -3 30069.8 2102.38   4
  -8   3  -3 34298.7 2343.86   4
  -8   3  -3 32682.1 1742.37   5
  -8  -3  -3 35949.2 2414.47   4
   8   3   3 36772.7 2033.66   5
  -9  -3  -3 15667.9 1669.47   4
  -9   3  -3 14658.0 1230.71   5
   9   3   3 16778.2 1428.45   5
  -9   3  -3 15434.0 1662.38   4
 -10  -3  -3 39013.5 2736.17   4
 -10   3  -3 44285.4 2914.39   4
  10   3   3 44805.3 2418.36   5
 -11  -3  -3 4465.73 1008.01   4
 -11   3  -3 5038.64 1085.29   4
  11   3   3 3944.27 772.462   5
 -12   3  -3 28692.4 2556.66   4
 -12  -3  -3 29662.2 2598.75   4
 -13  -3  -3 2661.61 836.467   4
 -13   3  -3 3497.31 982.902   4
 -14  -3  -3 19280.8 2261.00   4
 -14   3  -3 16389.3 2065.93   4
 -22  -4   3 1739.32 656.351   4
 -22   4   3 1608.38 616.053   4
 -21  -4   3 262.326 355.776   4
 -21   4   3 1457.84 677.066   4
  21   4  -3 1126.51 555.660   3
 -20  -4   3 632.814 410.702   4
 -20   4   3 517.479 435.173   4
  20  -4  -3 1187.52 563.993   3
  20   4  -3 841.504 508.412   3
 -19  -4   3 14057.3 1505.22   4
  19  -4  -3 11765.0 1168.33   2
 -19   4   3 12831.7 1589.83   4
  19   4  -3 15398.6 1715.48   3
  19  -4  -3 11320.3 1510.54   3
 -18  -4   3 887.565 426.698   4
 -18   4   3 394.256 362.433   4
  18  -4  -3 85.0162 319.326   3
  18   4  -3 896.410 477.781   3
  18  -4  -3 382.950 276.868   2
 -17  -4   3 13889.5 1356.73   4
 -17   4   3 14878.0 1553.51   4
  17  -4  -3 15933.7 1666.75   3
  17   4  -3 13143.4 1446.13   3
 -16  -4   3 1838.83 507.439   4
  16  -4  -3 2223.24 679.881   3
  16   4  -3 1599.02 529.452   3
 -15  -4   3 4629.49 710.587   4
  15  -4  -3 4965.62 872.957   3
  15   4  -3 5988.85 907.824   3
 -14  -4   3 3208.90 567.012   4
  14  -4  -3 3306.56 689.254   3
  14   4  -3 2600.44 623.008   3
 -13  -4   3 16550.1 1162.31   4
  13  -4  -3 16484.1 1413.19   3
  13   4  -3 15755.8 1332.19   3
  12   4  -3 1367.97 456.282   3
 -12  -4   3 1960.27 478.670   3
 -12  -4   3 1451.21 348.542   4
  12  -4  -3 1854.95 494.521   3
 -12  -4   3 1228.35 396.088   5
 -12   4   3 1770.89 478.673   3
 -11   4   3 49022.8 2207.11   3
 -11  -4   3 46976.9 1659.06   4
 -11  -4   3 51427.7 2227.37   5
  11  -4  -3 48468.7 2160.16   3
  11   4  -3 50958.1 2170.27   3
 -10  -4   3 22113.4 1381.89   5
 -10   4   3 22350.8 1409.12   3
 -10  -4   3 23078.3 1043.28   4
  10  -4  -3 22659.0 1397.00   3
  10   4  -3 20936.2 1340.23   3
   9  -4  -3 54879.1 2031.97   3
  -9  -4   3 51449.5 1962.76   5
   9   4  -3 51878.2 1997.99   3
  -9   4   3 52625.5 2025.02   3
   8  -4  -3 8763.59 770.736   3
  -8  -4   3 8470.36 745.769   5
  -8   4   3 8971.28 794.001   3
   8   4  -3 8473.79 788.506   3
   7   4  -3 9403.44 799.877   3
  -7  -4   3 9965.68 740.266   5
  -7   4   3 9720.16 763.075   3
   7  -4  -3 8985.94 733.747   3
   6   4  -3 30952.7 1421.76   3
   6  -4  -3 32676.1 1283.41   3
  -6  -4   3 30708.7 1187.23   5
  -6  -4   3 30003.9 1456.86   1
  -6  -4   3 31218.0 836.993   4
  -6   4   3 31597.6 1283.27   3
  -5   4   3 128700. 2391.03   3
  -5  -4   3 130236. 2961.60   1
   5  -4  -3 131312. 2362.00   3
  -5  -4   3 127201. 2136.93   5
  -4  -4   3 115399. 1750.34   4
  -4  -4   3 113982. 1751.18   5
   4  -4  -3 115072. 1666.38   1
   4  -4  -3 121113. 2105.68   3
   4   4  -3 118266. 1807.39   4
   3  -4  -3 7684.26 508.122   3
  -3  -4   3 7257.49 493.535   4
  -3  -4   3 7660.61 729.170   1
   3  -4  -3 7301.29 373.107   1
   3   4  -3 7644.19 521.708   4
  -2  -4   3 23932.9 990.181   4
   2  -4  -3 26411.3 1324.96   2
   2  -4  -3 26656.5 1381.76   4
   2   4  -3 24628.4 1038.77   4
  -2  -4   3 27172.5 1374.50   1
  -2   4   3 25440.3 665.637   1
   1   4  -3 2271.01 369.507   4
  -1  -4   3 1804.71 306.998   4
  -1   4   3 2453.89 235.295   1
   1  -4  -3 2402.92 400.270   2
   1  -4  -3 3049.93 505.397   4
   0   4  -3 169390. 3276.19   4
   0  -4  -3 169477. 3200.35   2
   0   4  -3 176940. 2927.04   2
   0  -4   3 172419. 3148.24   4
   0  -4  -3 173495. 3819.28   4
  -1   4  -3 434.469 242.502   4
   1  -4   3 716.121 248.205   4
  -1  -4  -3 612.841 211.147   2
  -1   4  -3 475.838 176.510   2
  -1  -4  -3 486.038 277.035   4
  -2   4  -3 182743. 3937.01   4
  -2   4  -3 180813. 2124.50   5
  -2   4  -3 186596. 2802.83   2
  -2  -4  -3 186275. 3214.20   2
  -2  -4  -3 193122. 4341.73   4
  -3  -4  -3 2242.63 357.537   2
  -3  -4  -3 2790.45 590.565   4
  -3   4  -3 2480.31 314.923   5
  -3   4  -3 2312.91 504.897   4
  -3   4  -3 2591.75 331.633   2
   3   4   3 2721.16 530.742   4
  -4   4  -3 26005.4 1097.69   5
   4   4   3 27281.2 1682.33   4
   4  -4   3 26825.0 1586.56   4
  -4  -4  -3 25777.7 1319.34   3
  -4  -4  -3 30401.4 1900.96   4
  -4  -4  -3 27155.7 1129.33   2
  -4   4  -3 25443.0 926.545   2
  -4   4  -3 29463.5 1774.41   4
  -5  -4  -3 8452.96 602.316   2
  -5   4  -3 9083.20 1051.46   4
  -5   4  -3 7737.71 666.464   5
  -5  -4  -3 8955.05 1100.83   4
  -5   4  -3 8760.60 484.363   2
  -6   4  -3 210898. 5268.63   4
  -6  -4  -3 209648. 2709.77   2
  -6  -4  -3 209037. 5386.96   4
   6   4   3 214734. 4692.52   5
  -7   4  -3 35991.5 2279.64   4
   7   4   3 34133.7 1960.22   5
  -7   4  -3 28625.1 1486.85   5
  -7  -4  -3 31188.9 2175.98   4
  -8  -4  -3 59874.5 3142.82   4
  -8   4  -3 62812.1 3154.96   4
  -8   4  -3 58219.8 2264.67   5
  -9  -4  -3 3965.27 872.093   4
  -9   4  -3 5047.56 990.026   4
  -9   4  -3 5329.03 732.176   5
   9   4   3 3721.04 693.348   5
  10   4   3 10861.6 1240.10   5
 -10   4  -3 9441.37 1362.42   4
 -10  -4  -3 11291.7 1508.19   4
 -11  -4  -3 22259.9 2186.19   4
 -11   4  -3 24446.8 2267.02   4
  11   4   3 23545.2 1880.34   5
 -12  -4  -3 20374.5 2183.08   4
 -12   4  -3 17459.6 1994.90   4
  12   4   3 18009.6 1719.52   5
 -13   4  -3 71825.0 4197.98   4
 -13  -4  -3 61715.2 3888.54   4
 -14   4  -3 3000.26 982.661   4
 -14  -4  -3 692.521 491.596   4
 -22  -5   3 8684.44 1350.83   4
  22   5  -3 10510.1 1545.95   3
 -21  -5   3 7571.70 1225.60   4
 -21   5   3 9837.95 1539.07   4
  21   5  -3 8870.36 1401.42   3
 -20  -5   3 25195.4 2076.12   4
 -20   5   3 29774.3 2551.54   4
  20   5  -3 27887.1 2337.81   3
 -19  -5   3 13011.6 1432.23   4
  19  -5  -3 15344.7 1333.45   2
 -19   5   3 16153.1 1811.26   4
  19  -5  -3 14763.4 1777.43   3
  19   5  -3 14269.5 1620.16   3
 -18  -5   3 15444.5 1490.43   4
  18  -5  -3 15006.9 1323.35   2
 -18   5   3 16663.2 1751.24   4
  18  -5  -3 16514.7 1778.12   3
  18   5  -3 17939.8 1754.05   3
 -17  -5   3 3308.54 676.835   4
 -17   5   3 4392.60 918.356   4
  17  -5  -3 4052.35 863.639   3
  17  -5  -3 4425.98 743.561   2
  17   5  -3 5324.88 950.206   3
 -16  -5   3 15099.8 1320.52   4
  16  -5  -3 14628.0 1300.05   2
  16  -5  -3 15789.6 1602.80   3
  16   5  -3 15337.6 1492.41   3
  15   5  -3-87.3715 325.944   3
 -15  -5   3 500.971 276.038   4
  15  -5  -3-196.011 301.668   3
 -14  -5   3 104001. 3018.02   4
  14  -5  -3 107078. 3758.63   3
  14   5  -3 108109. 3582.23   3
 -13  -5   3 2437.48 445.832   4
  13  -5  -3 2843.44 600.746   3
  13   5  -3 2602.11 548.392   3
 -12  -5   3 60725.4 2517.65   3
 -12   5   3 65314.9 2715.85   3
 -12  -5   3 63917.8 2045.15   4
  12  -5  -3 59412.4 2542.93   3
  12   5  -3 60639.8 2484.34   3
 -11  -5   3 10191.9 748.146   4
  11  -5  -3 10578.6 1031.49   3
  11   5  -3 10302.4 983.576   3
 -11   5   3 10135.7 1016.14   3
 -11  -5   3 9557.02 982.248   5
  10   5  -3 20519.9 1327.64   3
 -10  -5   3 19437.5 916.667   4
  10  -5  -3 18503.8 1271.42   3
 -10  -5   3 20779.4 1370.52   5
  10   5  -3 19225.5 1281.81   5
 -10   5   3 19388.1 1325.53   3
  10   5  -3 20289.8 1410.87   1
  -9  -5   3 8063.35 526.798   4
  -9   5   3 9298.20 875.041   3
   9  -5  -3 7364.35 768.399   3
   9   5  -3 8724.14 815.152   5
  -9  -5   3 8436.61 824.731   5
   9   5  -3 9391.20 865.686   3
  -8  -5   3 70827.3 1297.72   4
   8  -5  -3 71762.0 2183.97   3
  -8  -5   3 67401.7 2169.97   5
   8   5  -3 68427.1 2112.91   5
  -8   5   3 67221.6 2165.29   3
   8   5  -3 72429.0 2301.56   3
   7   5  -3 41804.3 1705.96   3
   7  -5  -3 44093.1 1598.96   3
  -7  -5   3 43332.3 1608.81   5
   7   5  -3 42646.0 1554.50   5
  -7   5   3 41511.9 1585.07   3
   6   5  -3 57871.6 1991.02   3
  -6  -5   3 57593.5 1705.45   5
   6   5  -3 61022.0 1684.93   5
  -6  -5   3 56358.0 2064.59   1
   6  -5  -3 57625.3 1689.00   3
  -6  -5   3 52595.5 860.153   4
  -6   5   3 57750.4 1720.81   3
  -5  -5   3 45010.1 829.893   4
  -5   5   3 47897.0 1448.36   3
  -5  -5   3 46607.5 1369.56   5
   5  -5  -3 47553.6 1417.84   3
   5   5  -3 44814.6 1298.15   5
  -5  -5   3 46634.3 1854.45   1
  -4  -5   3 434.973 246.609   1
   4  -5  -3 187.181 186.713   2
  -4  -5   3 171.282 72.5168   4
   4  -5  -3 2.74918 46.7617   1
   4   5  -3 16.8940 78.3544   5
   4  -5  -3 86.7148 81.1893   3
   4   5  -3 106.088 85.6958   4
  -3  -5   3 3353.37 317.951   4
  -3  -5   3 3100.63 494.846   1
   3   5  -3 2837.82 312.834   4
   3  -5  -3 4047.23 575.424   2
   3   5  -3 3680.43 271.400   5
   3  -5  -3 3405.82 325.547   3
   2  -5  -3 3037.68 499.456   4
   2  -5  -3 3031.79 294.260   3
   2   5  -3 3452.60 394.402   4
  -2  -5   3 3156.57 355.986   4
   2  -5  -3 2711.74 460.352   2
  -2  -5   3 2927.49 506.533   1
   2   5  -3 3395.42 466.430   2
  -1   5   3 9091.27 354.003   1
   1   5  -3 9214.54 736.666   2
  -1  -5   3 8850.42 658.916   4
   1   5  -3 10391.7 741.499   4
   1  -5  -3 9503.79 826.923   2
   1  -5  -3 9713.26 894.385   4
   0   5  -3 942.647 264.078   4
   0  -5   3 1527.94 306.957   4
   0  -5  -3 1689.76 372.591   2
   0   5  -3 1786.88 330.512   2
   0  -5  -3 1440.92 376.659   4
  -1   5  -3 4762.66 256.909   5
  -1   5  -3 5135.39 625.443   4
   1   5   3 4741.64 655.956   4
  -1   5  -3 4495.68 499.041   2
   1  -5   3 4969.11 580.266   4
  -1  -5  -3 4593.26 573.580   2
  -1  -5  -3 4989.08 697.139   4
  -2   5  -3 7740.06 811.900   4
  -2   5  -3 6856.66 591.485   2
  -2  -5  -3 6122.72 804.312   4
  -2   5  -3 6374.89 391.774   5
  -2  -5  -3 6382.98 650.117   2
   2   5   3 6968.09 822.266   4
  -3   5  -3 50359.4 2184.88   4
   3   5   3 50125.5 2234.31   4
  -3  -5  -3 46023.8 1570.79   3
  -3   5  -3 49810.5 1527.13   2
  -3  -5  -3 50367.2 1734.17   2
  -3   5  -3 47567.3 1241.87   5
  -3  -5  -3 49659.5 2349.45   4
  -4  -5  -3 5683.89 849.925   4
  -4   5  -3 4920.85 457.673   5
   4   5   3 4989.08 736.925   4
  -4   5  -3 5237.05 766.812   4
   4  -5   3 6185.22 769.968   4
  -4  -5  -3 4722.31 549.077   3
  -4  -5  -3 4667.33 527.156   2
  -4   5  -3 4939.93 468.560   2
   5   5   3 8192.75 955.393   5
  -5   5  -3 5624.85 847.843   4
  -5  -5  -3 5917.75 568.168   2
  -5  -5  -3 6089.96 667.279   3
  -5   5  -3 5615.11 551.255   5
  -5  -5  -3 4832.81 811.490   4
  -5   5  -3 6661.18 508.777   2
   6   5   3 227.191 262.958   5
  -6   5  -3 101.928 220.856   4
  -6  -5  -3 313.187 183.402   2
  -6   5  -3 233.619 117.221   2
  -6  -5  -3 530.090 233.868   3
  -6   5  -3 268.695 193.671   5
  -6  -5  -3 591.657 397.468   4
  -7  -5  -3 724.937 184.560   2
  -7   5  -3 1017.41 457.365   4
  -7   5  -3 510.557 253.835   5
   7   5   3 328.113 335.540   5
  -7  -5  -3 591.267 399.295   4
  -8  -5  -3 2722.18 762.886   4
  -8   5  -3 3259.68 752.008   4
  -8   5  -3 3820.13 590.201   5
   8   5   3 3697.20 743.494   5
  -8  -5  -3 3947.55 641.210   3
  -9   5  -3 14399.9 1603.27   4
  -9  -5  -3 13988.8 1608.71   4
  -9   5  -3 12860.7 1120.86   5
   9   5   3 14272.5 1412.56   5
 -10   5  -3 17021.0 1820.35   4
 -10  -5  -3 17257.1 1854.60   4
  10   5   3 19364.4 1687.04   5
 -11   5  -3 118.307 341.920   4
  11   5   3 185.864 244.607   5
 -11  -5  -3-105.221 293.580   4
 -12   5  -3 2584.68 809.195   4
 -12  -5  -3 2593.13 824.739   4
  12   5   3 2331.75 692.556   5
 -13  -5  -3 4751.25 1145.49   4
 -13   5  -3 5125.69 1183.34   4
  13   5   3 3286.05 785.333   5
 -14   5  -3 1288.80 667.628   4
 -14  -5  -3 2296.05 776.501   4
 -22  -6   3 8227.55 1287.54   4
 -22   6   3 10217.4 1690.26   4
  22   6  -3 8011.69 1353.06   3
 -21  -6   3-102.978 325.473   4
 -21   6   3-591.662 437.067   4
  21   6  -3 359.409 409.823   3
 -20  -6   3-349.890 296.368   4
 -20   6   3 755.714 678.121   4
  20   6  -3 501.644 456.055   3
 -19  -6   3 1757.63 554.331   4
 -19   6   3 1101.83 536.621   4
  19  -6  -3 2193.77 571.267   2
  19   6  -3 1770.23 605.577   3
 -18  -6   3 4454.74 779.165   4
 -18   6   3 5978.22 1077.47   4
  18  -6  -3 5007.79 1021.67   3
  18  -6  -3 5423.66 820.995   2
  18   6  -3 5521.73 994.631   3
 -17  -6   3 70113.6 2966.72   4
  17  -6  -3 69647.7 2883.45   2
  17  -6  -3 69867.4 3514.24   3
  17   6  -3 70137.3 3296.01   3
  16  -6  -3 6906.40 1083.07   3
  16   6  -3 8740.26 1132.66   3
  16  -6  -3 6630.29 898.758   2
 -16  -6   3 8270.02 974.940   4
 -15  -6   3 6132.68 792.310   4
  15  -6  -3 7195.22 1044.83   3
  15  -6  -3 6885.16 907.645   2
  15   6  -3 6627.36 957.508   3
  14   6  -3 10061.5 1032.52   2
  14  -6  -3 11233.7 1148.96   2
  14  -6  -3 11149.9 1231.98   3
  14   6  -3 11277.7 1182.08   3
 -14  -6   3 10179.9 940.773   4
  13   6  -3 1582.30 428.557   2
  13   6  -3 2185.49 539.286   3
 -13  -6   3 941.822 282.547   4
  13  -6  -3 1654.18 502.735   3
  13  -6  -3 1475.21 420.234   2
  12   6  -3 805.630 370.731   5
 -12  -6   3 740.464 307.190   3
 -12  -6   3 755.187 261.745   4
  12   6  -3 870.988 369.064   3
  12  -6  -3 135.390 271.048   3
  12  -6  -3 793.530 337.394   2
  11  -6  -3 113279. 3398.13   2
  11  -6  -3 114012. 3361.53   3
  11   6  -3 122128. 3657.21   1
  11   6  -3 121848. 3378.16   3
 -11  -6   3 110495. 3432.70   5
  11   6  -3 115968. 3366.80   5
 -11  -6   3 117032. 2415.08   4
 -11   6   3 118592. 3487.85   3
  10   6  -3 4979.44 728.224   1
 -10  -6   3 5177.59 453.557   4
  10  -6  -3 5463.79 752.593   2
 -10  -6   3 4801.13 690.265   5
  10  -6  -3 4687.40 656.220   3
  10   6  -3 4520.83 642.805   5
 -10   6   3 4954.02 680.285   3
  10   6  -3 5118.79 681.783   3
   9   6  -3 41277.4 1802.89   5
  -9  -6   3 39541.6 1825.99   5
  -9  -6   3 41854.4 1084.77   4
   9   6  -3 41113.6 1984.40   1
   9  -6  -3 43230.2 2044.70   2
   9   6  -3 40330.0 1798.86   3
   9  -6  -3 38140.9 1725.74   3
  -9   6   3 43695.5 1886.00   3
   8   6  -3-8.73853 171.196   3
   8   6  -3 271.255 224.995   1
  -8  -6   3 32.5103 44.7032   4
   8  -6  -3-243.915 186.539   3
   8  -6  -3-18.4952 206.630   2
   8   6  -3 27.3453 158.918   5
  -8   6   3 233.156 169.589   3
  -8  -6   3-76.3435 150.211   5
   7   6  -3 84560.6 2499.34   3
   7   6  -3 88028.1 2755.31   1
  -7   6   3 85182.6 2284.83   3
   7  -6  -3 90120.7 2869.52   2
   7  -6  -3 84832.0 2236.72   3
   7   6  -3 87852.4 2303.66   5
  -7  -6   3 80929.0 2277.86   5
   6   6  -3 106690. 2752.03   3
  -6   6   3 104845. 2326.13   3
   6  -6  -3 109321. 3117.11   2
   6  -6  -3 108104. 2316.08   3
  -6  -6   3 98863.9 2316.83   5
  -6  -6   3 109737. 2968.25   1
   6   6  -3 107109. 2359.61   5
   5  -6  -3 215526. 4299.71   2
   5  -6  -3 209194. 2927.02   3
   5   6  -3 203594. 2985.24   5
  -5  -6   3 214081. 4097.48   1
  -5   6   3 197392. 2919.98   3
  -4   6   3 90731.3 1767.14   3
  -4  -6   3 89939.0 2662.93   1
   4  -6  -3 96430.4 2850.78   2
  -4  -6   3 91566.6 1266.60   4
   4   6  -3 89284.5 1767.17   5
   4  -6  -3 94867.1 1794.33   3
   4   6  -3 88892.7 1355.90   4
   3   6  -3 9420.61 500.712   5
   3   6  -3 9849.72 559.128   4
   3  -6  -3 9675.21 513.732   3
   3  -6  -3 9952.71 920.890   2
   3   6  -3 10643.5 873.437   2
  -3  -6   3 9898.12 896.651   1
  -3  -6   3 9748.84 520.409   4
   2   6  -3 107777. 2110.65   4
   2  -6  -3 108899. 2939.20   2
   2   6  -3 106445. 1443.78   5
   2   6  -3 111493. 2763.74   2
  -2  -6   3 106073. 1983.11   4
  -2  -6   3 109732. 2980.02   1
  -2   6   3 110096. 3071.66   4
   2  -6  -3 111457. 1593.56   3
   1  -6  -3 25399.1 1418.26   2
   1   6  -3 25772.9 608.099   5
   1  -6  -3 25843.2 759.223   3
   1   6  -3 27487.4 1198.14   4
   1   6  -3 27843.0 1352.57   2
  -1  -6   3 25881.6 1103.33   4
   1  -6  -3 27963.2 1554.89   4
  -1   6   3 24595.9 1469.76   4
   0   6   3 302651. 5229.40   4
   0   6  -3 312160. 4460.80   2
   0   6  -3 303480. 4357.21   4
   0  -6   3 298028. 4079.59   4
   0  -6  -3 300379. 5223.86   4
   0  -6  -3 311121. 4894.39   2
  -1   6  -3 4283.26 268.704   5
   1   6   3 5182.21 704.781   4
  -1  -6  -3 4731.91 608.518   2
  -1   6  -3 4401.09 586.660   4
   1  -6   3 5668.02 619.006   4
  -1   6  -3 5404.05 594.097   2
  -1  -6  -3 4733.49 692.114   4
   2   6   3 108593. 3267.79   4
  -2  -6  -3 107017. 3348.46   4
  -2   6  -3 108130. 3008.16   4
  -2  -6  -3 99615.8 1986.64   3
  -2   6  -3 105689. 2536.44   2
  -2  -6  -3 103642. 2723.47   2
  -2   6  -3 99339.3 1544.03   5
  -3  -6  -3 578.318 316.377   4
   3   6   3 896.791 342.472   4
  -3   6  -3 679.706 306.853   4
  -3  -6  -3 792.554 209.395   3
  -3  -6  -3 505.127 229.090   2
  -3   6  -3 852.885 242.165   2
  -3   6  -3 867.657 180.060   5
   4   6   3 70151.3 2723.38   5
  -4   6  -3 69002.4 2725.81   4
  -4  -6  -3 58101.2 1824.86   3
  -4  -6  -3 65043.7 2063.30   2
  -4   6  -3 62899.6 1618.68   5
  -4   6  -3 64343.2 1867.12   2
  -4  -6  -3 66270.3 2852.36   4
  -5  -6  -3 6445.17 964.604   4
  -5   6  -3 6002.80 871.813   4
  -5  -6  -3 5322.68 596.920   2
  -5  -6  -3 6545.08 663.120   3
  -5   6  -3 5985.13 566.569   5
   5   6   3 5433.89 803.485   5
  -5   6  -3 5487.35 524.232   2
  -6   6  -3 81701.1 1872.79   2
  -6  -6  -3 86009.6 3525.46   4
  -6   6  -3 85232.6 3346.35   4
  -6  -6  -3 84998.3 2208.46   2
  -6   6  -3 76305.7 2164.32   5
   6   6   3 88013.5 3235.55   5
  -7  -6  -3 18680.5 1725.19   4
  -7   6  -3 22455.1 1259.82   5
  -7   6  -3 23178.6 1866.73   4
  -7  -6  -3 21216.8 1060.30   2
   7   6   3 20984.8 1640.61   5
  -8   6  -3 29835.9 2210.46   4
  -8   6  -3 27595.0 1511.07   5
   8   6   3 28977.3 1987.15   5
  -8  -6  -3 27402.2 1629.63   3
  -9  -6  -3 23215.3 2072.20   4
  -9   6  -3 19499.5 1867.28   4
  -9   6  -3 20246.4 1379.82   5
   9   6   3 22309.3 1795.25   5
 -10  -6  -3 25726.6 2289.54   4
 -10   6  -3 23654.4 2140.23   4
  10   6   3 24021.0 1923.67   5
 -11  -6  -3 22518.2 2219.24   4
 -11   6  -3 21688.9 2147.80   4
  11   6   3 21491.3 1881.07   5
 -12   6  -3 16018.4 1907.91   4
 -12  -6  -3 14038.6 1837.33   4
  12   6   3 16278.2 1700.88   5
 -13  -6  -3 37728.9 3064.66   4
 -13   6  -3 40751.7 3165.55   4
  13   6   3 38397.0 2651.52   5
 -14  -6  -3 710.957 566.252   4
 -14   6  -3 2196.63 804.528   4
  14   6   3 2808.69 816.697   5
 -21  -7   3 5066.25 982.293   4
 -21   7   3 4570.59 1079.34   4
  21   7  -3 4104.20 986.271   3
 -20  -7   3 67926.4 3335.13   4
  20   7  -3 63145.9 3487.68   3
 -19  -7   3 3061.46 727.989   4
  19  -7  -3 3317.91 661.024   2
 -19   7   3 4824.10 1049.71   4
  19   7  -3 2325.85 713.694   3
  18  -7  -3 26764.5 1838.95   2
 -18  -7   3 28109.1 1954.98   4
 -18   7   3 29951.4 2417.94   4
  18   7  -3 25080.0 2038.56   3
 -17  -7   3 717.969 339.706   4
  17  -7  -3 76.9615 213.779   3
  17  -7  -3 407.349 279.620   2
  17   7  -3 33.9999 288.909   3
 -16  -7   3 1784.27 441.132   4
  16  -7  -3 1758.44 514.199   2
  16  -7  -3 1718.65 594.001   3
  16   7  -3 2242.26 605.243   3
  15   7  -3 2186.89 597.485   3
 -15  -7   3 1486.50 391.242   4
  15  -7  -3 2040.52 618.234   3
  15  -7  -3 1757.92 500.903   2
 -14  -7   3 118307. 3109.30   4
  14  -7  -3 112437. 3660.09   2
  14  -7  -3 115515. 3989.43   3
  14   7  -3 115503. 3713.31   3
  14   7  -3 119749. 3976.35   5
 -13  -7   3 492.247 240.971   4
  13  -7  -3 308.266 360.817   3
  13  -7  -3 83.4409 265.265   2
  13   7  -3 369.851 293.362   3
  13   7  -3 377.247 359.292   5
 -12  -7   3 8709.02 969.870   3
 -12  -7   3 7720.35 675.834   4
  12   7  -3 7654.89 904.290   2
  12  -7  -3 8627.44 1000.92   2
  12  -7  -3 7883.40 964.506   3
  12   7  -3 7319.06 887.698   3
  12   7  -3 8327.41 984.753   5
  11   7  -3 238.953 244.123   1
  11   7  -3 446.531 340.512   3
 -11  -7   3 233.689 147.198   4
  11   7  -3 20.3368 197.854   2
  11  -7  -3-431.679 281.076   3
  11  -7  -3 5.71114 344.558   2
 -11  -7   3 129.675 238.649   5
  11   7  -3 59.5760 293.862   5
 -11   7   3 480.697 293.397   3
  10   7  -3 239.472 238.724   1
 -10  -7   3 423.113 143.196   4
  10   7  -3 531.120 310.717   2
  10  -7  -3 520.415 248.112   3
  10  -7  -3 311.777 312.858   2
  10   7  -3 185.015 232.930   5
 -10  -7   3-246.824 181.033   5
 -10   7   3 826.609 290.695   3
  10   7  -3 77.8065 191.067   3
   9   7  -3 3037.25 502.890   3
  -9  -7   3 3118.62 267.246   4
   9   7  -3 3232.40 602.643   1
   9   7  -3 2846.49 555.871   2
   9  -7  -3 3517.51 639.835   2
   9  -7  -3 3020.60 499.729   3
  -9   7   3 2837.32 513.324   3
   9   7  -3 3850.05 587.058   5
  -9  -7   3 3470.63 566.543   5
   8   7  -3 138770. 3651.94   1
   8   7  -3 136969. 3529.90   2
   8  -7  -3 132911. 3058.82   3
   8  -7  -3 136417. 3714.46   2
  -8  -7   3 126348. 3159.13   5
   8   7  -3 126637. 3080.34   5
  -8   7   3 135525. 3122.63   3
   8   7  -3 134087. 3273.10   3
   7   7  -3 18891.4 1202.01   3
   7   7  -3 19908.9 1353.23   1
   7  -7  -3 17567.1 1335.99   2
   7   7  -3 19013.0 1134.56   5
   7  -7  -3 17669.0 1037.71   3
  -7   7   3 19094.5 1092.40   3
   6   7  -3 12220.3 845.434   5
   6  -7  -3 12005.0 1084.41   2
   6   7  -3 13003.5 1080.68   1
  -6  -7   3 14297.5 1126.44   1
   6  -7  -3 11691.1 770.377   3
  -6   7   3 11639.5 785.771   3
   5  -7  -3 6518.17 796.477   2
  -5  -7   3 4880.08 675.649   1
   5  -7  -3 5047.86 459.300   3
   5   7  -3 5186.82 687.374   1
   5   7  -3 6256.55 567.038   5
  -5   7   3 6007.46 511.630   3
  -4   7   3 300.022 124.838   3
   4  -7  -3 169.993 181.843   2
   4   7  -3 225.192 76.2499   4
   4   7  -3 390.326 155.102   5
  -4  -7   3 481.677 271.299   1
   4  -7  -3 428.672 135.176   3
  -4   7   3 468.141 244.692   4
   3   7  -3 68032.3 1530.19   5
   3   7  -3 69584.1 1441.23   4
   3  -7  -3 69338.6 2511.72   2
  -3  -7   3 65804.5 2381.25   1
  -3   7   3 73589.5 2601.16   4
   3  -7  -3 73012.6 1310.45   3
  -2   7   3 344.183 202.681   4
   2   7  -3 254.074 130.093   4
  -2  -7   3 308.804 244.084   1
   2  -7  -3-42.0865 226.054   2
   2   7  -3 319.042 193.257   2
   2   7  -3 413.585 121.965   5
   2  -7  -3 398.258 98.1065   3
   1  -7  -3 216.325 70.3106   3
  -1   7   3 215.405 199.401   4
   1   7  -3 193.880 134.568   4
   1  -7  -3 142.542 219.696   2
   1   7  -3 149.133 141.762   2
  -1  -7   3 189.951 231.032   1
   1  -7  -3-121.761 199.288   4
   0  -7  -3 51.3211 202.026   2
   0   7  -3-25.0838 124.419   4
   0  -7  -3 89.2868 186.433   4
   0   7   3 322.351 238.049   4
   0   7  -3 501.660 235.467   2
  -1  -7  -3 1973.07 438.892   2
  -1   7  -3 2042.02 428.795   4
  -1  -7  -3 1955.76 224.124   3
  -1  -7  -3 2197.96 500.909   4
   1   7   3 1857.76 461.940   4
  -1   7  -3 2094.34 402.976   2
   2   7   3 134.812 142.143   4
  -2   7  -3 38.2975 210.941   4
  -2  -7  -3 139.970 101.409   3
  -2   7  -3 135.443 116.437   2
  -2  -7  -3 79.3872 183.845   2
  -2  -7  -3 209.687 222.428   4
  -3  -7  -3 474.638 280.115   2
   3   7   3 878.823 375.991   4
  -3   7  -3 751.055 325.057   4
  -3  -7  -3 745.153 292.526   4
  -3  -7  -3 405.654 131.022   3
  -3   7  -3 462.687 135.096   5
  -3   7  -3 393.807 196.473   2
  -4  -7  -3 1249.63 465.262   4
  -4   7  -3 1850.86 365.536   2
  -4   7  -3 2118.31 519.380   4
  -4  -7  -3 1393.91 279.213   3
  -4  -7  -3 1590.98 362.048   2
  -4   7  -3 1723.37 285.616   5
  -5   7  -3 8288.22 1016.24   4
  -5  -7  -3 9298.58 835.755   2
  -5  -7  -3 9760.21 774.464   3
   5   7   3 9543.60 1094.13   5
  -5   7  -3 8498.91 670.064   5
  -5  -7  -3 8152.27 1069.82   4
  -5   7  -3 8376.96 721.139   2
  -6   7  -3 1297.70 451.778   4
  -6   7  -3 1383.84 293.525   2
  -6  -7  -3 1117.73 307.760   2
   6   7   3 1440.57 507.464   5
  -6   7  -3 921.365 249.357   5
  -6  -7  -3 491.693 284.159   4
  -6  -7  -3 930.786 263.522   3
  -7   7  -3 5035.53 890.075   4
  -7  -7  -3 5571.41 600.541   2
  -7   7  -3 5953.81 549.468   2
   7   7   3 5874.15 934.650   5
  -7  -7  -3 5814.24 985.027   4
  -7   7  -3 4570.10 578.111   5
  -7  -7  -3 4748.89 630.229   3
  -8  -7  -3 125.730 240.841   4
  -8   7  -3 441.311 343.382   4
  -8   7  -3 192.516 185.894   5
   8   7   3 34.7984 251.027   5
  -9   7  -3-478.215 343.844   4
   9   7   3-75.8170 296.312   5
  -9  -7  -3 281.556 315.215   4
 -10  -7  -3 169.760 343.752   4
 -10   7  -3 38.9524 240.879   4
  10   7   3 411.792 284.942   5
 -11   7  -3 433.567 332.967   4
  11   7   3 213.603 311.850   5
 -11  -7  -3-261.362 383.566   4
 -12  -7  -3-331.396 419.111   4
 -12   7  -3-55.9615 240.254   4
  12   7   3-272.101 388.616   5
 -13   7  -3 2358.95 874.658   4
 -13  -7  -3 3076.00 932.666   4
  13   7   3 1317.36 623.977   5
 -21   8   3 21609.2 2340.82   4
  21   8  -3 16005.7 1818.01   3
 -21  -8   3 19069.1 1845.60   4
 -20  -8   3 31646.2 2269.93   4
 -20   8   3 34715.4 2861.20   4
  20   8  -3 30941.9 2450.61   3
 -19  -8   3 18952.3 1675.36   4
 -19   8   3 20810.5 2128.48   4
  19   8  -3 19891.6 1897.85   3
  19  -8  -3 18475.8 1578.72   2
 -18  -8   3 24670.8 1814.04   4
 -18   8   3 26252.0 2296.55   4
  18   8  -3 22040.5 1906.46   3
  18  -8  -3 23306.3 1769.84   2
  17  -8  -3 32948.7 2087.45   2
 -17  -8   3 31011.0 1918.80   4
  17   8  -3 36126.8 2358.53   3
 -16  -8   3 5509.25 768.849   4
  16  -8  -3 3832.83 745.341   2
  16   8  -3 3117.70 708.715   3
  15  -8  -3 71096.9 3011.79   2
 -15  -8   3 79760.7 2695.32   4
  15  -8  -3 72539.1 3320.55   3
  15   8  -3 73081.5 3093.78   3
  15   8  -3 75095.5 3356.72   5
 -14  -8   3 288.528 207.983   4
  14  -8  -3 483.637 383.584   2
  14  -8  -3 553.495 441.801   3
  14   8  -3 137.207 351.933   5
  14   8  -3 300.777 322.524   3
 -13  -8   3 158175. 3233.71   4
  13  -8  -3 152241. 4328.99   2
  13  -8  -3 152378. 4393.62   3
  13   8  -3 157418. 4195.43   3
  13   8  -3 156097. 4444.42   5
 -12  -8   3 22.2649 124.455   4
  12  -8  -3 386.713 350.670   2
  12  -8  -3 40.0148 216.683   3
  12   8  -3 195.470 285.581   3
  12   8  -3 416.551 302.993   5
 -11  -8   3 197106. 2855.49   4
  11   8  -3 196364. 4381.91   3
  11  -8  -3 193943. 4481.34   3
  11   8  -3 188292. 4488.16   5
  11  -8  -3 186083. 4658.13   2
 -11   8   3 189926. 4507.38   3
  10   8  -3 4460.74 726.165   1
  10   8  -3 4924.76 736.491   2
  10  -8  -3 5231.47 811.091   2
  10  -8  -3 4178.96 647.288   3
 -10  -8   3 4419.93 364.004   4
  10   8  -3 4401.36 684.714   5
 -10   8   3 4847.04 704.552   3
  10   8  -3 4991.68 703.018   3
   9   8  -3 22087.9 1550.94   1
   9   8  -3 20294.5 1359.96   5
   9  -8  -3 22521.4 1586.32   2
   9   8  -3 18957.5 1281.66   3
   9   8  -3 23573.5 1562.06   2
   9  -8  -3 20913.0 1314.18   3
  -9   8   3 21586.0 1354.46   3
  -8   8   3 28265.6 1451.59   3
   8  -8  -3 25837.7 1688.01   2
   8   8  -3 31139.5 1778.63   1
   8   8  -3 29600.9 1726.79   2
   8  -8  -3 28773.0 1432.13   3
   8   8  -3 25787.3 1458.08   5
   8   8  -3 26404.1 1489.93   3
   7   8  -3 83258.4 2583.36   3
   7   8  -3 85220.9 2488.03   5
   7   8  -3 89593.0 2975.93   1
  -7   8   3 78931.5 2240.23   3
   7  -8  -3 86033.2 3029.98   2
   7  -8  -3 83362.7 2243.24   3
  -7  -8   3 84585.5 2821.88   1
   6  -8  -3 82903.9 2938.87   2
  -6   8   3 76237.1 2020.78   3
   6   8  -3 80846.9 2283.54   5
   6   8  -3 82916.9 2821.43   1
   6  -8  -3 80207.0 2006.51   3
  -6  -8   3 82447.2 2764.06   1
   5  -8  -3 80409.6 2852.72   2
   5   8  -3 74444.8 2054.66   5
   5  -8  -3 79339.0 1796.50   3
   5   8  -3 78440.8 2711.24   1
  -5   8   3 75402.7 1776.00   3
  -5  -8   3 74878.7 2622.41   1
   4  -8  -3 88471.3 2972.83   2
  -4   8   3 81636.2 1611.70   3
  -4   8   3 89717.8 2980.19   4
  -4  -8   3 85367.8 2791.38   1
   4  -8  -3 85669.0 1611.86   3
   4   8  -3 83059.1 2027.24   5
   4   8  -3 79453.6 1146.58   4
  -3  -8   3 42027.4 1976.22   1
   3  -8  -3 42973.5 934.154   3
   3   8  -3 40922.8 1334.98   5
   3   8  -3 42332.5 1138.87   4
   3  -8  -3 45321.2 2124.24   2
  -3   8   3 44219.9 2084.40   4
   2   8  -3 47203.2 1408.30   4
  -2  -8   3 47412.6 2122.72   1
   2   8  -3 44132.1 1282.80   5
   2  -8  -3 45916.2 2129.45   2
  -2   8   3 48958.0 2203.09   4
  -1  -8   3 12857.8 1141.99   1
  -1   8   3 13778.6 1180.70   4
   1   8  -3 13551.7 855.803   4
   1  -8  -3 14269.0 1186.56   2
   0   8  -3 134249. 2918.34   4
   0  -8  -3 139134. 3629.61   2
   0   8   3 136336. 3727.75   4
   0  -8  -3 131570. 3605.01   4
  -1  -8  -3 727.466 323.639   2
   1   8   3 783.148 109.286   1
   1   8   3 793.336 322.974   4
  -1   8  -3 631.293 268.858   4
  -1  -8  -3 965.177 116.952   3
  -1   8  -3 58.3425 116.075   2
  -1  -8  -3 1001.96 364.582   4
   2   8   3 52882.6 2387.19   4
  -2   8  -3 53155.4 2146.34   4
  -2  -8  -3 53245.2 1123.78   3
  -2  -8  -3 54608.2 2220.62   2
  -2  -8  -3 53434.9 2452.49   4
  -3   8  -3 2918.14 550.260   4
  -3  -8  -3 3073.21 323.235   3
  -3  -8  -3 2306.37 472.977   2
  -3   8  -3 2130.16 427.338   2
  -3  -8  -3 3911.88 715.890   4
   4   8   3 69778.6 2963.36   5
  -4   8  -3 68570.4 2754.03   4
  -4  -8  -3 66027.5 2386.04   2
  -4  -8  -3 64695.4 1670.73   3
  -4   8  -3 64042.1 2191.31   2
  -4   8  -3 63604.1 1674.01   5
  -4  -8  -3 67381.8 2964.49   4
  -5  -8  -3 6326.93 949.401   4
  -5   8  -3 7098.49 960.357   4
  -5   8  -3 6581.52 702.123   2
   5   8   3 5691.35 888.910   5
  -5  -8  -3 5952.87 718.902   2
  -5  -8  -3 6705.27 607.896   3
  -5   8  -3 5633.58 545.250   5
  -6   8  -3 36054.9 1565.89   2
  -6   8  -3 38670.3 2291.12   4
  -6  -8  -3 39960.7 1784.21   2
  -6  -8  -3 36960.8 1541.84   3
   6   8   3 39229.4 2341.15   5
  -6   8  -3 37666.4 1502.01   5
  -6  -8  -3 36099.7 2342.22   4
  -7  -8  -3 25654.2 1393.12   2
  -7   8  -3 22934.5 1191.42   2
   7   8   3 23804.3 1866.24   5
  -7   8  -3 25505.9 1973.91   4
  -7  -8  -3 24201.0 1982.68   4
  -7   8  -3 21959.3 1254.14   5
  -8  -8  -3 10310.2 1370.98   4
  -8   8  -3 9424.19 1263.98   4
  -8  -8  -3 10584.7 865.658   2
  -8   8  -3 10559.3 924.078   5
   8   8   3 11266.1 1335.40   5
   9   8   3 15681.6 1620.24   5
  -9   8  -3 13713.1 1575.29   4
  -9  -8  -3 14424.2 1667.30   4
 -10   8  -3 58.2075 307.597   4
 -10  -8  -3 1013.20 545.135   4
  10   8   3 945.997 473.557   5
 -11  -8  -3 11117.4 1586.78   4
 -11   8  -3 11269.8 1565.33   4
  11   8   3 13893.3 1606.98   5
 -12  -8  -3 3141.21 950.379   4
 -12   8  -3 4999.27 1126.71   4
  12   8   3 5789.27 1109.59   5
 -13  -8  -3 9282.32 1540.97   4
 -13   8  -3 10578.6 1653.49   4
  13   8   3 11938.2 1547.96   5
 -21   9   3 4077.18 1097.78   4
  21   9  -3 3922.79 940.370   3
 -20   9   3 18161.0 2098.75   4
  20   9  -3 13732.3 1656.52   3
 -19  -9   3 4232.59 849.436   4
  19  -9  -3 3943.60 735.511   2
 -19   9   3 5196.57 1103.51   4
  19   9  -3 5216.61 987.740   3
 -18   9   3 4797.26 1033.29   4
 -18  -9   3 3996.80 746.265   4
  18  -9  -3 3023.03 696.942   2
  18   9  -3 5063.40 955.582   3
 -17  -9   3 1077.32 393.676   4
  17  -9  -3 636.917 370.395   2
  17   9  -3 785.352 398.080   3
  16   9  -3 8534.99 1225.86   5
  16  -9  -3 6266.54 954.997   2
  16   9  -3 6783.43 1006.62   3
 -16  -9   3 6979.98 854.252   4
  15  -9  -3 1271.92 481.872   2
  15   9  -3 1117.35 472.182   3
 -15  -9   3 637.983 261.756   4
  15   9  -3 858.803 573.059   5
 -14  -9   3 40919.5 1750.78   4
  14   9  -3 39400.0 2199.72   3
  14  -9  -3 36307.6 2208.95   2
  14   9  -3 44055.2 2527.05   5
  13  -9  -3 1042.61 479.532   2
  13  -9  -3 1271.69 503.192   3
  13   9  -3 791.183 438.519   3
  13   9  -3 1095.60 495.780   5
 -13  -9   3 701.379 278.605   4
 -12  -9   3 1266.96 265.798   4
  12  -9  -3 758.187 398.093   2
  12  -9  -3 561.749 321.867   3
  12   9  -3 232.245 327.404   5
  12   9  -3 917.371 352.039   3
  11  -9  -3 4675.59 790.701   2
  11  -9  -3 5709.68 801.259   3
  11   9  -3 4206.44 682.386   3
 -11   9   3 4977.87 759.042   3
  11   9  -3 3948.32 708.169   5
 -11  -9   3 4773.15 429.918   4
  10  -9  -3 1086.95 422.965   2
  10  -9  -3 182.115 200.338   3
 -10   9   3 849.107 329.922   3
  10   9  -3 854.332 387.206   5
 -10  -9   3 425.522 111.432   4
  10   9  -3 233.267 200.114   3
   9  -9  -3 9477.07 1082.16   2
  -9   9   3 10549.8 977.755   3
   9   9  -3 9487.88 1041.71   1
   9  -9  -3 10521.7 940.964   3
   9   9  -3 11397.2 1062.48   5
   9   9  -3 10936.9 993.054   3
   8  -9  -3 36797.7 2091.34   2
   8   9  -3 34229.0 1713.41   3
   8   9  -3 36394.8 1992.60   1
   8   9  -3 35878.7 1991.12   2
   8  -9  -3 32397.9 1541.42   3
   8   9  -3 34458.6 1748.58   5
  -8   9   3 34292.6 1622.00   3
   7   9  -3 3629.00 575.556   3
   7  -9  -3 3225.12 645.686   2
   7  -9  -3 4570.23 542.355   3
   7   9  -3 4586.79 719.495   1
  -7   9   3 3621.17 500.903   3
  -7  -9   3 4100.86 658.348   1
   7   9  -3 4107.65 592.566   5
  -6   9   3 3361.68 435.786   3
   6  -9  -3 2535.81 577.401   2
   6  -9  -3 3595.20 445.242   3
   6   9  -3 3651.46 618.422   1
   6   9  -3 3770.72 542.820   5
  -6  -9   3 2979.72 583.509   1
  -5  -9   3 15149.8 1236.83   1
   5  -9  -3 17593.4 843.544   3
  -5   9   3 16957.9 844.904   3
   5   9  -3 17061.0 1053.80   5
   5  -9  -3 17240.0 1394.62   2
   4   9  -3 925.950 125.006   4
  -4   9   3 991.282 190.959   3
   4  -9  -3 906.287 430.548   2
   4  -9  -3 977.294 176.953   3
  -4  -9   3 1282.25 398.149   1
   4   9  -3 1092.66 276.458   5
  -4   9   3 1203.35 395.157   4
   3  -9  -3 9992.85 1055.28   2
  -3  -9   3 9077.22 964.186   1
  -3   9   3 9875.56 1026.31   4
   3   9  -3 8340.50 666.931   5
   3   9  -3 9985.11 557.289   4
   2  -9  -3 3145.29 617.540   2
   2   9  -3 4121.92 426.827   4
  -2  -9   3 4816.40 731.244   1
  -2   9   3 4249.60 682.616   4
   1  -9  -3 4228.48 688.943   2
   1   9  -3 3737.36 457.179   4
  -1  -9   3 4067.89 676.170   1
  -1   9   3 4171.58 683.881   4
   0   9   3-133.708 157.028   4
   0   9  -3 52.4309 173.121   4
   0  -9  -3-206.187 239.209   2
   0   9   3-327.516 264.901   2
   0  -9  -3-206.169 250.773   4
   1   9   3 28606.0 1775.50   4
  -1   9  -3 25737.0 1417.34   4
   1   9   3 25583.7 1716.20   2
  -1  -9  -3 26416.5 1631.39   2
  -1  -9  -3 27347.5 1746.35   4
   2   9   3 65.6567 63.9753   1
   2   9   3 397.521 230.542   2
  -2   9  -3 126.523 190.145   4
  -2  -9  -3 5.17598 207.335   2
   2   9   3-160.413 188.853   4
  -2  -9  -3-143.867 251.196   4
  -3   9  -3 6928.20 846.547   4
   3   9   3 6242.93 844.246   2
  -3  -9  -3 5996.07 380.748   3
  -3  -9  -3 5266.42 842.405   4
  -3  -9  -3 4673.70 703.077   2
  -4  -9  -3 1063.89 380.688   2
   4   9   3 1720.54 525.716   5
  -4   9  -3 1784.10 466.406   4
   4   9   3 1679.66 458.412   2
  -4  -9  -3 1656.40 254.015   3
  -4  -9  -3 2131.67 580.916   4
  -5  -9  -3 2284.28 608.509   4
   5   9   3 2639.51 671.129   5
  -5   9  -3 2532.03 577.756   4
  -5  -9  -3 2678.94 513.747   2
  -5   9  -3 2774.44 394.145   5
  -5  -9  -3 2856.87 368.679   3
  -6  -9  -3 646.255 373.640   4
  -6   9  -3 544.102 356.209   4
  -6   9  -3 862.067 270.209   2
   6   9   3 811.266 376.810   5
  -6  -9  -3 738.460 295.651   2
  -6   9  -3 1387.84 313.323   5
  -6  -9  -3 1377.78 307.197   3
  -7  -9  -3 24220.4 1274.31   3
  -7   9  -3 24113.9 1350.46   2
  -7  -9  -3 24887.1 1459.17   2
   7   9   3 26104.0 2034.06   5
  -7   9  -3 25057.3 1974.66   4
  -7  -9  -3 24139.7 2012.06   4
  -7   9  -3 20603.3 1212.91   5
  -8  -9  -3 820.188 418.450   4
  -8   9  -3-315.115 329.015   4
  -8  -9  -3 46.5786 152.115   2
   8   9   3 456.495 429.073   5
  -9  -9  -3-189.068 360.470   4
  -9   9  -3-69.7666 268.084   4
   9   9   3 750.387 448.969   5
 -10   9  -3 1552.05 618.580   4
  10   9   3 2056.34 698.083   5
 -11  -9  -3-49.4368 128.370   4
 -11   9  -3-144.729 362.308   4
  11   9   3 153.569 319.651   5
 -12  -9  -3 7922.10 1397.72   4
 -12   9  -3 8765.74 1448.91   4
  12   9   3 8384.43 1334.36   5
 -13   9  -3 1833.76 764.750   4
  13   9   3 1111.02 554.492   5
 -13  -9  -3 819.388 502.457   4
 -20  10   3 33914.9 2904.72   4
  20  10  -3 27030.9 2278.31   3
 -19  10   3 39627.0 3043.79   4
  19  10  -3 37767.6 2585.10   3
  19 -10  -3 35384.2 2281.07   2
  18  10  -3 12473.4 1445.55   3
 -18 -10   3 14285.1 1324.00   4
  18 -10  -3 13766.1 1437.24   2
 -17 -10   3 29014.4 1795.72   4
  17  10  -3 23161.0 1879.82   3
  17 -10  -3 25229.8 1946.67   2
  17  10  -3 27168.6 2250.55   5
 -16 -10   3 947.323 328.847   4
  16 -10  -3 946.877 429.732   2
  16  10  -3 2160.18 581.054   3
  16  10  -3 2099.20 668.576   5
  15  10  -3 85011.5 3357.35   3
  15  10  -3 87992.5 3775.85   5
  15 -10  -3 86060.8 3519.32   2
 -15 -10   3 94964.6 2834.92   4
 -14 -10   3 424.628 201.653   4
  14 -10  -3 614.609 398.187   2
  14  10  -3 841.152 357.950   3
  14  10  -3 351.193 334.518   5
  13  10  -3 146596. 4515.78   5
 -13 -10   3 156082. 2993.91   4
  13  10  -3 145024. 4100.53   3
  13 -10  -3 139957. 4412.95   2
 -12 -10   3 684.575 195.712   4
  12 -10  -3 1347.15 540.119   2
  12  10  -3 1139.31 456.305   5
  12  10  -3 483.444 298.740   3
  11  10  -3 43833.2 2115.74   3
  11  10  -3 41651.2 2242.20   5
 -11 -10   3 41966.2 1110.51   4
  11 -10  -3 46131.5 2483.99   2
  10  10  -3 9507.33 976.636   3
  10 -10  -3 11347.2 1243.11   2
  10  10  -3 12476.1 1195.93   5
 -10  10   3 12676.8 1151.98   3
  -9  10   3 111839. 3163.60   3
   9  10  -3 106295. 3328.56   5
   9 -10  -3 112120. 3797.97   2
   9  10  -3 110043. 3195.10   3
   8  10  -3 69749.7 2826.05   1
   8  10  -3 71695.9 2603.31   5
  -8  10   3 60724.4 2187.91   3
   8 -10  -3 67913.0 2941.31   2
   8  10  -3 67350.2 2468.35   3
   7  10  -3 66004.2 2445.53   3
   7  10  -3 70387.7 2466.25   5
  -7  10   3 60507.3 2016.84   3
   7  10  -3 65098.5 2684.99   1
   7 -10  -3 65717.5 2857.82   2
  -7 -10   3 63938.5 2609.40   1
  -6 -10   3 18107.7 1401.87   1
   6  10  -3 21498.8 1543.70   1
   6  10  -3 20717.4 1298.33   5
   6 -10  -3 19147.2 1533.67   2
  -6  10   3 19422.9 1038.49   3
   5  10  -3 12132.4 949.090   5
  -5  10   3 14101.5 1281.89   4
   5 -10  -3 12688.2 1261.57   2
  -5  10   3 13333.2 754.582   3
  -5 -10   3 12350.9 1148.59   1
  -4 -10   3 37204.8 1979.35   1
  -4  10   3 35095.7 1017.21   3
   4  10  -3 33727.6 742.017   4
   4 -10  -3 38546.0 2145.48   2
  -4  10   3 37168.4 2057.84   4
   4 -10  -3 37054.6 876.493   1
   4  10  -3 36210.8 1557.00   5
   3  10  -3 9572.83 553.576   4
  -3  10   3 10543.1 1095.99   4
  -3 -10   3 8650.86 988.687   1
   3  10  -3 10506.1 1098.16   2
   3 -10  -3 8848.79 1047.34   2
   3  10  -3 10161.8 800.308   5
   2  10  -3 31984.7 1200.44   4
  -2 -10   3 30194.1 1824.95   1
   2  10  -3 33852.5 1935.04   2
   2 -10  -3 33277.0 1969.03   2
  -2  10   3 34836.6 1980.02   4
   1 -10  -3 1596.06 467.659   2
   1  10  -3 1194.37 269.924   4
  -1  10   3 1837.66 500.740   2
  -1 -10   3 1371.55 461.202   1
   1  10  -3 1351.87 415.649   2
  -1  10   3 1983.11 492.843   4
   0  10   3 4936.70 763.963   4
   0 -10   3 4948.01 787.183   1
   0  10  -3 4728.56 572.417   4
   0  10   3 5167.82 814.994   2
   0 -10  -3 5022.12 780.727   2
  -1  10  -3 731.902 279.451   4
  -1 -10  -3 438.956 272.995   4
   1  10   3 357.436 250.200   2
  -1 -10  -3 66.9800 235.148   2
   1  10   3 71.2134 230.393   4
  -2  10  -3 60282.7 2343.87   4
   2  10   3 58990.2 2679.87   2
   2  10   3 55045.0 923.202   1
  -2 -10  -3 59906.3 2555.20   2
  -2 -10  -3 60473.0 2717.03   4
   3  10   3 1222.01 211.505   1
  -3  10  -3 1385.68 415.432   4
   3  10   3 1845.29 477.736   2
  -3 -10  -3 1505.49 439.940   2
  -3 -10  -3 2011.24 539.994   4
  -4  10  -3 19753.4 1515.26   4
   4  10   3 20384.1 1577.17   2
  -4 -10  -3 17520.3 1376.29   2
   4  10   3 19784.6 948.652   1
   4  10   3 19469.7 1694.43   5
  -4 -10  -3 21356.0 1723.06   4
  -5 -10  -3 396.743 244.513   2
   5  10   3-52.5883 217.111   2
   5  10   3-30.6344 291.473   5
  -5  10  -3 350.045 310.954   4
  -5 -10  -3 535.174 352.972   4
  -5 -10  -3 248.240 125.102   3
   6  10   3 7035.41 1098.65   5
  -6  10  -3 7035.57 1024.94   4
  -6 -10  -3 5600.03 768.029   2
  -6  10  -3 6487.56 651.724   5
  -6 -10  -3 6286.25 547.812   3
  -6 -10  -3 4588.82 871.704   4
  -7 -10  -3 4580.02 885.170   4
  -7  10  -3 5287.43 938.203   4
  -7 -10  -3 4719.63 685.007   2
   7  10   3 5312.60 996.910   5
  -8 -10  -3 2573.74 703.569   4
  -8  10  -3 2424.10 693.869   4
  -8 -10  -3 2642.97 509.285   2
   8  10   3 3433.52 821.409   5
   9  10   3 24345.0 2135.10   5
  -9  10  -3 21201.9 2008.14   4
  -9 -10  -3 19893.6 1980.78   4
 -10 -10  -3 6989.43 1233.77   4
 -10  10  -3 8889.35 1386.07   4
  10  10   3 6884.33 1196.11   5
 -11 -10  -3 12205.5 1661.38   4
 -11  10  -3 15032.4 1847.30   4
  11  10   3 10881.0 1500.39   5
 -12  10  -3-559.377 479.806   4
 -12 -10  -3 519.363 442.178   4
  12  10   3 1149.73 580.825   5
 -20  11   3 1275.86 631.822   4
  20  11  -3 1844.41 636.012   3
 -19  11   3 1300.71 659.559   4
  19  11  -3 1159.88 521.378   3
  18 -11  -3 2056.46 602.463   2
  18  11  -3 2373.27 650.875   3
  18  11  -3 992.494 580.305   5
  17 -11  -3 578.833 366.571   2
  17  11  -3 36.6735 399.104   5
  17  11  -3 1255.22 500.087   3
 -16 -11   3 14294.4 1154.38   4
  16  11  -3 13668.6 1408.58   3
  16  11  -3 13969.6 1630.11   5
  16 -11  -3 14669.1 1503.26   2
 -15 -11   3 1072.72 318.738   4
  15 -11  -3 1027.19 516.628   2
  15  11  -3 1238.73 560.869   5
  15  11  -3 844.543 369.141   3
 -14 -11   3 1396.84 312.740   4
  14 -11  -3 399.100 337.997   2
  14  11  -3 1017.44 404.289   3
  14  11  -3 1571.57 550.021   5
  13 -11  -3 755.723 451.866   2
 -13 -11   3 1179.31 269.701   4
  13  11  -3 2227.74 541.570   3
  13  11  -3 1443.93 524.211   5
  12  11  -3 524.780 285.150   3
  12 -11  -3 99.9629 263.123   2
  12  11  -3 395.572 345.451   5
 -12 -11   3 291.161 117.251   4
  11 -11  -3 850.698 398.282   2
  11  11  -3 703.898 300.425   3
  11  11  -3 1155.65 460.006   5
  10  11  -3 174.758 211.716   3
  10 -11  -3 732.555 411.526   2
  10  11  -3 834.416 381.395   5
 -10  11   3 489.982 294.547   3
   9  11  -3-66.7188 190.613   3
   9 -11  -3 273.193 315.035   2
   9  11  -3 51.6615 291.462   5
  -9  11   3 164.781 182.845   3
   8  11  -3 9510.62 1011.72   5
  -8  11   3 8764.65 854.025   3
   8 -11  -3 8996.30 1125.06   2
   8  11  -3 8339.41 897.366   3
   7  11  -3-56.5853 262.517   3
   7 -11  -3-162.994 375.089   2
  -7 -11   3 69.8254 222.734   1
   7  11  -3-52.4651 238.344   5
  -7  11   3 169.012 158.990   3
   6  11  -3 17806.9 1266.78   5
  -6  11   3 16248.4 962.855   3
   6 -11  -3 18782.9 1589.97   2
  -6 -11   3 16814.7 1386.65   1
  -5 -11   3 24039.6 1653.52   1
  -5  11   3 28672.3 1881.84   4
   5  11  -3 26988.0 1503.12   5
   5 -11  -3 26033.6 1844.52   2
  -5  11   3 25162.1 1038.96   3
   4  11  -3 1723.06 176.163   4
   4 -11  -3 1183.00 495.239   2
  -4  11   3 1897.71 237.458   3
   4 -11  -3 2111.12 227.630   1
   4  11  -3 1304.10 348.309   5
  -4 -11   3 1785.53 492.002   1
  -4  11   3 1813.17 512.836   4
   3 -11  -3 3374.99 690.580   2
   3  11  -3 3832.02 370.272   4
   3  11  -3 4247.41 560.404   5
  -3  11   3 3682.71 682.714   4
  -3 -11   3 4821.60 790.730   1
   2 -11  -3 697.037 412.806   2
   2  11  -3 1395.46 260.879   4
  -2 -11   3 896.139 366.546   1
  -2  11   3 1697.40 484.757   4
  -1  11   3 2464.45 578.321   4
  -1 -11   3 1540.05 465.285   1
   1  11  -3 1813.11 327.628   4
   1 -11  -3 1402.36 457.814   2
   0 -11   3 1523.06 478.908   1
   0  11  -3 1750.66 372.207   4
   0 -11  -3 1822.84 526.070   2
   0  11   3 1804.87 478.688   4
  -1  11  -3 71798.5 2420.72   4
  -1 -11  -3 71128.8 2925.50   2
  -1  11  -3 68150.2 2799.46   2
  -2  11  -3 837.161 328.644   4
  -2 -11  -3 1091.57 420.550   2
  -2 -11  -3 616.105 337.283   4
  -2  11  -3 1251.27 398.377   2
  -3  11  -3-39.5099 175.790   2
  -3  11  -3-218.238 250.304   4
  -3 -11  -3 107.781 223.813   2
  -3 -11  -3 29.4865 190.112   4
   3  11   3 370.140 113.721   1
  -4  11  -3 10.6573 169.806   2
   4  11   3 35.9801 82.6883   1
  -4 -11  -3 63.7573 320.327   2
   4  11   3 245.186 284.822   5
  -4 -11  -3-19.4766 191.720   4
  -5  11  -3 10361.0 1171.74   4
  -5 -11  -3 11169.9 1141.98   2
   5  11   3 12111.8 810.655   1
   5  11   3 13224.3 1488.66   5
  -5 -11  -3 10866.1 1293.71   4
  -5  11  -3 9412.66 1015.42   2
  -6 -11  -3 1304.45 533.682   4
  -6  11  -3 1326.35 500.523   4
  -6 -11  -3 1428.65 437.922   2
   6  11   3 2049.59 655.241   5
  -7 -11  -3 4901.39 959.656   4
  -7 -11  -3 7300.53 898.268   2
  -7  11  -3 8811.99 1215.52   4
   7  11   3 8243.97 1246.10   5
  -8 -11  -3 1677.36 624.407   4
   8  11   3 1194.02 529.492   5
  -8  11  -3 834.699 454.507   4
  -8 -11  -3 1087.22 362.943   2
  -9 -11  -3 705.134 444.504   4
  -9  11  -3 1691.10 690.673   4
   9  11   3 2602.65 765.888   5
 -10 -11  -3-251.118 232.381   4
 -10  11  -3 804.886 565.793   4
  10  11   3 1049.89 564.028   5
 -11 -11  -3-692.989 486.344   4
 -11  11  -3 302.859 374.006   4
  11  11   3-144.827 264.953   5
 -12 -11  -3 6257.77 1283.89   4
 -12  11  -3 6929.01 1306.29   4
  12  11   3 6017.85 1180.78   5
 -19  12   3 80550.5 4420.10   4
  19  12  -3 63561.5 3329.21   3
  18 -12  -3 2999.75 755.180   2
  18  12  -3 1655.62 542.341   3
  17  12  -3 20682.2 1795.30   3
  17 -12  -3 21364.6 1884.86   2
  17  12  -3 20646.4 2052.50   5
  16 -12  -3 1663.00 593.338   2
  16  12  -3 1225.03 542.968   5
  16  12  -3 2123.38 613.346   3
  15  12  -3 49150.4 2557.91   3
  15  12  -3 54718.4 3121.97   5
  15 -12  -3 50087.2 2843.05   2
  14 -12  -3 428.511 396.702   2
  14  12  -3 1440.39 497.524   3
  14  12  -3 587.651 405.999   5
 -14 -12   3 496.908 195.480   4
  13 -12  -3 65907.5 3220.16   2
  13  12  -3 72899.9 2922.38   3
 -13 -12   3 71613.8 1744.81   4
  13  12  -3 70069.7 3316.66   5
  12 -12  -3-114.506 327.401   2
  12  12  -3 627.243 435.631   5
  12  12  -3 494.778 369.522   3
  11 -12  -3 6299.75 996.239   2
  11  12  -3 9367.60 1025.28   3
  11  12  -3 7420.44 1052.50   5
  10  12  -3 9830.08 1139.05   5
  10 -12  -3 6488.56 1013.57   2
  10  12  -3 7399.00 881.636   3
 -10  12   3 8457.93 968.983   3
  -9  12   3 94401.5 3015.79   3
   9 -12  -3 96672.7 3777.91   2
   9  12  -3 95095.5 3092.54   3
   9  12  -3 96919.7 3401.38   5
   8  12  -3 26064.0 1732.04   5
   8 -12  -3 24407.7 1894.74   2
   8  12  -3 24474.6 1561.14   3
  -8  12   3 26985.6 1505.75   3
   7 -12  -3 35706.4 2270.63   2
  -7  12   3 34458.4 1571.37   3
   7  12  -3 37298.6 1915.57   3
   7  12  -3 36589.7 1966.42   5
  -7 -12   3 34243.8 2038.59   1
   6 -12  -3 6291.12 975.051   2
   6  12  -3 7272.07 856.058   5
  -6  12   3 6867.51 632.005   3
  -6 -12   3 6260.70 881.252   1
   5  12  -3 2540.64 502.600   5
  -5  12   3 2267.46 322.494   3
   5 -12  -3 2483.81 627.612   2
  -5 -12   3 1381.37 450.989   1
  -4  12   3 38452.7 1007.70   3
  -4 -12   3 38462.6 2148.88   1
   4  12  -3 36796.2 822.939   4
   4 -12  -3 37838.1 993.704   1
   4  12  -3 38452.8 1826.77   5
   4 -12  -3 39036.2 2331.12   2
   4  12  -3 36967.5 843.809   4
   3 -12  -3 5719.27 921.660   2
   3  12  -3 5743.59 457.291   4
   3  12  -3 5687.78 689.533   5
  -3 -12   3 4683.32 808.212   1
   2  12  -3 150123. 2682.03   4
  -2 -12   3 144560. 4255.67   1
   2 -12  -3 150991. 4520.08   2
  -1 -12   3 2271.42 600.682   1
   1  12  -3 2000.96 370.201   4
   1 -12  -3 1882.13 597.639   2
   0 -12  -3 1938.11 594.348   2
   0 -12   3 976.280 415.067   1
   0  12  -3 906.990 292.012   4
  -1  12  -3-11.5221 159.530   4
  -1 -12  -3-78.4817 349.399   2
  -2  12  -3 8706.40 932.130   4
  -2 -12  -3 7548.41 1021.98   2
  -3  12  -3 4321.28 696.434   4
  -3 -12  -3 3985.87 752.704   2
  -3 -12  -3 4988.10 864.342   4
  -4  12  -3 34158.4 2041.65   4
  -4 -12  -3 33065.5 2076.88   2
   4  12   3 36061.9 2488.47   5
  -4 -12  -3 34357.2 2250.38   4
  -5  12  -3 6500.30 974.120   4
   5  12   3 6872.04 1147.04   5
  -5 -12  -3 6136.62 892.984   2
  -5 -12  -3 6157.19 997.525   4
  -6  12  -3 369.031 300.791   4
   6  12   3 199.053 348.192   5
  -6 -12  -3 297.096 270.949   2
  -6 -12  -3 353.689 335.581   4
  -7  12  -3 1384.39 480.257   4
  -7 -12  -3 1241.53 408.950   2
   7  12   3 1359.80 593.623   5
  -7 -12  -3 1549.69 543.987   4
  -8  12  -3 528.211 414.424   4
  -8 -12  -3 784.390 340.316   2
  -8 -12  -3 704.214 420.851   4
   8  12   3-73.8524 364.881   5
  -9  12  -3 14902.5 1709.56   4
  -9 -12  -3 15512.8 1780.51   4
   9  12   3 18656.2 1987.90   5
 -10  12  -3 10515.6 1518.67   4
  10  12   3 12627.3 1664.73   5
 -10 -12  -3 9714.20 1472.54   4
 -11 -12  -3 7301.94 1319.85   4
 -11  12  -3 8991.04 1450.14   4
  11  12   3 8564.07 1435.16   5
  19  13  -3 13439.2 1820.47   5
 -19  13   3 14654.2 1924.54   4
  18  13  -3 6461.21 1051.97   3
  18  13  -3 7398.07 1282.83   5
  18 -13  -3 6148.75 1051.64   2
  17  13  -3 4627.93 898.729   3
  17  13  -3 5212.35 1081.97   5
  17 -13  -3 5153.46 967.280   2
  16  13  -3 26433.6 1949.06   3
  16  13  -3 27310.3 2345.64   5
  16 -13  -3 23559.9 2020.35   2
  15 -13  -3 21.7128 308.547   2
  15  13  -3 170.192 199.684   3
  15  13  -3 290.427 336.135   5
  14  13  -3 41000.3 2699.26   5
  14  13  -3 34554.3 2099.81   3
  14 -13  -3 33871.9 2407.54   2
  13 -13  -3-98.5744 420.312   2
  13  13  -3 556.806 460.390   5
  13  13  -3 896.546 408.928   3
  12  13  -3 55913.1 2536.36   3
  12  13  -3 53484.7 2898.79   5
  12 -13  -3 49315.1 2861.24   2
  11 -13  -3 2200.19 649.066   2
  11  13  -3 2403.02 635.870   5
  11  13  -3 1938.67 498.153   3
 -10  13   3 31415.5 1889.81   3
  10  13  -3 32977.0 2138.85   5
  10 -13  -3 33283.6 2326.38   2
  10  13  -3 34890.6 1909.72   3
   9  13  -3 10866.4 1201.84   5
   9  13  -3 9601.36 1013.29   3
  -9  13   3 11383.8 1068.90   3
   9 -13  -3 10267.2 1310.06   2
   8 -13  -3 10510.8 1316.15   2
  -8  13   3 10429.9 963.876   3
   8  13  -3 12272.2 1141.25   3
   8  13  -3 9645.58 1115.12   5
   7 -13  -3-117.149 335.556   2
   7  13  -3 260.040 250.322   3
  -7 -13   3 80.2066 220.414   1
  -7  13   3-395.566 207.939   3
   7  13  -3 108.571 247.591   5
   6  13  -3 16192.5 1335.30   5
   6 -13  -3 15103.6 1537.59   2
  -6  13   3 13927.6 906.892   3
  -6 -13   3 15976.6 1450.27   1
  -5  13   3 17441.2 857.755   3
   5 -13  -3 17951.6 892.249   1
   5  13  -3 19182.4 1412.61   5
  -5 -13   3 15407.3 1420.09   1
   5 -13  -3 19311.5 1702.85   2
   4 -13  -3 13411.3 623.623   1
  -4 -13   3 10765.2 1193.75   1
  -4  13   3 13238.6 551.331   3
   4  13  -3 13044.8 508.529   4
   4 -13  -3 12702.0 1398.62   2
   4  13  -3 13189.1 517.955   4
   4  13  -3 12860.2 1126.10   5
  -3 -13   3 13815.0 1364.68   1
   3  13  -3 15010.7 749.991   4
   3  13  -3 13530.3 1105.91   5
   3 -13  -3 13793.6 1442.31   2
  -2 -13   3 3139.87 665.861   1
   2  13  -3 3806.40 455.272   4
   2 -13  -3 4130.20 821.957   2
   1  13  -3 697.791 245.650   4
   1 -13  -3 1498.84 542.494   2
  -1 -13   3 1343.34 493.681   1
   0  13  -3 919.624 285.670   4
   0 -13   3 1039.03 455.732   1
   0 -13  -3 673.785 392.158   2
   1 -13   3 1590.12 546.752   1
  -1  13  -3 638.185 281.585   4
  -1 -13  -3 1480.65 514.591   2
  -2 -13  -3 2862.49 660.046   2
  -2  13  -3 3945.25 642.797   4
  -3  13  -3 14932.7 1311.44   4
  -3 -13  -3 13609.7 1421.95   2
   4  13   3 2647.92 750.283   5
  -4  13  -3 3295.96 658.997   4
  -4 -13  -3 2841.96 665.141   2
  -4 -13  -3 1887.84 594.578   4
  -5  13  -3 3718.76 767.784   4
  -5 -13  -3 3511.23 712.383   2
   5  13   3 2926.60 792.295   5
  -5 -13  -3 3047.39 728.236   4
   6  13   3 450.988 347.063   5
  -6  13  -3 147.130 242.869   4
  -6 -13  -3-289.350 277.988   2
  -6 -13  -3 879.318 378.854   4
  -7  13  -3 5.31803 210.384   4
  -7 -13  -3 21.9393 219.650   2
   7  13   3 385.222 385.099   5
  -7 -13  -3 837.838 447.737   4
  -8  13  -3 34.8705 305.723   4
  -8 -13  -3 264.471 243.303   2
   8  13   3 105.490 323.877   5
  -8 -13  -3 626.915 412.204   4
  -9  13  -3 365.235 328.375   4
   9  13   3-335.216 417.523   5
  -9 -13  -3 327.649 317.374   4
 -10  13  -3 605.999 408.915   4
  10  13   3 467.398 467.160   5
 -10 -13  -3 1153.49 567.601   4
 -11  13  -3-741.139 494.412   4
  11  13   3-293.721 413.051   5
 -11 -13  -3-470.698 391.205   4
  18  14  -3 4305.76 1087.77   5
  18 -14  -3 3918.64 862.101   2
  17  14  -3 2530.60 658.264   3
  17  14  -3 1914.53 715.346   5
  17 -14  -3 2421.28 730.104   2
  16  14  -3 2749.90 650.940   3
  16 -14  -3 3574.49 853.048   2
  16  14  -3 2961.70 849.898   5
  15  14  -3 34639.9 2607.63   5
  15  14  -3 34923.6 2161.43   3
  15 -14  -3 29182.6 2306.72   2
  14 -14  -3 422.456 381.143   2
  14  14  -3 442.313 306.238   3
  14  14  -3 46.9887 353.865   5
  13 -14  -3 23970.6 2077.39   2
  13  14  -3 29872.9 2315.49   5
  13  14  -3 30901.0 1940.51   3
  12 -14  -3 1445.57 631.583   2
  12  14  -3 1183.69 512.297   5
  12  14  -3 520.347 305.513   3
  11  14  -3 1822.59 602.218   5
  11 -14  -3 2399.77 653.472   2
  11  14  -3 1918.04 491.430   3
  10 -14  -3 845.114 446.773   2
  10  14  -3 1147.92 469.146   5
  10  14  -3 789.460 322.308   3
   9 -14  -3 34061.3 2412.97   2
   9  14  -3 33997.5 1903.31   3
  -9  14   3 28891.6 1738.58   3
   9  14  -3 34329.8 2182.76   5
   8 -14  -3 28537.8 2200.74   2
   8  14  -3 29623.9 1988.02   5
  -8  14   3 27059.9 1556.66   3
   8  14  -3 29022.5 1765.08   3
   7  14  -3 68057.6 2709.55   3
  -7  14   3 65345.1 2202.54   3
   7 -14  -3 67158.6 3347.27   2
   7  14  -3 72519.0 3010.35   5
  -7 -14   3 64963.7 2963.59   1
   6  14  -3 11249.5 1129.25   3
  -6 -14   3 10182.9 1185.32   1
  -6  14   3 10700.8 790.738   3
   6  14  -3 12331.7 1220.28   5
   6 -14  -3 9447.77 1284.36   2
  -5  14   3 389.061 148.193   3
  -5 -14   3 506.609 354.034   1
   5 -14  -3 404.398 161.139   1
   5 -14  -3 348.071 433.125   2
   5  14  -3 263.767 241.258   5
   4  14  -3 2287.50 217.592   4
  -4 -14   3 2523.20 617.128   1
   4  14  -3 2163.21 495.811   5
   4  14  -3 1765.96 198.182   4
   4 -14  -3 2351.86 683.742   2
   4 -14  -3 2184.68 271.762   1
  -3 -14   3 11321.2 1270.66   1
   3  14  -3 11149.3 658.488   4
   3  14  -3 11161.4 1067.13   5
   3 -14  -3 10187.9 1310.76   2
   2  14  -3 71609.8 1940.38   4
  -2 -14   3 70408.6 3161.63   1
   2 -14  -3 70101.0 3323.26   2
   1  14  -3 2420.29 423.019   4
  -1 -14   3 2887.61 700.664   1
   1 -14  -3 3521.42 792.027   2
   0  14  -3 34014.4 1631.28   4
   0 -14   3 37903.2 2409.94   1
   0 -14  -3 31794.9 2232.04   2
   1 -14   3 403.275 313.471   1
  -1  14  -3 1195.52 375.341   4
  -1 -14  -3 1490.28 567.279   2
  -2  14  -3 5393.81 761.404   4
   2 -14   3 6358.71 1060.48   1
  -2 -14  -3 5897.64 994.207   2
  -3  14  -3 6270.61 875.839   4
  -3 -14  -3 4881.88 908.640   2
  -4  14  -3 73067.5 3067.63   4
  -4 -14  -3 67098.5 3194.61   2
   4  14   3 75233.6 3848.09   5
   5  14   3 14259.7 1711.11   5
  -5 -14  -3 13405.7 1496.65   4
  -5  14  -3 13717.1 1419.37   4
  -5 -14  -3 12629.5 1378.07   2
   6  14   3 84.8476 354.689   5
  -6  14  -3-294.921 326.042   4
  -6 -14  -3 396.391 313.920   2
  -6 -14  -3 379.932 288.328   4
   7  14   3 779.917 464.156   5
  -7  14  -3 1296.00 499.491   4
  -7 -14  -3 1441.49 499.782   2
  -7 -14  -3 1048.80 480.374   4
  -8  14  -3 14282.8 1664.82   4
  -8 -14  -3 12177.6 1315.73   2
  -8 -14  -3 14480.6 1697.83   4
   8  14   3 18140.8 2034.88   5
  -9 -14  -3 11060.3 1541.60   4
  -9  14  -3 12728.2 1644.03   4
   9  14   3 11447.5 1665.58   5
  10  14   3 6609.85 1358.00   5
 -10  14  -3 5982.80 1185.26   4
 -10 -14  -3 6066.26 1173.89   4
  17  15  -3 2898.07 899.053   5
  17 -15  -3 2281.20 732.980   2
  16 -15  -3 14500.4 1664.49   2
  16  15  -3 18172.3 2007.70   5
  15  15  -3 804.657 383.627   3
  15  15  -3 242.395 450.339   5
  15 -15  -3 286.028 353.299   2
  14  15  -3 65079.3 3581.54   5
  14  15  -3 62393.8 2807.39   3
  14 -15  -3 62115.9 3455.39   2
  13  15  -3 120.853 200.570   3
  13  15  -3 78.6295 329.387   5
  13 -15  -3 23.8180 305.352   2
  12  15  -3 34498.9 2469.92   5
  12 -15  -3 34741.5 2548.30   2
  12  15  -3 36209.8 2045.86   3
  11  15  -3 538.212 331.517   5
  11  15  -3-304.992 249.237   3
  11 -15  -3-44.4244 425.685   2
  10  15  -3 26257.2 2042.95   5
  10 -15  -3 23457.1 2081.45   2
  10  15  -3 23443.6 1612.09   3
   9  15  -3 11172.4 1309.89   5
   9  15  -3 11733.7 1137.03   3
   9 -15  -3 9566.90 1341.06   2
   8 -15  -3 32333.4 2413.67   2
   8  15  -3 33517.4 1924.83   3
  -8  15   3 32829.4 1722.63   3
   8  15  -3 34188.2 2225.24   5
   7  15  -3 27065.6 1743.14   3
   7 -15  -3 25435.1 2135.21   2
   7  15  -3 28964.0 1985.07   5
  -7  15   3 27320.2 1431.73   3
   6  15  -3 14430.6 1292.08   3
   6 -15  -3 15463.8 993.191   1
   6 -15  -3 16645.4 1706.27   2
   6  15  -3 14418.1 1379.93   5
  -6  15   3 15857.3 966.245   3
  -6 -15   3 15210.7 1485.79   1
   5 -15  -3 1003.57 466.345   2
   5  15  -3 1010.31 373.971   5
  -5  15   3 1211.86 223.012   3
  -5 -15   3 715.185 436.384   1
   5 -15  -3 1015.28 237.461   1
   4  15  -3 247.727 85.5545   4
   4 -15  -3 340.811 122.204   1
   4  15  -3 196.348 71.3245   4
  -4 -15   3 39.6435 242.474   1
   4  15  -3 337.827 268.244   5
   4 -15  -3 630.722 438.553   2
  -3 -15   3 15956.1 1552.88   1
   3  15  -3 16761.7 817.130   4
   3  15  -3 14260.0 787.298   4
   3 -15  -3 15274.7 1633.05   2
   3  15  -3 16753.2 1372.35   5
   2  15  -3 3704.15 462.206   4
  -2 -15   3 3773.94 801.342   1
   2 -15  -3 4597.54 913.069   2
   1  15  -3 34183.3 1520.89   4
  -1 -15   3 33241.2 2292.70   1
   1 -15  -3 32989.3 2366.20   2
   0  15  -3 2249.52 454.899   4
   0 -15  -3 2559.62 712.872   2
   0 -15   3 2899.70 731.674   1
  -1  15  -3 724.175 286.753   4
   1 -15   3-262.512 430.105   1
  -1 -15  -3 71.4103 341.166   2
  -2  15  -3-241.140 264.512   4
   2 -15   3-125.802 352.598   1
  -2 -15  -3 112.881 308.579   2
  -3  15  -3 14708.5 1333.88   4
  -3 -15  -3 12016.3 1444.37   2
   4  15   3 232.955 361.898   5
  -4  15  -3 61.9502 253.546   4
  -4 -15  -3-42.7584 293.548   2
  -5  15  -3 16639.3 1584.81   4
  -5 -15  -3 16672.3 1641.02   2
   5  15   3 19691.4 2105.82   5
  -6  15  -3 501.858 367.123   4
  -6 -15  -3 287.823 225.686   2
   6  15   3-275.153 430.132   5
   7  15   3 507.310 454.086   5
  -7  15  -3 164.591 259.649   4
  -7 -15  -3 827.326 420.156   2
  -7 -15  -3 486.886 356.580   4
  -8  15  -3 8157.15 1301.11   4
  -8 -15  -3 7396.83 1051.65   2
   8  15   3 7144.09 1375.11   5
  -8 -15  -3 8531.14 1296.29   4
  -9  15  -3 10449.3 1518.14   4
   9  15   3 11769.0 1714.64   5
  -9 -15  -3 7619.27 1279.51   4
  16  16  -3 1077.06 630.171   5
  16 -16  -3 1601.92 649.601   2
  15  16  -3-4.60233 421.530   5
  15 -16  -3-38.6844 337.224   2
  14  16  -3 37.3717 450.241   5
  14 -16  -3-777.829 476.913   2
  13 -16  -3 11780.7 1542.84   2
  13  16  -3 14763.9 1343.26   3
  13  16  -3 12209.1 1580.31   5
  12  16  -3-55.5176 339.449   5
  12  16  -3-353.306 244.231   3
  12 -16  -3-126.876 328.990   2
  11  16  -3 4785.10 949.753   5
  11  16  -3 4875.89 761.589   3
  11 -16  -3 6907.65 1193.97   2
  10  16  -3 2219.88 655.956   5
  10 -16  -3 1693.28 657.371   2
  10  16  -3 2146.16 515.139   3
   9  16  -3 4069.09 695.914   3
   9  16  -3 6685.80 1052.02   5
   9 -16  -3 5698.79 1062.12   2
   8  16  -3 5498.77 794.973   3
   8  16  -3 4869.22 906.577   5
   8 -16  -3 3697.58 863.384   2
   7  16  -3 3781.85 680.250   3
   7  16  -3 5308.54 929.817   5
   7 -16  -3 3036.74 800.435   2
   6  16  -3 5015.10 783.939   3
  -6 -16   3 3898.76 797.736   1
   6 -16  -3 4134.57 537.554   1
   6 -16  -3 3864.25 901.176   2
   6  16  -3 4947.84 863.915   5
  -5 -16   3 1210.30 480.885   1
   5  16  -3 1155.27 452.120   5
   5 -16  -3 1117.12 249.791   1
   5 -16  -3 1258.20 538.433   2
   4 -16  -3 3488.52 348.431   1
  -4 -16   3 4176.92 846.607   1
   4  16  -3 5239.89 847.472   5
   4 -16  -3 4379.46 935.520   2
  -3 -16   3 13530.5 1460.21   1
   3  16  -3 14308.1 761.879   4
   3 -16  -3 11252.4 1471.65   2
   3  16  -3 12456.1 1251.93   5
  -2 -16   3 28756.4 2146.48   1
   2  16  -3 31062.3 1314.51   4
   2 -16  -3 29804.8 2341.99   2
  -1 -16   3 1889.07 633.464   1
   1  16  -3 2305.71 415.657   4
   1 -16  -3 1104.33 546.591   2
   0  16  -3 13580.5 1065.63   4
   0 -16   3 11019.1 1377.56   1
   0 -16  -3 12641.1 1508.35   2
   1 -16   3 912.885 521.130   1
  -1  16  -3 483.555 249.098   4
  -1 -16  -3 392.469 430.888   2
   2 -16   3 11067.6 1439.15   1
  -2  16  -3 13808.5 1237.67   4
  -2 -16  -3 10390.0 1400.48   2
   3 -16   3 1777.67 642.678   1
  -3  16  -3 1842.80 501.211   4
  -3 -16  -3 670.408 458.924   2
  -4  16  -3 36297.8 2227.33   4
  -4 -16  -3 32398.1 2359.85   2
  -5  16  -3 3101.55 724.567   4
  -5 -16  -3 3359.31 785.735   2
   5  16   3 3388.98 947.450   5
   6  16   3 25917.2 2511.86   5
  -6  16  -3 23616.1 1991.33   4
  -6 -16  -3 24749.0 2033.60   2
  -7  16  -3 3135.08 771.360   4
  -7 -16  -3 2674.37 686.948   2
   7  16   3 2370.56 829.617   5
  -8  16  -3 15400.6 1763.60   4
  -8 -16  -3 15559.6 1604.53   2
   8  16   3 16728.2 2080.11   5
  -8 -16  -3 16029.7 1803.61   4
  15  17  -3 530.518 530.851   5
  15 -17  -3 1811.12 701.280   2
  14 -17  -3 35277.3 2743.52   2
  14  17  -3 40532.1 2990.92   5
  13  17  -3-333.940 417.127   5
  13 -17  -3-265.977 478.281   2
  12 -17  -3 19184.7 2023.30   2
  12  17  -3 21786.5 2095.35   5
  11  17  -3 528.099 434.912   5
  11  17  -3-101.605 164.709   3
  11 -17  -3 201.005 406.088   2
  10 -17  -3 9111.20 1396.49   2
  10  17  -3 7937.25 1227.86   5
  10  17  -3 9495.22 1034.58   3
   9 -17  -3 13252.9 1661.75   2
   9  17  -3 10635.9 1099.97   3
   9  17  -3 11583.9 1438.91   5
   8 -17  -3 52687.4 3271.50   2
   8  17  -3 53102.3 2955.84   5
   8  17  -3 57405.3 2570.43   3
   7  17  -3 29629.0 1875.03   3
   7 -17  -3 31924.0 1631.79   1
   7 -17  -3 30875.0 2515.10   2
   7  17  -3 30462.6 2196.11   5
   6  17  -3 8202.22 1129.27   5
   6  17  -3 6991.84 935.511   3
   6 -17  -3 5485.02 1086.22   2
  -6 -17   3 5905.96 977.001   1
   5  17  -3 282.094 318.746   5
   5 -17  -3-283.045 384.064   2
  -5 -17   3 87.9159 304.806   1
  -4 -17   3 1777.66 614.389   1
   4  17  -3 850.869 415.644   5
   4 -17  -3 1247.39 545.875   2
  -3 -17   3 51149.0 2901.28   1
   3 -17  -3 55233.4 3289.75   2
   3  17  -3 52976.5 2664.06   5
  -2 -17   3 5694.86 1010.46   1
   2 -17  -3 6683.32 1203.48   2
  -1 -17   3 67795.9 3420.32   1
   1 -17  -3 76911.4 3851.07   2
   0 -17   3-610.933 398.066   1
   0  17  -3-440.452 267.624   4
   0 -17  -3 121.185 265.725   2
  -1  17  -3 794.213 307.146   4
  -1 -17  -3 932.161 500.811   2
   1 -17   3 506.580 445.597   1
  -2  17  -3 448.472 285.613   4
  -2 -17  -3 112.457 371.305   2
   2 -17   3-485.126 412.958   1
  -3  17  -3 21147.5 1634.12   4
  -3 -17  -3 19851.9 1946.90   2
   3 -17   3 17008.0 1852.65   1
  -4  17  -3 4461.26 829.839   4
   4 -17   3 5320.79 1102.25   1
  -4 -17  -3 3665.36 867.565   2
   4  17   3 5034.62 1160.67   5
  -5  17  -3 31329.9 2193.10   4
  -5 -17  -3 29471.7 2320.87   2
   5  17   3 33589.4 2908.01   5
  -6  17  -3 3884.54 815.308   4
  -6 -17  -3 5588.00 1048.92   2
   6  17   3 5327.49 1218.88   5
  -7  17  -3 3649.50 877.312   4
  -7 -17  -3 3951.93 862.227   2
   7  17   3 4194.57 1107.34   5
  14 -18  -3 565.235 422.509   2
  14  18  -3 233.110 437.889   5
  13 -18  -3 1689.12 713.671   2
  13  18  -3 1665.17 672.651   5
  12 -18  -3 305.739 465.702   2
  12  18  -3 331.796 468.354   5
  11  18  -3 260.785 348.829   5
  11 -18  -3 337.491 422.640   2
  10 -18  -3 661.238 531.208   2
  10  18  -3 696.101 457.326   5
   9  18  -3 2305.86 717.519   5
   9 -18  -3 3744.59 943.302   2
   8  18  -3 363.302 354.893   5
   8  18  -3 413.967 271.051   3
   8 -18  -3-411.040 426.644   2
   7  18  -3 1543.61 463.312   3
   7  18  -3 1659.59 596.465   5
   7 -18  -3 3101.48 901.704   2
   6  18  -3 1502.94 478.410   3
   6  18  -3 2089.01 665.417   5
   6 -18  -3 2260.86 785.884   2
  -6 -18   3 2676.14 702.534   1
   5 -18  -3 7174.80 1237.79   2
   5  18  -3 7154.07 982.187   3
   5  18  -3 6739.18 1040.27   5
  -5 -18   3 4808.12 918.731   1
  -4 -18   3 3714.28 813.872   1
   4  18  -3 3569.07 755.392   5
   4 -18  -3 4147.27 979.538   2
  -3 -18   3 1258.34 537.037   1
   3 -18  -3 1704.56 743.386   2
   3  18  -3 2084.62 598.190   5
  -2 -18   3 2082.86 669.117   1
   2  18  -3 1931.53 572.017   5
   2 -18  -3 2086.92 738.511   2
   1 -18  -3 333.896 401.170   2
  -1 -18   3 935.441 472.697   1
   0 -18   3 4980.36 1018.51   1
   0 -18  -3 3661.19 913.448   2
   1 -18   3 1022.58 455.448   1
  -1 -18  -3 2366.79 742.961   2
  -2 -18  -3 28457.7 2404.41   2
   2 -18   3 21781.3 2099.32   1
   3 -18   3 2536.19 757.976   1
  -3 -18  -3 1531.68 599.085   2
   4 -18   3 1021.69 520.623   1
  -4 -18  -3 274.199 390.329   2
   4  18   3 253.439 358.248   5
   5 -18   3-926.459 578.138   1
  -5  18  -3-316.487 258.056   4
  -5 -18  -3 70.3257 293.481   2
   5  18   3-148.994 249.987   5
  -6  18  -3 12594.5 1490.69   4
  -6 -18  -3 9619.51 1408.18   2
   6  18   3 11191.8 1779.52   5
  12 -19  -3 3942.38 982.593   2
  12  19  -3 4328.68 1036.86   5
  11 -19  -3 1638.66 687.178   2
  11  19  -3 743.412 610.944   5
  10  19  -3 12863.5 1635.38   5
  10 -19  -3 11241.0 1639.87   2
   9  19  -3 13497.6 1643.16   5
   9 -19  -3 12341.3 1704.80   2
   8 -19  -3 50634.4 3393.75   2
   8  19  -3 49658.5 3058.19   5
   7 -19  -3 10132.9 1559.80   2
   7  19  -3 11989.6 1512.68   5
  -6 -19   3 6206.36 1079.37   1
   6  19  -3 6893.87 943.434   3
   6 -19  -3 7019.83 1284.43   2
   6  19  -3 6587.69 1104.78   5
   5  19  -3 7046.98 974.192   3
   5 -19  -3 5325.81 1117.12   2
   5  19  -3 5623.60 1013.48   5
  -5 -19   3 5390.16 1020.72   1
  -4 -19   3 8399.52 1248.10   1
   4  19  -3 9567.90 1270.20   5
   4 -19  -3 11704.9 1645.64   2
   3 -19  -3 37261.4 2866.74   2
   3  19  -3 36541.5 2408.39   5
  -3 -19   3 35774.4 2570.28   1
  -2 -19   3 9984.19 1379.25   1
   2 -19  -3 8227.14 1384.39   2
   2  19  -3 7710.41 1094.83   5
  -1 -19   3 35752.8 2616.40   1
   1 -19  -3 41965.2 3042.08   2
   0 -19   3 1432.33 575.748   1
   0 -19  -3 1362.35 629.230   2
   1 -19   3 24823.2 2252.26   1
  -1 -19  -3 21343.2 2161.73   2
   2 -19   3 233.036 285.580   1
  -2 -19  -3 1261.07 591.688   2
  -3 -19  -3 54486.3 3415.79   2
   3 -19   3 49408.4 3289.19   1
   4 -19   3 6018.23 1183.43   1
  -4 -19  -3 8496.40 1353.81   2
   4  19   3 10143.1 1719.52   5
  10 -20  -3 287.249 371.968   2
  10  20  -3 487.578 424.547   5
   9 -20  -3 1869.21 692.650   2
   9  20  -3 1753.04 703.680   5
   8 -20  -3 4899.61 1127.17   2
   8  20  -3 3754.89 909.809   5
   7 -20  -3 2170.55 747.293   2
   7  20  -3 1253.02 590.407   5
   6 -20  -3 120.653 329.693   2
   6  20  -3 289.626 393.612   5
   5 -20  -3 5404.93 1161.48   2
  -5 -20   3 4400.15 913.547   1
   5  20  -3 4699.97 959.682   5
   4  20  -3 361.338 359.957   5
  -4 -20   3 637.816 477.442   1
   4 -20  -3 685.317 503.827   2
  -3 -20   3 636.299 514.477   1
   3 -20  -3 712.174 433.158   2
   3  20  -3-204.094 310.182   5
  -2 -20   3 6021.94 1097.97   1
   2 -20  -3 9116.89 1491.21   2
   2  20  -3 6234.19 1050.09   5
  -1 -20   3 2458.30 785.110   1
   1 -20  -3 2145.96 786.833   2
   0 -20   3 2139.46 742.222   1
   0 -20  -3 868.812 495.771   2
  -1 -20  -3 203.740 309.200   2
   1 -20   3 173.894 343.689   1
   2 -20   3-82.0645 362.583   1
  -2 -20  -3 79.2169 416.490   2
   7 -21  -3 6657.38 1340.83   2
   7  21  -3 4902.26 1096.70   5
   6 -21  -3 5109.16 1182.85   2
   6  21  -3 2747.47 800.561   5
   5 -21  -3 22187.8 2335.08   2
   5  21  -3 22568.5 2116.58   5
  -5 -21   3 22372.9 2087.92   1
  -4 -21   3 14353.2 1694.42   1
   4  21  -3 17414.9 1807.46   5
   3 -21  -3 27644.9 2640.08   2
  -3 -21   3 23903.0 2217.77   1
  -2 -21   3 6019.70 1142.10   1
   2 -21  -3 4613.11 1121.19   2
  -1 -21   3 14781.8 1785.16   1
   1 -21  -3 17013.9 2042.92   2
 -23   0   4 1777.06 671.030   4
  23   0  -4 2017.13 813.051   3
 -22   0   4 5327.08 1059.72   4
  22   0  -4 6946.21 1278.47   3
 -21   0   4 1203.75 524.244   4
  21   0  -4 547.426 397.387   3
 -20   0   4 22367.3 1987.05   4
  20   0  -4 24096.4 2170.33   3
 -19   0   4 72936.4 3399.74   4
  19   0  -4 63685.5 3381.68   3
 -18   0   4 44877.0 2540.07   4
  18   0  -4 44110.9 2707.84   3
 -17   0   4 140396. 4278.96   4
  17   0  -4 138798. 4592.54   3
  16   0  -4 18605.6 1637.33   3
  15   0  -4 6845.07 976.271   3
  14   0  -4 14066.0 1310.80   3
  13   0  -4 465765. 7113.60   3
 -13   0   4 477591. 7142.22   5
  12   0  -4 15291.3 1272.88   3
  11   0  -4 293974. 5182.81   3
  10   0  -4 5542.60 699.571   3
   9   0  -4 79352.7 2465.70   3
   8   0  -4 64814.5 2155.57   3
   8   0  -4 59019.2 2024.20   1
   7   0  -4 633618. 6551.44   3
  -7   0   4 625769. 6385.80   4
   7   0  -4 617181. 6312.73   1
   6   0  -4 442524. 5360.13   3
   6   0  -4 437604. 5165.96   1
  -6   0   4 447417. 5332.07   4
  -5   0   4 307880. 4212.57   1
   5   0  -4 298905. 4219.62   1
   5   0  -4 314515. 4439.85   4
  -5   0   4 301022. 4434.86   4
   4   0  -4 34055.6 1529.83   4
  -4   0   4 34533.6 1528.20   4
  -3   0   4 198849. 3756.88   4
  -3   0   4 200997. 3405.00   1
   3   0  -4 198215. 3798.24   4
  -2   0   4 248131. 4312.26   4
  -2   0   4 260762. 3943.80   1
   2   0  -4 260249. 4528.83   4
  -1   0   4 10926.0 945.946   4
   1   0  -4 60692.1 2303.35   4
   0   0  -4 97224.4 3057.79   4
   0   0   4 96461.3 1992.41   5
  -1   0  -4 584.883 332.072   4
   1   0   4 682.047 188.518   5
  -2   0  -4 116304. 3666.61   4
   2   0   4 116829. 3457.49   4
   2   0   4 121471. 2517.71   5
  -3   0  -4 4851.84 814.033   4
  -3   0  -4 4680.45 418.145   2
   3   0   4 5079.02 557.093   5
  -4   0  -4 263698. 5996.65   4
  -4   0  -4 255448. 2398.21   2
  -5   0  -4 22628.0 1846.58   4
   5   0   4-129.210 105.361   5
  -6   0  -4 115204. 4311.21   4
  -7   0  -4-24.1753 280.701   4
  -8   0  -4 1039.20 475.595   4
  -9   0  -4 9116.25 1403.18   4
 -10   0  -4 9318.75 1465.30   4
 -11   0  -4 48226.9 3407.40   4
 -12   0  -4-221.768 279.209   4
 -13   0  -4 2338.22 801.915   4
 -23  -1   4 252.423 339.135   4
  23  -1  -4 886.757 592.147   3
  23   1  -4 1241.20 582.152   3
 -22  -1   4 869.367 441.152   4
 -22   1   4-199.305 249.716   4
  22  -1  -4 607.772 458.533   3
  22   1  -4 68.2000 288.573   3
 -21   1   4-29.0037 190.435   4
  21  -1  -4 555.281 440.235   3
  21   1  -4 65.4328 404.919   3
 -20  -1   4 2864.62 738.229   4
 -20   1   4 3557.10 862.633   4
  20  -1  -4 2869.46 782.409   3
  20   1  -4 2943.61 852.263   3
 -19  -1   4 1740.44 623.398   4
 -19   1   4 1833.93 594.156   4
  19  -1  -4 2039.97 716.686   3
  19   1  -4 1994.31 681.122   3
 -18  -1   4 13833.9 1403.17   4
 -18   1   4 14619.7 1484.84   4
  18  -1  -4 13740.4 1537.91   3
  18   1  -4 14273.4 1550.35   3
 -17  -1   4 682.504 380.573   4
  17  -1  -4 1558.45 538.662   3
  17   1  -4 249.234 433.404   3
  16  -1  -4 1354.20 485.447   3
  16   1  -4 1630.46 519.344   3
  15  -1  -4 1725.34 516.430   3
  15   1  -4 1897.98 566.841   3
  14  -1  -4 14523.4 1328.53   3
  14   1  -4 13169.2 1276.36   3
 -13  -1   4 5386.62 777.688   5
  13   1  -4 5768.09 854.831   3
  13  -1  -4 5360.91 828.584   3
  12   1  -4 160131. 4021.25   3
 -12  -1   4 170484. 4004.57   5
  12  -1  -4 160508. 4028.16   3
 -11  -1   4 1583.88 384.856   5
  11  -1  -4 1219.00 416.568   3
  11   1  -4 1720.16 474.128   3
  10  -1  -4 480.284 232.761   3
  10   1  -4 280.588 232.015   3
   9   1  -4 4683.47 632.129   3
   9   1  -4 4161.09 580.287   1
  -9   1   4 5936.65 708.390   3
   9  -1  -4 5085.45 646.118   3
  -8   1   4 5355.02 638.728   3
   8  -1  -4 5972.98 625.294   1
   8  -1  -4 5424.18 622.022   3
   8   1  -4 6050.69 682.702   3
   8   1  -4 7438.98 740.824   1
   7   1  -4 17656.2 1124.55   3
   7   1  -4 15300.9 1038.13   1
  -7   1   4 15549.8 1062.30   4
  -7  -1   4 16056.3 977.342   4
   7  -1  -4 15813.3 974.729   1
   7  -1  -4 16628.6 1055.66   3
  -6   1   4 25606.6 1360.86   4
   6  -1  -4 25668.1 1260.73   3
   6  -1  -4 25742.4 1202.36   1
   6   1  -4 27364.3 1368.80   3
   6   1  -4 28401.7 1384.15   1
  -6  -1   4 26556.0 1317.08   1
  -6  -1   4 25242.5 1214.13   4
   5  -1  -4 27807.6 1225.66   1
   5   1  -4 28801.2 1364.02   1
  -5  -1   4 27360.1 1274.28   4
  -5   1   4 28746.7 1225.13   1
   5   1  -4 27974.9 1283.91   4
  -5  -1   4 31013.5 1398.34   1
  -5   1   4 29081.4 1429.32   4
  -4   1   4 4053.40 460.532   1
  -4   1   4 3472.40 511.935   4
  -4  -1   4 4278.54 528.172   4
  -4  -1   4 3237.62 460.456   1
   4  -1  -4 3588.62 524.291   4
   4   1  -4 3738.73 493.043   4
   3  -1  -4 68315.7 2297.20   4
  -3  -1   4 67336.3 2111.43   4
  -3   1   4 67397.8 1858.21   1
  -3  -1   4 67051.5 2066.90   1
  -3   1   4 65411.7 2228.13   4
   3   1  -4 71892.6 2231.30   4
   2  -1  -4 168.098 211.486   4
  -2   1   4 11.6362 116.711   4
  -2  -1   4 129.708 171.872   4
  -2  -1   4 364.210 228.108   1
  -2   1   4 95.4988 153.553   1
   2   1  -4 162.109 234.365   4
  -1  -1   4 14439.6 1054.14   4
  -1  -1   4 13554.5 617.536   5
   1  -1  -4 13375.3 1113.48   4
   1   1  -4 13162.9 1062.71   4
   0  -1  -4 510.717 331.794   4
   0   1  -4 830.021 339.522   4
   0  -1   4 133.401 87.7300   4
   0  -1   4 512.089 148.939   5
   1   1   4 650.688 218.389   5
  -1   1  -4 1179.77 416.560   4
  -1  -1  -4 1158.17 385.641   4
   1  -1   4 335.245 143.922   5
  -2  -1  -4 1536.54 477.559   4
  -2   1  -4 1348.00 423.238   4
   2  -1   4 1027.73 345.872   4
  -2  -1  -4 1366.04 265.521   2
   2   1   4 1259.17 295.894   5
   2  -1   4 985.146 219.813   5
  -3  -1  -4 8469.72 1060.90   4
  -3   1  -4 8749.76 1049.90   4
  -3  -1  -4 7854.22 559.224   2
   3   1   4 6997.67 705.366   5
   3  -1   4 6603.74 593.837   5
   4   1   4-182.447 131.710   5
  -4  -1  -4 232.875 332.750   4
   4  -1   4 35.9320 152.634   5
  -4  -1  -4 37.4395 82.2749   2
  -4   1  -4 27.4230 62.6697   2
  -4   1  -4 38.6794 66.3960   2
  -5  -1  -4 282.300 344.697   4
  -5   1  -4 575.515 404.879   4
  -6  -1  -4 193.108 386.600   4
  -6   1  -4 366.419 444.706   4
  -7   1  -4 21518.3 1959.18   4
   7   1   4 19154.6 1393.28   5
  -7  -1  -4 17622.7 1780.23   4
  -8  -1  -4-126.027 217.496   4
  -8   1  -4-291.907 333.875   4
   8   1   4-389.920 268.167   5
  -9  -1  -4 74.9159 216.314   4
  -9   1  -4 629.169 432.040   4
 -10  -1  -4 1535.08 622.261   4
 -10   1  -4 922.492 576.106   4
 -11  -1  -4 2488.78 846.974   4
 -11   1  -4 3946.57 1060.95   4
 -12   1  -4-1056.26 583.633   4
 -12  -1  -4-169.747 210.237   4
 -13  -1  -4 667.430 502.088   4
 -13   1  -4-328.462 452.711   4
 -23  -2   4 3617.94 907.932   4
 -23   2   4 3249.28 882.389   4
  23  -2  -4 5144.18 1154.50   3
  23   2  -4 3848.34 1005.17   3
 -22  -2   4 7069.58 1198.90   4
 -22   2   4 8671.11 1384.08   4
  22  -2  -4 6657.76 1276.78   3
  22   2  -4 6871.66 1240.02   3
 -21  -2   4-225.504 331.660   4
 -21   2   4 576.854 445.875   4
  21  -2  -4 74.0834 305.086   3
  21   2  -4-8.66081 307.836   3
 -20  -2   4 15034.1 1581.58   4
 -20   2   4 16567.7 1769.75   4
  20  -2  -4 17676.6 1882.46   3
  20   2  -4 17723.8 1856.94   3
 -19  -2   4 51943.1 2796.42   4
 -19   2   4 56508.2 3090.98   4
  19  -2  -4 58151.3 3261.71   3
  19   2  -4 52583.9 3056.29   3
 -18  -2   4 26950.0 1925.95   4
 -18   2   4 24791.8 1966.44   4
  18  -2  -4 26796.9 2153.65   3
  18   2  -4 27383.1 2121.34   3
 -17  -2   4 68681.0 2896.41   4
  17  -2  -4 69916.3 3304.33   3
  17   2  -4 72790.4 3320.87   3
  16   2  -4 5785.77 928.002   3
 -16  -2   4 5356.95 779.321   4
  16  -2  -4 5028.96 867.154   3
  15  -2  -4 70879.4 3047.31   3
  15   2  -4 72681.6 3051.41   3
  14   2  -4 2288.91 577.754   3
  14  -2  -4 1900.51 529.094   3
  13   2  -4 224267. 4973.61   3
  13  -2  -4 219921. 4940.95   3
 -13  -2   4 229267. 4908.01   5
 -12   2   4 5298.17 779.454   3
  12   2  -4 4691.41 746.774   3
  12  -2  -4 5207.63 749.231   3
 -12  -2   4 4779.12 698.580   5
  11  -2  -4 177174. 4028.34   3
 -11  -2   4 184227. 3934.68   5
  11   2  -4 176536. 4082.82   3
 -11   2   4 178873. 4144.54   3
  10   2  -4 978.028 350.190   3
 -10   2   4 1317.68 360.357   3
 -10  -2   4 1679.12 366.042   5
  10  -2  -4 1354.05 373.863   3
   9  -2  -4 118021. 2999.08   3
  -9   2   4 124457. 3154.97   3
  -9  -2   4 119662. 2776.12   5
   9   2  -4 119018. 3101.51   3
  -8   2   4 67627.0 2242.57   3
   8  -2  -4 70959.9 2223.85   3
   8   2  -4 68084.5 2299.78   3
   7   2  -4 265455. 4465.47   1
   7   2  -4 273707. 4464.41   3
  -7  -2   4 263957. 3723.79   4
   7  -2  -4 271589. 4115.50   3
   6  -2  -4 175015. 3220.45   3
   6   2  -4 173631. 3541.13   1
   6  -2  -4 167966. 2906.49   1
  -6  -2   4 170482. 2974.29   4
  -6  -2   4 176805. 3520.83   1
  -6   2   4 173526. 3641.09   4
  -5  -2   4 59260.5 2009.72   1
  -5   2   4 59082.5 2122.31   4
   5  -2  -4 58966.6 1841.06   3
   5  -2  -4 59077.1 1676.33   1
   5   2  -4 62852.8 2116.53   1
   5   2  -4 61211.0 1821.16   4
  -5  -2   4 59303.4 1797.70   4
  -4  -2   4 47029.8 1642.46   4
   4   2  -4 50032.5 1710.33   4
  -4  -2   4 52262.0 1884.25   1
   4  -2  -4 47010.3 1899.07   4
  -4   2   4 51076.5 1505.63   1
  -3  -2   4 27335.0 1304.87   4
  -3   2   4 29876.3 1153.00   1
  -3  -2   4 28211.9 1410.97   1
   3  -2  -4 30108.7 1559.92   4
   3   2  -4 29800.5 1397.48   4
  -2  -2   4 238270. 4014.28   4
  -2   2   4 240090. 3383.10   1
  -2  -2   4 245786. 4227.75   1
   2  -2  -4 244522. 4594.78   4
   2   2  -4 241414. 4217.78   4
  -1  -2   4 43657.5 1793.34   4
   1   2  -4 42843.9 1873.27   4
  -1  -2   4 42014.3 852.046   5
   1  -2  -4 38478.0 1916.81   4
   0   2  -4 331316. 5473.48   4
   0  -2   4 334923. 2733.30   5
   0  -2  -4 328779. 5780.52   4
  -1  -2  -4 2175.46 541.806   4
  -1   2  -4 3014.75 576.522   4
  -1  -2  -4 3519.05 461.535   2
   1   2   4 3427.05 485.502   5
   1  -2   4 3640.58 330.910   5
  -2  -2  -4 33412.4 2002.09   4
  -2   2  -4 31721.5 1874.14   4
   2  -2   4 34374.6 1851.81   4
   2   2   4 34717.2 1570.01   5
  -2  -2  -4 32903.7 1306.28   2
  -3  -2  -4 141.746 286.356   4
  -3   2  -4-328.779 336.637   4
  -3  -2  -4 37.5679 112.137   2
  -3   2  -4-167.542 95.1436   2
   3   2   4-40.7352 57.9037   5
  -4  -2  -4 76398.4 3289.14   4
  -4   2  -4 80607.7 3304.42   4
  -4   2  -4 77672.2 1282.60   2
  -4  -2  -4 77558.1 1641.82   2
  -5  -2  -4 8435.33 1166.28   4
  -5   2  -4 8595.90 1171.43   4
  -5  -2  -4 10050.4 468.910   2
  -5  -2  -4 8073.71 937.567   3
  -6  -2  -4 40539.9 2601.34   4
  -6   2  -4 44351.0 2681.26   4
   6   2   4 46699.0 2143.78   5
  -7  -2  -4 10120.8 1349.76   4
  -7   2  -4 9445.22 1309.34   4
   7   2   4 11331.5 1105.41   5
  -8  -2  -4 2546.79 744.983   4
  -8   2  -4 1667.04 623.734   4
   8   2   4 2009.15 518.879   5
  -9  -2  -4 12741.7 1654.94   4
  -9   2  -4 13242.5 1683.20   4
   9   2   4 11492.8 1204.01   5
 -10  -2  -4 16915.4 1982.93   4
 -10   2  -4 14684.3 1855.50   4
 -11  -2  -4 32851.3 2858.75   4
 -11   2  -4 29714.6 2692.73   4
 -12  -2  -4 3430.84 1009.02   4
 -12   2  -4 2673.61 855.686   4
 -13  -2  -4 1455.46 713.452   4
 -13   2  -4 1881.28 782.926   4
 -23  -3   4 3572.15 881.968   4
 -23   3   4 3453.05 942.082   4
  23  -3  -4 4269.60 1091.57   3
  23   3  -4 4504.45 1065.61   3
 -22  -3   4 826.290 431.602   4
 -22   3   4 906.168 524.190   4
  22  -3  -4 193.190 385.371   3
  22   3  -4-192.645 340.234   3
 -21  -3   4 287.481 381.530   4
 -21   3   4-15.2735 327.857   4
  21  -3  -4-258.811 367.161   3
  21   3  -4-10.7636 468.327   3
 -20  -3   4 5619.14 976.663   4
 -20   3   4 8822.01 1328.84   4
  20  -3  -4 5856.32 1119.80   3
  20   3  -4 8455.35 1327.07   3
 -19  -3   4 9476.38 1192.68   4
 -19   3   4 10842.2 1394.27   4
  19  -3  -4 11404.0 1486.75   3
  19   3  -4 9846.92 1360.14   3
 -18  -3   4 74919.0 3132.97   4
  18  -3  -4 69127.9 3432.23   3
  18   3  -4 66966.3 3319.88   3
 -17  -3   4 5123.42 789.011   4
  17  -3  -4 5497.58 957.133   3
  17   3  -4 6186.28 999.410   3
 -16  -3   4-107.447 172.303   4
  16  -3  -4-113.892 305.124   3
  16   3  -4-138.461 266.959   3
 -15  -3   4 322.031 232.130   4
  15  -3  -4 270.745 296.988   3
  15   3  -4-24.2719 208.525   3
  14  -3  -4 38018.7 2148.34   3
  14   3  -4 37322.5 2112.43   3
  13   3  -4 3962.32 696.011   3
  13  -3  -4 4615.45 764.157   3
 -13  -3   4 3909.98 672.354   5
 -12  -3   4 332463. 5975.64   3
  12  -3  -4 314601. 5618.32   3
 -12  -3   4 325443. 5589.18   5
  12   3  -4 311306. 5645.99   3
 -12   3   4 326482. 5842.64   3
 -11  -3   4 9875.16 920.901   5
  11  -3  -4 8782.13 913.978   3
  11   3  -4 8538.14 923.271   3
 -11   3   4 9325.90 951.258   3
 -10   3   4 8282.61 863.632   3
  10  -3  -4 7099.39 791.970   3
 -10  -3   4 7395.13 750.251   5
  10   3  -4 7966.24 854.972   3
   9   3  -4 2636.05 487.086   3
  -9   3   4 4002.75 571.732   3
  -9  -3   4 3335.36 480.119   5
   9  -3  -4 3927.87 565.593   3
   8   3  -4 118992. 3068.50   3
  -8   3   4 118210. 2927.71   3
  -8  -3   4 113969. 2510.62   5
   8  -3  -4 116425. 2824.02   3
  -8  -3   4 122835. 2389.31   4
  -7   3   4 175302. 3377.84   3
  -7  -3   4 163159. 2740.50   4
   7  -3  -4 179748. 3314.60   3
   7   3  -4 178139. 3730.51   3
  -7  -3   4 173961. 3696.36   1
  -7  -3   4 164885. 2762.32   5
   7  -3  -4 160238. 2872.32   1
  -6  -3   4 218349. 2834.27   5
  -6  -3   4 223754. 4121.12   1
   6  -3  -4 217367. 3535.75   3
  -6  -3   4 219494. 3142.22   4
   6  -3  -4 211269. 3118.61   1
  -5  -3   4 60856.8 1726.94   4
   5  -3  -4 60391.5 1803.66   3
  -5  -3   4 62866.2 2161.75   1
   5  -3  -4 61285.3 1608.09   1
  -5  -3   4 59809.9 1288.85   5
   5   3  -4 61150.6 1738.78   4
  -4  -3   4 147.878 115.680   4
  -4   3   4 220.926 125.931   1
  -4  -3   4 308.027 88.4794   5
  -4  -3   4 635.607 294.373   1
   4   3  -4 349.499 199.719   4
   4  -3  -4 342.221 237.131   4
  -3   3   4 62823.7 1550.02   1
  -3  -3   4 60159.2 1866.21   4
  -3  -3   4 61316.1 2168.95   1
   3  -3  -4 61323.4 2282.33   4
   3   3  -4 63184.2 1978.30   4
   2   3  -4 8769.31 798.686   4
  -2  -3   4 8909.60 759.503   4
  -2   3   4 9376.49 622.824   1
  -2  -3   4 9693.59 881.582   1
   2  -3  -4 8966.87 917.880   4
   1   3  -4 171162. 3705.87   4
  -1  -3   4 171626. 3504.43   4
   1  -3  -4 172526. 4086.84   4
   0  -3  -4 299.145 276.984   4
   0   3  -4 479.816 271.672   4
   0  -3   4-223.735 133.784   4
   0  -3  -4 398.581 222.661   2
  -1   3  -4 10470.2 1031.14   4
  -1  -3  -4 8268.51 722.594   2
  -1  -3  -4 10252.1 1086.97   4
   2   3   4 36.3227 85.3574   5
  -2   3  -4 160.026 91.7930   2
   2  -3   4 317.216 181.041   4
  -2  -3  -4 276.127 186.842   2
  -2   3  -4 227.326 258.051   4
  -2  -3  -4 506.205 347.702   4
  -3   3  -4 16679.3 1438.24   4
  -3   3  -4 18142.9 800.166   2
  -3  -3  -4 19676.8 1630.09   4
  -3  -3  -4 17302.5 951.658   2
  -4  -3  -4 1721.00 555.325   4
  -4   3  -4 1420.60 502.001   4
  -4   3  -4 1767.73 228.407   2
  -4  -3  -4 1584.16 276.296   2
  -5  -3  -4 32010.1 2249.35   4
  -5   3  -4 31549.6 2160.15   4
  -5  -3  -4 29327.8 1722.08   3
  -5  -3  -4 33776.7 1066.08   2
  -6   3  -4 3639.42 797.746   4
  -6  -3  -4 4379.91 289.869   2
   6   3   4 4813.85 737.877   5
  -7  -3  -4 4634.09 953.611   4
  -7   3  -4 7612.18 1185.31   4
   7   3   4 7075.83 916.174   5
  -8  -3  -4-458.880 404.065   4
  -8   3  -4-480.467 435.457   4
   8   3   4-38.5961 224.041   5
  -9  -3  -4 2222.19 724.394   4
  -9   3  -4 1315.79 618.757   4
   9   3   4 1579.59 505.935   5
 -10  -3  -4 10249.4 1570.57   4
 -10   3  -4 6966.36 1302.85   4
  10   3   4 9999.26 1223.93   5
 -11  -3  -4 10274.9 1610.74   4
 -11   3  -4 5643.67 1258.73   4
 -12  -3  -4-794.442 500.745   4
 -12   3  -4 614.938 512.903   4
 -13  -3  -4 6639.90 1365.63   4
 -13   3  -4 6304.60 1381.14   4
 -23  -4   4 4999.64 1031.33   4
 -23   4   4 5515.85 1200.47   4
  23  -4  -4 5640.65 1211.21   3
  23   4  -4 3690.21 939.693   3
 -22  -4   4 13815.2 1607.83   4
 -22   4   4 16611.0 1964.16   4
  22   4  -4 13779.2 1748.11   3
  22  -4  -4 15115.3 1860.26   3
  21  -4  -4 7118.78 1002.54   2
 -21  -4   4 7921.24 1172.85   4
 -21   4   4 9629.41 1449.03   4
  21  -4  -4 6679.48 1204.37   3
  21   4  -4 9150.74 1384.71   3
 -20  -4   4 16383.7 1588.06   4
 -20   4   4 12791.1 1597.11   4
  20  -4  -4 14732.1 1739.38   3
  20   4  -4 15011.0 1699.04   3
 -19  -4   4 11830.2 1298.33   4
 -19   4   4 14614.2 1634.25   4
  19  -4  -4 10172.1 1394.41   3
  19   4  -4 9958.56 1341.51   3
 -18  -4   4 4672.55 819.097   4
  18  -4  -4 4971.47 965.045   3
  18   4  -4 4957.76 957.416   3
 -17  -4   4 235.933 194.987   4
  17  -4  -4 50.1661 209.949   3
  17   4  -4 762.169 417.197   3
 -16  -4   4 860.690 344.067   4
  16  -4  -4 1454.20 511.005   3
  16   4  -4 1490.90 521.137   3
 -15  -4   4 47787.8 2069.97   4
  15  -4  -4 50604.3 2619.94   3
  15   4  -4 50537.1 2557.98   3
 -14  -4   4 94.4155 159.327   4
  14  -4  -4-71.9748 232.353   3
  14   4  -4 100.515 261.868   3
 -13  -4   4 34143.4 1529.68   4
  13  -4  -4 35345.4 1998.29   3
  13   4  -4 36032.3 2009.71   3
 -12  -4   4 362.636 305.396   3
 -12  -4   4 141.733 227.293   5
  12   4  -4 360.516 372.968   3
 -12   4   4 124.533 228.676   3
  12  -4  -4 154.754 299.029   3
  11  -4  -4 63301.6 2425.81   3
 -11  -4   4 59671.1 2299.51   5
 -11   4   4 62581.0 2460.19   3
  11   4  -4 61916.1 2452.05   3
 -10  -4   4 6224.72 705.152   5
  10  -4  -4 6697.07 758.883   3
  10   4  -4 6615.39 778.555   3
 -10   4   4 7175.20 809.818   3
  -9   4   4 79942.7 2529.69   3
   9  -4  -4 78702.6 2436.46   3
  -9  -4   4 74964.8 2245.21   5
   9   4  -4 76366.8 2570.56   3
  -8   4   4 11336.2 909.092   3
   8  -4  -4 12716.9 937.597   3
   8   4  -4 13325.1 1055.21   3
  -8  -4   4 10771.3 795.901   5
  -8  -4   4 12064.7 691.664   4
  -7   4   4 14553.1 971.468   3
   7   4  -4 16265.0 1163.30   3
  -7  -4   4 14958.3 846.945   5
  -7  -4   4 15111.2 759.731   4
  -7  -4   4 14933.9 1121.31   1
   7  -4  -4 16207.8 995.101   3
  -6  -4   4 8256.52 572.477   4
  -6  -4   4 9386.21 893.847   1
  -6  -4   4 8604.09 574.828   5
   6  -4  -4 8468.95 600.074   1
   6  -4  -4 8579.25 697.656   3
  -5  -4   4 20600.0 943.640   4
  -5  -4   4 18992.3 729.918   5
   5  -4  -4 19196.7 850.255   1
  -5  -4   4 21793.2 1328.82   1
   5   4  -4 20463.6 961.223   4
   5  -4  -4 21036.6 1044.78   3
   4  -4  -4 132845. 2532.18   3
  -4  -4   4 123193. 2443.47   4
  -4  -4   4 131498. 3262.73   1
  -4  -4   4 122566. 1460.58   5
   4   4  -4 131444. 2607.08   4
  -3   4   4 48.7060 86.2374   1
   3   4  -4 67.8512 150.555   4
  -3  -4   4 52.8849 96.0211   4
   2   4  -4 43038.3 1726.41   4
  -2  -4   4 41918.6 1613.78   4
  -2   4   4 43599.2 1219.29   1
  -2  -4   4 43396.5 1941.62   1
   2  -4  -4 44909.0 2062.22   4
  -1  -4   4 125.172 113.812   4
   1  -4  -4 368.854 255.993   2
   1   4  -4 383.336 226.620   4
  -1   4   4 44.3768 95.3912   1
   1  -4  -4-239.050 258.323   4
   0   4  -4 123035. 3277.80   4
   0  -4  -4 114091. 2877.15   2
   0  -4  -4 121352. 3650.56   4
  -1  -4  -4 383.735 264.240   4
  -1   4  -4 424.570 243.370   4
  -1   4  -4 278.729 148.932   2
  -1  -4  -4 322.856 187.562   2
  -2   4  -4 12161.0 1165.10   4
  -2  -4  -4 12225.7 897.627   2
   2  -4   4 12023.4 1080.73   4
  -2   4  -4 10741.1 718.470   2
  -2  -4  -4 11764.9 1225.18   4
  -3  -4  -4 337.016 279.892   4
  -3  -4  -4-147.053 147.764   2
  -3   4  -4-140.301 227.530   4
  -3   4  -4 14.2103 73.2858   2
  -4   4  -4 27690.2 1936.60   4
  -4   4  -4 27711.2 983.391   2
  -4  -4  -4 27539.7 1196.46   2
  -4  -4  -4 28931.0 2056.96   4
  -5  -4  -4 6108.91 1019.67   4
  -5  -4  -4 5878.25 516.699   2
   5   4   4 5003.30 752.402   5
  -5   4  -4 6736.78 1027.71   4
  -6  -4  -4 16482.1 1672.24   4
  -6   4  -4 16007.9 1631.16   4
  -6  -4  -4 18184.8 778.662   2
   6   4   4 17818.2 1435.45   5
  -7  -4  -4 24372.7 2120.52   4
  -7   4  -4 20687.6 1920.24   4
   7   4   4 21683.7 1637.45   5
  -8  -4  -4 9713.73 1417.28   4
  -8   4  -4 8402.61 1294.05   4
   8   4   4 7372.11 1003.10   5
  -9   4  -4 6834.62 1196.17   4
   9   4   4 6803.93 990.888   5
  -9  -4  -4 7250.44 1272.98   4
 -10  -4  -4 14587.6 1873.12   4
 -10   4  -4 15710.6 1931.47   4
  10   4   4 14913.1 1501.76   5
 -11  -4  -4 13368.9 1852.73   4
 -11   4  -4 13436.5 1809.43   4
  11   4   4 14463.4 1522.23   5
 -12  -4  -4 8427.41 1562.51   4
 -12   4  -4 6874.59 1355.51   4
 -23  -5   4 14500.4 1691.84   4
 -23   5   4 16158.6 2043.93   4
  23   5  -4 16087.4 1949.34   3
 -22  -5   4 906.412 400.085   4
 -22   5   4 445.313 345.949   4
  22  -5  -4 1128.40 526.468   3
  22   5  -4 868.443 542.984   3
 -21  -5   4 3477.23 774.016   4
 -21   5   4 2537.92 837.826   4
  21  -5  -4 3355.68 886.071   3
  21  -5  -4 3010.49 689.007   2
  21   5  -4 3301.79 886.877   3
 -20  -5   4 8921.23 1167.62   4
 -20   5   4 8070.10 1303.09   4
  20  -5  -4 9216.98 1396.98   3
  20   5  -4 8263.51 1281.86   3
  20  -5  -4 8423.40 1110.97   2
 -19  -5   4 17333.4 1539.74   4
  19  -5  -4 16191.1 1777.78   3
  19   5  -4 13989.3 1578.89   3
  19  -5  -4 15898.9 1511.49   2
 -18  -5   4 56260.2 2613.76   4
  18  -5  -4 55786.6 3143.44   3
  18   5  -4 57203.3 3074.68   3
 -17  -5   4 6404.54 837.471   4
  17  -5  -4 7926.77 1161.29   3
  17   5  -4 6369.77 1017.91   3
 -16  -5   4 13816.6 1165.78   4
  16  -5  -4 14221.2 1469.12   3
  16   5  -4 15431.8 1480.67   3
  15   5  -4 10405.0 1180.32   3
 -15  -5   4 12448.2 1038.38   4
  15  -5  -4 10912.9 1238.50   3
  14   5  -4 112161. 3673.08   3
 -14  -5   4 114212. 2902.05   4
  14  -5  -4 109471. 3696.63   3
 -13  -5   4 622.485 227.391   4
  13  -5  -4 667.928 329.683   3
  13   5  -4 681.724 324.782   3
 -12  -5   4 167535. 4309.79   3
 -12  -5   4 168244. 2940.02   4
  12  -5  -4 167737. 4150.94   3
 -12  -5   4 167490. 4121.31   5
 -12   5   4 169978. 4299.14   3
  12   5  -4 166099. 4180.01   3
 -11   5   4 8982.37 945.568   3
  11  -5  -4 9597.79 949.997   3
 -11  -5   4 9561.26 939.142   5
  11   5  -4 8166.65 916.317   3
  10  -5  -4 38846.4 1807.57   3
 -10   5   4 38006.5 1823.20   3
 -10  -5   4 39108.7 1781.09   5
  10   5  -4 37995.8 1881.99   3
  -9   5   4 13372.5 1031.31   3
   9  -5  -4 14367.5 1044.21   3
  -9  -5   4 14294.4 1008.10   5
  -9  -5   4 14361.9 706.499   4
   9   5  -4 15326.6 1185.55   3
  -8   5   4 159772. 3373.96   3
   8   5  -4 159560. 3706.00   3
   8  -5  -4 161654. 3314.44   3
  -8  -5   4 159089. 3099.80   5
  -8  -5   4 157798. 2206.57   4
  -7  -5   4 102269. 1763.19   4
  -7   5   4 107366. 2598.20   3
   7   5  -4 105142. 2976.66   3
  -7  -5   4 100188. 2261.47   5
   7  -5  -4 106154. 2537.26   3
  -7  -5   4 108474. 3097.67   1
  -6  -5   4 162440. 2276.17   4
  -6  -5   4 158560. 2555.10   5
   6  -5  -4 165597. 2956.07   3
  -6  -5   4 166405. 3814.40   1
  -5  -5   4 97632.4 2901.32   1
  -5  -5   4 91238.7 1837.60   4
   5  -5  -4 95378.0 1710.22   1
   5  -5  -4 97644.3 2170.69   3
  -5  -5   4 92138.9 1663.85   5
   5   5  -4 97738.9 1993.52   4
  -4  -5   4 80896.9 1890.34   4
  -4  -5   4 83683.7 2696.97   1
   4  -5  -4 77696.6 1880.16   3
   4   5  -4 81588.2 1998.24   4
   3   5  -4 25292.3 1204.98   4
   3  -5  -4 21710.3 974.426   3
  -3  -5   4 21671.6 1067.51   4
   3  -5  -4 22256.2 1405.83   2
  -3  -5   4 20822.1 1371.40   1
   3  -5  -4 23266.4 1492.95   4
  -2   5   4 41332.9 1034.28   1
   2   5  -4 41464.5 1664.14   4
  -2  -5   4 40536.1 1564.00   4
   2  -5  -4 43159.9 2064.41   4
   2  -5  -4 42047.8 1884.33   2
  -2  -5   4 41966.2 1973.67   1
   1   5  -4 167835. 3575.44   4
   1  -5  -4 169938. 3732.42   2
  -1  -5   4 166353. 3346.71   4
  -1   5   4 163565. 2287.94   1
   1  -5  -4 167778. 4196.76   4
   0   5  -4 17343.3 1233.95   4
   0  -5  -4 17181.4 1174.31   2
   0   5  -4 17642.0 1058.00   2
   0  -5  -4 18960.8 1476.33   4
   1   5   4 36162.1 2002.41   4
  -1   5  -4 35424.2 1861.97   4
  -1   5  -4 36031.6 1455.31   2
  -1  -5  -4 35116.5 2056.53   4
  -1  -5  -4 36398.2 1661.74   2
  -2  -5  -4 833.100 382.302   4
  -2  -5  -4 860.059 273.104   2
  -2   5  -4 1204.76 397.945   4
   2  -5   4 1586.03 403.169   4
  -2   5  -4 1111.93 261.319   2
  -3   5  -4 41845.7 2268.15   4
  -3  -5  -4 40124.6 1709.68   3
  -3   5  -4 40764.1 1447.81   2
  -3  -5  -4 41114.3 1665.36   2
  -3  -5  -4 44355.3 2478.39   4
  -4  -5  -4 8909.80 1176.83   4
  -4   5  -4 10122.0 1200.88   4
  -4  -5  -4 9771.49 787.394   2
  -4   5  -4 9340.10 645.080   2
   4   5   4 10329.1 1090.18   5
  -5   5  -4 168077. 4976.75   4
  -5  -5  -4 168585. 3036.23   2
   5   5   4 171859. 4460.00   5
  -5  -5  -4 168249. 5203.39   4
  -5   5  -4 163768. 2410.84   2
  -6  -5  -4 9668.03 1327.55   4
  -6   5  -4 10719.8 1333.24   4
  -6  -5  -4 11838.7 734.378   2
  -6  -5  -4 9754.35 978.970   3
   6   5   4 12147.8 1232.46   5
  -7  -5  -4 10535.4 1426.80   4
  -7   5  -4 12518.8 1506.86   4
   7   5   4 10979.2 1214.65   5
  -8  -5  -4 89.6762 329.730   4
  -8   5  -4 149.383 374.096   4
   8   5   4 96.8584 263.400   5
  -9  -5  -4 3455.03 939.653   4
  -9   5  -4 2237.47 809.244   4
   9   5   4 1300.99 481.095   5
 -10  -5  -4 13681.1 1825.99   4
 -10   5  -4 11772.3 1652.01   4
  10   5   4 12008.0 1386.12   5
 -11  -5  -4 3526.67 955.735   4
 -11   5  -4 2783.34 885.648   4
  11   5   4 3370.71 772.717   5
 -12  -5  -4 23379.0 2501.87   4
 -12   5  -4 21559.0 2395.68   4
  12   5   4 23284.6 2056.93   5
 -22  -6   4 3149.99 761.499   4
 -22   6   4 2552.98 809.889   4
  22   6  -4 3763.32 932.559   3
 -21  -6   4 2124.22 607.990   4
 -21   6   4 4886.45 1093.71   4
  21  -6  -4 4066.46 997.964   3
  21  -6  -4 3511.85 749.900   2
  21   6  -4 3547.41 876.109   3
 -20  -6   4 503.997 373.561   4
 -20   6   4 352.504 469.211   4
  20  -6  -4 1097.39 559.725   3
  20  -6  -4 849.861 445.586   2
  20   6  -4 1065.83 524.139   3
  19   6  -4 1217.15 576.199   3
 -19  -6   4 535.013 311.779   4
  19  -6  -4 1193.65 509.533   3
  19  -6  -4 532.359 371.259   2
  18   6  -4 537.640 365.966   3
 -18  -6   4 176.775 282.925   4
  18  -6  -4-191.678 287.585   3
  18  -6  -4 306.201 338.343   2
 -17  -6   4 5162.58 745.375   4
  17  -6  -4 3788.92 854.332   3
  17   6  -4 6588.15 1035.22   3
  17  -6  -4 5878.50 916.288   2
 -16  -6   4 4753.91 678.622   4
  16  -6  -4 5369.72 932.495   3
  16   6  -4 5614.20 914.631   3
 -15  -6   4 825.741 310.363   4
  15  -6  -4 1035.35 438.312   3
  15   6  -4 1069.85 427.724   3
 -14  -6   4 5991.39 653.290   4
  14  -6  -4 5571.50 866.754   3
  14   6  -4 4556.47 779.712   3
 -13  -6   4 5869.19 582.061   4
  13  -6  -4 7000.36 916.361   3
  13   6  -4 5933.51 844.651   3
  12   6  -4 4788.44 736.608   3
 -12  -6   4 5781.92 530.508   4
  12  -6  -4 5757.70 801.721   3
 -12  -6   4 5313.83 770.944   5
 -12   6   4 5616.72 795.573   3
 -11   6   4 1652.67 424.137   3
  11   6  -4 940.507 346.910   3
 -11  -6   4 1306.79 234.689   4
  11  -6  -4 1376.56 386.044   3
 -11  -6   4 1813.97 443.479   5
 -10  -6   4 7157.57 452.652   4
  10  -6  -4 6859.45 777.577   3
 -10  -6   4 7227.41 791.479   5
 -10   6   4 8130.43 861.037   3
  10   6  -4 6706.98 836.824   3
   9   6  -4 20989.2 1400.16   3
   9  -6  -4 22269.1 1304.30   3
  -9  -6   4 22068.7 743.437   4
  -9   6   4 20995.5 1300.83   3
  -9  -6   4 21865.7 1289.50   5
  -8  -6   4 747.294 134.336   4
  -8   6   4 777.797 269.195   3
   8   6  -4 409.019 221.718   3
   8  -6  -4 638.838 256.137   3
  -8  -6   4 890.296 262.885   5
  -7  -6   4-118.462 131.174   5
  -7   6   4 106.225 121.807   3
  -7  -6   4 144.789 60.5538   4
   7  -6  -4 143.172 155.023   3
  -7  -6   4-26.5299 291.680   1
  -6  -6   4 554.978 273.448   1
  -6  -6   4 992.364 170.222   4
   6  -6  -4 1142.83 370.926   2
   6  -6  -4 1023.86 198.012   1
   6  -6  -4 1149.84 266.356   3
   5   6  -4 3042.80 343.696   4
  -5  -6   4 2797.44 305.662   4
   5  -6  -4 2802.93 273.666   1
  -5  -6   4 2392.42 508.257   1
   5  -6  -4 2348.52 516.734   2
   5  -6  -4 3068.34 387.160   3
  -4  -6   4 5251.81 464.973   4
  -4  -6   4 6576.33 804.022   1
   4  -6  -4 6094.50 794.614   2
   4  -6  -4 5921.90 497.552   3
   4   6  -4 5396.95 504.295   4
   3  -6  -4 5926.63 483.321   3
   3   6  -4 5531.91 572.778   4
  -3  -6   4 4681.33 482.477   4
   3  -6  -4 5751.95 752.702   2
  -3  -6   4 4969.84 709.383   1
   2   6  -4 2384.00 424.918   4
   2   6  -4 1302.79 325.013   2
  -2  -6   4 2406.85 389.693   4
   2  -6  -4 2062.49 476.932   2
   2  -6  -4 2018.26 474.698   4
  -2  -6   4 2149.10 507.227   1
  -1   6   4 275.591 236.410   4
   1   6  -4 28.5874 181.981   4
  -1  -6   4 279.430 167.583   4
   1   6  -4 54.7140 126.995   2
   1  -6  -4-457.274 280.258   2
  -1   6   4 93.2629 69.0031   1
   1  -6  -4 75.2188 253.188   4
   0   6   4 1777.91 463.117   4
   0   6  -4 870.378 302.604   4
   0  -6  -4 915.344 326.653   2
   0  -6   4-80.7590 103.690   4
   0   6  -4 2246.10 414.886   2
   0  -6  -4 728.572 361.418   4
  -1  -6  -4 1456.72 397.159   2
  -1   6  -4 1132.45 287.833   2
  -1   6  -4 1229.23 417.510   4
  -1  -6  -4 1028.82 415.936   4
  -2   6  -4 66407.9 2723.97   4
  -2  -6  -4 66251.2 2318.56   2
   2  -6   4 64429.3 2467.99   4
  -2   6  -4 67631.5 2081.52   2
  -2  -6  -4 71053.1 3061.13   4
  -3  -6  -4 2304.18 594.352   4
  -3   6  -4 1998.22 558.191   4
  -3  -6  -4 1504.78 328.545   3
  -3   6  -4 2386.10 395.089   2
   3   6   4 1671.51 490.216   5
  -3  -6  -4 1410.75 347.565   2
  -4  -6  -4 7968.75 1129.17   4
  -4   6  -4 7221.82 1022.81   4
  -4  -6  -4 6914.61 718.836   2
  -4   6  -4 7665.51 644.584   2
   4   6   4 7520.73 964.065   5
  -5  -6  -4 998.541 501.624   4
  -5   6  -4 1693.62 299.797   2
  -5   6  -4 1470.13 586.382   4
  -5  -6  -4 2235.38 423.876   2
   5   6   4 1239.61 464.774   5
  -6   6  -4 17721.5 1694.61   4
  -6  -6  -4 13893.0 897.263   2
   6   6   4 14589.4 1413.02   5
  -6   6  -4 13471.9 910.159   5
  -6  -6  -4 16791.5 1740.51   4
  -7   6  -4 14696.2 1643.59   4
  -7  -6  -4 12953.3 788.819   2
   7   6   4 14605.9 1453.60   5
  -7  -6  -4 11853.8 1531.92   4
  -8   6  -4 52565.0 3186.26   4
   8   6   4 52245.7 2788.86   5
  -8  -6  -4 46869.9 3120.34   4
  -9   6  -4 19796.7 2063.00   4
   9   6   4 19433.9 1770.73   5
  -9  -6  -4 18601.6 2053.92   4
 -10   6  -4 4437.60 1049.96   4
 -10  -6  -4 3477.14 962.198   4
  10   6   4 3922.80 835.667   5
 -11   6  -4 3688.16 1051.75   4
 -11  -6  -4 4436.13 1096.63   4
  11   6   4 2941.32 780.384   5
 -12  -6  -4 385.167 463.329   4
 -12   6  -4 442.866 383.203   4
  12   6   4-99.0482 278.248   5
 -22  -7   4 797.490 390.830   4
 -22   7   4-144.990 309.834   4
  22   7  -4-362.249 457.508   3
 -21  -7   4 9534.83 1228.04   4
  21  -7  -4 9005.84 1173.20   2
  21   7  -4 8717.26 1361.58   3
 -20  -7   4 4112.48 805.957   4
 -20   7   4 4925.93 1043.47   4
  20  -7  -4 3570.10 749.684   2
  20  -7  -4 3674.09 920.010   3
  20   7  -4 4032.74 898.906   3
 -19  -7   4 22576.6 1688.09   4
  19  -7  -4 22710.1 1867.80   2
  19  -7  -4 20227.5 2000.21   3
  19   7  -4 22549.8 1999.55   3
 -18  -7   4 47709.1 2305.95   4
  18  -7  -4 44954.4 2571.05   2
  18  -7  -4 50319.4 3036.72   3
  18   7  -4 45836.0 2733.05   3
 -17  -7   4 8612.49 929.904   4
  17  -7  -4 8858.45 1171.81   2
  17  -7  -4 8436.47 1199.92   3
  17   7  -4 9891.79 1252.37   3
 -16  -7   4 57473.0 2236.53   4
  16  -7  -4 53695.0 2739.82   2
  16  -7  -4 56559.3 2958.12   3
  16   7  -4 58034.3 2866.64   3
  15   7  -4 5195.73 837.499   3
 -15  -7   4 6032.86 673.033   4
  15  -7  -4 6089.38 936.061   3
  15  -7  -4 6075.27 948.638   2
 -14  -7   4 68672.3 2072.96   4
  14  -7  -4 67102.2 2983.28   2
  14  -7  -4 66060.9 2925.24   3
  14   7  -4 69469.8 2927.78   3
 -13  -7   4 212.403 149.360   4
  13  -7  -4 141.062 235.893   3
  13  -7  -4-146.615 311.992   2
  13   7  -4 149.712 238.757   3
  12   7  -4 48274.6 2302.73   3
 -12  -7   4 49168.5 1401.91   4
  12  -7  -4 46052.8 2403.43   2
  12  -7  -4 46642.5 2226.48   3
 -12   7   4 49873.3 2362.40   3
  11   7  -4 1819.20 484.324   3
 -11  -7   4 2401.87 271.436   4
  11  -7  -4 2163.75 465.937   3
  11  -7  -4 2591.99 589.603   2
 -11  -7   4 2604.83 526.128   5
  11   7  -4 2363.54 517.454   5
 -11   7   4 1735.95 433.725   3
  10   7  -4 95753.2 3319.90   1
 -10  -7   4 91737.7 1304.99   4
  10  -7  -4 91293.8 3312.20   2
  10  -7  -4 93423.6 2804.96   3
 -10  -7   4 93789.2 2903.14   5
  10   7  -4 92302.6 2757.27   5
 -10   7   4 94949.0 2925.30   3
 -10  -7   4 91120.1 1387.21   4
  10   7  -4 94485.9 3050.45   3
  -9   7   4 3407.24 540.448   3
   9   7  -4 3243.69 581.617   3
   9  -7  -4 3250.88 637.839   2
   9  -7  -4 4455.61 592.149   3
   9   7  -4 4904.03 618.364   5
  -9  -7   4 4232.31 584.715   5
   9   7  -4 4434.05 723.041   1
   8   7  -4 81284.5 2763.62   3
   8  -7  -4 77768.4 2970.67   2
   8  -7  -4 79857.2 2306.89   3
  -8  -7   4 75995.6 2286.01   5
   8   7  -4 80705.4 2286.31   5
  -8  -7   4 79328.4 2876.86   1
  -8   7   4 77523.2 2359.10   3
   7  -7  -4 32463.1 1903.04   2
   7  -7  -4 30657.7 1336.33   3
  -7   7   4 27954.7 1318.87   3
   7   7  -4 29507.8 1268.02   5
  -7  -7   4 29562.5 1734.98   1
   6  -7  -4 45790.2 2242.63   2
  -6  -7   4 46972.5 912.879   4
   6   7  -4 45580.1 1441.06   5
   6  -7  -4 49836.0 1582.39   3
   6  -7  -4 44101.8 1145.43   1
  -6  -7   4 50416.0 2259.76   1
  -5  -7   4 37579.7 1927.83   1
   5  -7  -4 36380.3 846.327   1
   5  -7  -4 41462.2 2095.01   2
  -5  -7   4 40460.4 1048.79   4
   5  -7  -4 38773.3 1314.00   3
   5   7  -4 39998.6 1191.57   5
   5   7  -4 38788.4 1106.59   4
   4  -7  -4 18811.4 1402.20   2
  -4  -7   4 16781.5 1299.94   1
  -4  -7   4 17791.8 820.343   4
   4   7  -4 18074.9 681.496   5
   4  -7  -4 19537.1 854.268   3
   4   7  -4 19346.0 916.555   4
   3  -7  -4 21420.3 1480.41   2
   3   7  -4 19551.6 1034.27   4
  -3  -7   4 21082.3 999.306   4
  -3  -7   4 17371.3 1351.32   1
   3  -7  -4 21362.4 845.521   3
  -3   7   4 19076.3 1456.37   4
   2  -7  -4 30877.4 1013.88   3
   2   7  -4 27865.0 1337.94   4
   2  -7  -4 28755.1 1691.58   2
  -2  -7   4 30162.6 1294.72   4
  -2  -7   4 30191.1 1797.11   1
   2  -7  -4 30854.8 1839.34   4
  -2   7   4 27773.9 1767.67   4
   1   7  -4 164988. 3544.34   4
  -1  -7   4 163742. 3263.62   4
  -1   7   4 169148. 4412.41   4
  -1  -7   4 168071. 4338.95   1
   1  -7  -4 168802. 4383.15   4
   1  -7  -4 166753. 4022.71   2
   0  -7   4 70.9473 98.3052   4
   0   7   4 8789.17 438.439   1
   0   7  -4 27.8204 87.1011   2
   0   7  -4 9660.76 932.407   4
   0  -7  -4 8869.59 933.756   2
   0  -7  -4 8640.64 1037.53   4
  -1   7  -4 124563. 3543.32   4
  -1  -7  -4 130097. 3460.96   2
  -1  -7  -4 125321. 4006.86   4
  -2  -7  -4 547.331 278.744   2
  -2   7  -4 426.787 226.294   2
  -2   7  -4 330.962 287.395   4
  -2  -7  -4 506.308 175.134   3
  -2  -7  -4 214.738 263.650   4
  -3   7  -4 11468.2 1208.97   4
  -3  -7  -4 12973.8 880.105   3
  -3   7  -4 12646.7 940.518   2
  -3  -7  -4 12326.2 1036.52   2
  -3   7  -4 12831.8 567.199   5
   3   7   4 12309.5 1251.83   5
  -3  -7  -4 14367.9 1466.34   4
  -4  -7  -4 1187.77 458.773   4
  -4  -7  -4 612.783 312.586   2
  -4   7  -4 1200.39 457.670   4
  -4  -7  -4 1245.02 311.011   3
   4   7   4 1446.60 476.834   5
  -4   7  -4 1498.11 238.804   5
  -4   7  -4 1423.23 312.067   2
  -5   7  -4 61766.3 1901.80   2
  -5   7  -4 58732.2 2959.03   4
  -5   7  -4 59182.3 1660.68   5
  -5  -7  -4 57138.0 2105.19   2
   5   7   4 58854.0 2841.66   5
  -5  -7  -4 54893.7 3048.28   4
  -6   7  -4 10851.6 729.289   2
  -6   7  -4 13846.5 1523.27   4
  -6  -7  -4 10301.9 846.837   2
   6   7   4 10615.2 1253.53   5
  -6   7  -4 11507.4 811.124   5
  -6  -7  -4 11375.1 1451.52   4
  -7   7  -4 18536.4 1836.72   4
   7   7   4 22217.0 1839.87   5
  -7  -7  -4 19583.3 1088.49   2
  -7  -7  -4 20622.2 2018.10   4
  -8   7  -4 8498.98 1317.55   4
  -8  -7  -4 5347.25 1106.38   4
   8   7   4 7787.50 1120.05   5
  -9  -7  -4 6786.64 1265.17   4
  -9   7  -4 8877.74 1382.95   4
   9   7   4 9017.51 1235.92   5
 -10   7  -4 17288.3 2014.36   4
  10   7   4 15864.6 1685.37   5
 -10  -7  -4 21424.9 2269.71   4
  11   7   4 4301.17 900.096   5
 -11  -7  -4 3806.35 1017.24   4
 -11   7  -4 5025.21 1117.54   4
 -12  -7  -4 15535.0 2044.81   4
 -12   7  -4 12464.8 1827.91   4
  12   7   4 14436.1 1702.01   5
 -22   8   4 4725.35 1145.22   4
  22   8  -4 5942.59 1158.83   3
  21  -8  -4 3840.48 810.748   2
 -21   8   4 3222.31 959.312   4
  21   8  -4 2847.71 818.306   3
 -20  -8   4 407.866 248.537   4
  20  -8  -4 801.596 393.920   2
  20   8  -4-157.787 327.055   3
 -19  -8   4 4634.74 787.562   4
  19  -8  -4 4858.76 1005.26   3
  19  -8  -4 3793.18 773.059   2
  19   8  -4 4266.16 920.913   3
 -18  -8   4 324.292 251.986   4
  18  -8  -4 509.150 413.976   2
  18  -8  -4 747.745 417.225   3
  18   8  -4 428.516 406.008   3
 -17  -8   4 2277.66 482.527   4
  17  -8  -4 2295.10 704.132   3
  17  -8  -4 2134.10 605.139   2
  17   8  -4 2982.72 711.387   3
 -16  -8   4 676.746 258.457   4
  16   8  -4 640.116 417.296   3
  16  -8  -4 383.955 374.022   3
  16  -8  -4 661.072 419.566   2
 -15  -8   4 5327.00 609.403   4
  15  -8  -4 5878.59 944.212   3
  15  -8  -4 5802.06 949.514   2
  15   8  -4 4419.97 781.943   3
 -14  -8   4 1543.00 307.591   4
  14  -8  -4 1708.10 536.640   3
  14  -8  -4 1512.74 502.859   2
  14   8  -4 1592.15 480.057   3
 -13  -8   4 12392.1 742.292   4
  13  -8  -4 10268.2 1204.88   2
  13  -8  -4 11077.0 1155.67   3
  13   8  -4 11377.7 1164.72   5
  13   8  -4 11791.0 1197.88   3
 -12  -8   4 1077.96 196.108   4
  12  -8  -4 1106.16 402.242   2
  12  -8  -4 698.246 360.791   3
  12   8  -4 1671.33 505.881   5
 -12   8   4 389.614 272.988   3
  12   8  -4 564.703 272.443   3
[truncated: 298,981 more chars]
