# Supplementary material for: Bis[N-(2-hy­droxy­eth­yl)-N-iso­propyl­dithio­carbamato-κ2 S,S′](piperazine-κN)cadmium: crystal structure and Hirshfeld surface analysis
Source: Acta Crystallogr E Crystallogr Commun. 2016 Jan 13;72(Pt 2):158–63. doi: 10.1107/S2056989016000165 (PMC4770960; doi:10.1107/S2056989016000165)
Supplement: Supplementary file 2 [file e-72-00158-Isup2.hkl]

data_I                                                                          
_shelx_title ' Cd'                                                              
_shelx_refln_list_code          4                                               
_shelx_F_calc_maximum      345.28                                               
_exptl_crystal_F_000      1144.00                                               
_reflns_d_resolution_high  0.7680                                               
                                                                                
loop_                                                                           
 _space_group_symop_operation_xyz                                               
 'x, y, z'                                                                      
 '-x, y+1/2, -z+1/2'                                                            
 '-x, -y, -z'                                                                   
 'x, -y-1/2, z-1/2'                                                             
                                                                                
_cell_length_a    15.3410                                                       
_cell_length_b    16.9915                                                       
_cell_length_c     9.0308                                                       
_cell_angle_alpha  90.000                                                       
_cell_angle_beta  100.620                                                       
_cell_angle_gamma  90.000                                                       
                                                                                
_shelx_F_squared_multiplier     1.000                                           
                                                                                
loop_                                                                           
 _refln_index_h                                                                 
 _refln_index_k                                                                 
 _refln_index_l                                                                 
 _refln_F_squared_calc                                                          
 _refln_F_squared_meas                                                          
 _refln_F_squared_sigma                                                         
 _refln_observed_status                                                         
   2   0   0      41591.13      39546.64       295.70 o                         
   3   0   0          3.65          5.17         5.63 o                         
   4   0   0      10424.12      10764.20       126.30 o                         
   5   0   0      25852.69      27229.36       331.21 o                         
   6   0   0      44607.89      44112.18       316.66 o                         
   7   0   0      41412.30      43164.41       367.00 o                         
   8   0   0       3187.71       3096.09        98.44 o                         
   9   0   0      12500.10      13002.41       214.37 o                         
  10   0   0       1804.35       1664.09        52.37 o                         
  11   0   0      23367.94      22103.32       225.51 o                         
  12   0   0       3104.42       2874.50        80.18 o                         
  13   0   0       2320.25       2131.04       132.35 o                         
  14   0   0         42.52        -37.11        37.47 o                         
  15   0   0       3554.02       3480.46       268.93 o                         
  16   0   0        119.65        190.59        76.28 o                         
  17   0   0       6875.51       6756.54       412.84 o                         
  18   0   0        783.73        797.34       149.45 o                         
  19   0   0        325.79        216.68        91.48 o                         
   2   1   0        245.75        265.98        12.58 o                         
   3   1   0       9389.60      10098.26        70.01 o                         
   4   1   0          3.54         10.49         4.77 o                         
   5   1   0       9886.43      10335.37       100.44 o                         
   6   1   0        376.29        383.14        17.73 o                         
   7   1   0      11698.63      12825.60        92.38 o                         
   8   1   0          0.44          1.47         4.97 o                         
   9   1   0        605.29        614.41        28.58 o                         
  10   1   0         12.89         10.20         6.93 o                         
  11   1   0        327.14        297.48        20.80 o                         
  12   1   0        835.80        855.73        26.13 o                         
  13   1   0        257.23        238.41        23.74 o                         
  14   1   0         37.76         55.67        28.58 o                         
  15   1   0         43.10         11.14        22.21 o                         
  16   1   0          0.80        -18.34        29.27 o                         
  17   1   0         66.02         39.47        66.27 o                         
  18   1   0         54.79          2.87        35.77 o                         
  19   1   0          0.94        -33.39        33.39 o                         
   1   2   0       1577.04       1657.99        32.47 o                         
   2   2   0      26923.69      26804.23       214.83 o                         
   3   2   0       4609.31       4757.80        54.10 o                         
   4   2   0      29853.95      29875.76       156.14 o                         
   5   2   0      17902.26      17745.89       172.02 o                         
   6   2   0      60095.21      59352.87       331.79 o                         
   7   2   0      10854.22      10603.65        80.95 o                         
   8   2   0       6572.44       6807.39        71.23 o                         
   9   2   0       5478.64       5749.29        71.58 o                         
  10   2   0       2692.58       2690.86        51.31 o                         
  11   2   0      13353.82      13051.50       144.04 o                         
  12   2   0       1478.52       1428.85        44.85 o                         
  13   2   0       7783.31       7830.54       145.45 o                         
  14   2   0        114.65         72.96        30.70 o                         
  15   2   0        970.77        897.29        97.40 o                         
  16   2   0        231.30        216.43        55.33 o                         
  17   2   0       4824.43       5168.30       255.45 o                         
  18   2   0        585.55        476.68        84.38 o                         
  19   2   0        332.74        372.43        76.33 o                         
   1   3   0      26789.22      28175.36       116.33 o                         
   2   3   0        282.14        293.79        10.53 o                         
   3   3   0       1914.32       1855.83        27.69 o                         
   4   3   0        750.72        772.07        18.83 o                         
   5   3   0      45847.12      45750.10       242.90 o                         
   6   3   0      10736.99      10911.05       114.65 o                         
   7   3   0       7526.93       7545.08        78.37 o                         
   8   3   0         67.81         59.95         8.29 o                         
   9   3   0        108.47         90.19        11.73 o                         
  10   3   0        956.66        957.69        30.61 o                         
  11   3   0       1253.44       1223.35        37.43 o                         
  12   3   0       9388.89       9275.28       208.15 o                         
  13   3   0         16.00         23.01         7.98 o                         
  14   3   0        274.18        308.61        32.66 o                         
  15   3   0         94.52         88.23        34.77 o                         
  16   3   0         63.36         16.18        68.47 o                         
  17   3   0         57.92        135.95        48.25 o                         
  18   3   0        372.96        387.07        75.32 o                         
  19   3   0         31.89         41.65        28.84 o                         
   0   4   0      33890.37      35997.64       248.62 o                         
   1   4   0       1153.40       1228.81        30.37 o                         
   2   4   0      17502.92      17453.36       197.81 o                         
   3   4   0       2929.07       3010.70        40.34 o                         
   4   4   0       9954.96       9642.20       112.01 o                         
   5   4   0         45.94         85.42         9.75 o                         
   6   4   0       5449.39       5215.12        64.77 o                         
   7   4   0        776.27        671.28        24.68 o                         
   8   4   0       4932.85       5086.75        70.45 o                         
   9   4   0       2962.36       2931.02        63.76 o                         
  10   4   0       1098.63       1065.81        35.30 o                         
  11   4   0       3898.87       3829.48        68.11 o                         
  12   4   0          1.80         22.02        10.02 o                         
  13   4   0       7396.49       7237.43       130.98 o                         
  14   4   0        245.31        221.70        20.98 o                         
  15   4   0       1089.97       1011.79       104.47 o                         
  16   4   0        105.68        125.34        45.48 o                         
  17   4   0       2631.57       2547.12       180.29 o                         
  18   4   0        353.19        334.88        70.49 o                         
  19   4   0       1131.40       1281.51       139.51 o                         
   1   5   0     119219.08     112892.19       876.79 o                         
   2   5   0        844.65        904.54        26.43 o                         
   3   5   0      21044.63      21197.49       171.14 o                         
   4   5   0       1343.15       1307.91        27.64 o                         
   5   5   0       8662.73       7989.03        71.09 o                         
   6   5   0      21510.46      21539.59       161.63 o                         
   7   5   0       3179.08       2871.66        54.70 o                         
   8   5   0       9488.85       9744.36       105.44 o                         
   9   5   0       1270.70       1352.10        40.17 o                         
  10   5   0       6453.81       6473.59        94.75 o                         
  11   5   0       2321.68       2376.64        57.43 o                         
  12   5   0       7524.92       7687.34       131.42 o                         
  13   5   0        326.65        309.91        25.72 o                         
  14   5   0          4.89         19.00         9.85 o                         
  15   5   0        134.87        147.98        44.53 o                         
  16   5   0       2242.74       2135.21       158.73 o                         
  17   5   0        194.03        194.72        53.03 o                         
  18   5   0       2868.44       3041.91       206.42 o                         
  19   5   0        500.84        472.20        95.13 o                         
   0   6   0        393.37        501.01        37.31 o                         
   1   6   0         96.05        150.68        17.11 o                         
   2   6   0       1097.82       1089.61        26.36 o                         
   3   6   0        233.87        241.76        12.84 o                         
   4   6   0       6928.81       7047.46        61.73 o                         
   5   6   0        162.41        170.90        11.26 o                         
   6   6   0       6550.96       6830.35        72.12 o                         
   7   6   0       1808.71       1901.47        45.83 o                         
   8   6   0         79.04        120.07        12.38 o                         
   9   6   0        778.87        681.40        28.90 o                         
  10   6   0        104.47         87.41        13.58 o                         
  11   6   0        430.76        383.93        25.70 o                         
  12   6   0          0.19         13.07        10.60 o                         
  13   6   0       1979.24       1907.31        65.77 o                         
  14   6   0         57.68         39.54        14.62 o                         
  15   6   0       3541.59       3364.61       209.22 o                         
  16   6   0          4.62        -14.35        39.11 o                         
  17   6   0         22.88         14.19        54.80 o                         
  18   6   0        160.41        199.28        58.01 o                         
   1   7   0      13476.53      13015.90       137.88 o                         
   2   7   0       1219.55       1209.75        29.95 o                         
   3   7   0      14610.52      15032.29       113.10 o                         
   4   7   0       5743.87       5933.03        64.32 o                         
   5   7   0      16183.89      16200.96       102.72 o                         
   6   7   0       7530.04       7451.63        88.76 o                         
   7   7   0      13157.81      13280.17       123.02 o                         
   8   7   0       5961.77       5955.81        82.63 o                         
   9   7   0        744.03        688.91        29.83 o                         
  10   7   0       4420.62       4317.19        82.82 o                         
  11   7   0       2188.85       2193.60        61.17 o                         
  12   7   0       9336.86       9277.58       128.03 o                         
  13   7   0        151.38        111.77        20.07 o                         
  14   7   0       2388.30       2443.07        89.03 o                         
  15   7   0         74.68         82.33        31.83 o                         
  16   7   0       2058.80       2049.00       134.13 o                         
  17   7   0        265.18        237.01        59.34 o                         
  18   7   0       3111.51       3227.53       212.64 o                         
   0   8   0          5.46         19.12        13.86 o                         
   1   8   0          4.69         20.67         9.97 o                         
   2   8   0          1.46          5.10         5.56 o                         
   3   8   0         17.53         13.44         6.22 o                         
   4   8   0        447.64        509.36        19.95 o                         
   5   8   0         57.38         70.60         9.63 o                         
   6   8   0       3741.85       3623.44        53.10 o                         
   7   8   0         39.70         62.78         9.63 o                         
   8   8   0         82.02         67.92        10.28 o                         
   9   8   0       2612.05       2614.49        58.80 o                         
  10   8   0       1014.38       1087.49        43.35 o                         
  11   8   0        347.38        342.44        27.71 o                         
  12   8   0         39.74         81.26        15.37 o                         
  13   8   0         48.58         31.34        13.55 o                         
  14   8   0        200.50        158.27        26.54 o                         
  15   8   0       2648.24       2627.32       139.26 o                         
  16   8   0          1.28         -3.12        23.86 o                         
  17   8   0         27.85         -2.57        42.28 o                         
  18   8   0          9.18         26.11        34.28 o                         
   1   9   0       4339.72       4330.09        91.09 o                         
   2   9   0        951.40        969.09        34.70 o                         
   3   9   0       1895.20       1873.63        45.76 o                         
   4   9   0        999.67        991.03        29.74 o                         
   5   9   0      11195.94      11547.89       116.25 o                         
   6   9   0        402.55        443.75        21.91 o                         
   7   9   0       4502.80       4482.49        64.02 o                         
   8   9   0       2031.21       1918.94        51.46 o                         
   9   9   0        714.78        703.53        31.57 o                         
  10   9   0       5961.40       6011.76       102.73 o                         
  11   9   0        256.00        253.95        24.61 o                         
  12   9   0       6066.90       5766.85       106.30 o                         
  13   9   0         37.83         11.23        14.33 o                         
  14   9   0       7115.74       7054.40       165.60 o                         
  15   9   0         15.36          2.92        33.15 o                         
  16   9   0       3848.35       4042.35       246.64 o                         
  17   9   0        161.50        156.69        41.00 o                         
   0  10   0      16825.25      17200.98       538.89 o                         
   1  10   0         28.78         25.17        10.48 o                         
   2  10   0        340.03        338.10        22.15 o                         
   3  10   0        232.69        222.52        17.07 o                         
   4  10   0         60.52         56.22        11.16 o                         
   5  10   0        775.52        808.95        28.07 o                         
   6  10   0        119.52         96.20        10.76 o                         
   7  10   0       2288.00       2268.28        50.72 o                         
   8  10   0        675.52        704.68        30.15 o                         
   9  10   0        755.73        748.95        31.27 o                         
  10  10   0         28.43         24.07         7.89 o                         
  11  10   0        308.55        331.69        31.81 o                         
  12  10   0        269.51        254.68        25.63 o                         
  13  10   0         19.78         34.56        22.65 o                         
  14  10   0         60.41         71.95        21.30 o                         
  15  10   0        841.99        855.55        88.24 o                         
  16  10   0         17.32         62.23        31.80 o                         
  17  10   0          3.47         62.78        27.07 o                         
   1  11   0        651.14        648.63        35.05 o                         
   2  11   0        725.98        695.44        31.03 o                         
   3  11   0       8178.75       8387.47       110.21 o                         
   4  11   0        983.75        963.80        32.61 o                         
   5  11   0       1291.83       1262.14        38.15 o                         
   6  11   0       1288.39       1313.70        37.74 o                         
   7  11   0         96.75        102.44        12.59 o                         
   8  11   0       2791.76       2910.92        67.09 o                         
   9  11   0       3073.50       3078.62        72.48 o                         
  10  11   0       4336.46       4546.67        91.79 o                         
  11  11   0        195.56        199.24        26.16 o                         
  12  11   0       1089.20       1044.93        66.44 o                         
  13  11   0          5.76          6.35        15.52 o                         
  14  11   0       4524.65       4443.85       223.15 o                         
  15  11   0         10.03         54.82        28.81 o                         
  16  11   0       3343.56       3636.89       174.92 o                         
  17  11   0        173.79        176.41        43.75 o                         
   0  12   0        408.00        400.65        37.67 o                         
   1  12   0         83.60         44.84        12.32 o                         
   2  12   0          2.32         -5.72        10.25 o                         
   3  12   0        164.02        171.61        17.89 o                         
   4  12   0        543.09        496.97        28.95 o                         
   5  12   0        590.48        568.14        27.68 o                         
   6  12   0        553.07        629.28        29.98 o                         
   7  12   0        143.17        153.49        15.88 o                         
   8  12   0       1140.42       1184.41        46.15 o                         
   9  12   0          7.90         14.04        10.59 o                         
  10  12   0        975.23        971.48        46.76 o                         
  11  12   0       1156.10       1138.73        58.49 o                         
  12  12   0        162.91        155.12        28.14 o                         
  13  12   0        869.30        923.58        65.74 o                         
  14  12   0         41.40         71.89        39.63 o                         
  15  12   0          2.70         -5.54        23.39 o                         
  16  12   0         21.74          0.17        19.43 o                         
   1  13   0       1760.62       1751.82        62.64 o                         
   2  13   0         88.11         75.66        11.15 o                         
   3  13   0      13135.23      13417.78       186.01 o                         
   4  13   0        265.76        266.37        22.10 o                         
   5  13   0        524.05        515.02        26.85 o                         
   6  13   0        368.18        313.82        23.12 o                         
   7  13   0        408.42        421.88        28.13 o                         
   8  13   0       6813.25       7061.83       113.54 o                         
   9  13   0       4973.27       4989.85       155.07 o                         
  10  13   0       1545.01       1617.98        67.00 o                         
  11  13   0         89.25         55.29        19.55 o                         
  12  13   0         85.74         98.05        24.74 o                         
  13  13   0         82.10         68.05        22.36 o                         
  14  13   0       4439.74       4755.30       191.06 o                         
  15  13   0         82.27         68.55        83.39 o                         
   0  14   0        660.22        630.20        50.63 o                         
   1  14   0        232.18        209.43        23.74 o                         
   2  14   0       1737.13       1843.61        50.94 o                         
   3  14   0        594.70        627.13        32.18 o                         
   4  14   0       2259.59       2165.45        62.09 o                         
   5  14   0          1.23          1.61         7.98 o                         
   6  14   0        550.97        539.04        29.72 o                         
   7  14   0        120.41         99.84        14.57 o                         
   8  14   0        602.69        633.80        37.49 o                         
   9  14   0       1713.54       1748.21        66.15 o                         
  10  14   0        285.22        303.16        37.57 o                         
  11  14   0       1380.72       1383.20        80.06 o                         
  12  14   0          0.20         21.93        14.90 o                         
  13  14   0       2195.67       2051.38       100.87 o                         
  14  14   0         40.59         69.00        40.65 o                         
  15  14   0       2747.09       2878.55       202.94 o                         
   1  15   0       2848.22       2827.99        69.86 o                         
   2  15   0         41.53         43.69        10.50 o                         
   3  15   0       9092.36       8991.62       122.12 o                         
   4  15   0       1032.63       1051.76        43.70 o                         
   5  15   0       1052.17       1085.92        44.26 o                         
   6  15   0         58.62         49.20        14.28 o                         
   7  15   0       4266.05       4229.22        99.58 o                         
   8  15   0       3380.79       3094.57       176.86 o                         
   9  15   0       1529.66       1592.89       102.65 o                         
  10  15   0       1378.29       1422.99        99.18 o                         
  11  15   0         25.67         -4.65        12.77 o                         
  12  15   0        636.97        730.23        73.24 o                         
  13  15   0         61.06         32.91        23.47 o                         
  14  15   0       4990.84       5713.20       503.52 o                         
   0  16   0        566.09        626.37        43.10 o                         
   1  16   0        101.92        108.82        13.38 o                         
   2  16   0       3873.81       3860.39        77.70 o                         
   3  16   0       1604.69       1508.72        51.09 o                         
   4  16   0       2223.85       2241.05        69.31 o                         
   5  16   0        125.41         99.01        30.20 o                         
   6  16   0         84.30         35.61        24.85 o                         
   7  16   0       2254.60       1969.88       138.42 o                         
   8  16   0       5023.05       5157.16       492.66 o                         
   9  16   0       3958.01       4264.69       290.85 o                         
  10  16   0        345.25        300.06        48.60 o                         
  11  16   0        209.08        216.04        42.83 o                         
  12  16   0          6.67        -19.50        25.84 o                         
  13  16   0       1179.75       1066.18       216.79 o                         
   1  17   0       3330.50       3358.97       114.56 o                         
   2  17   0        243.88        215.56        25.82 o                         
   3  17   0       1307.55       1318.13        90.51 o                         
   4  17   0       2284.90       2185.30       116.91 o                         
   5  17   0       4331.74       4403.90       147.70 o                         
   6  17   0        875.17        963.65        85.30 o                         
   7  17   0       1871.70       1653.38       131.32 o                         
   8  17   0        201.08        300.29        63.17 o                         
   9  17   0        344.14        361.24        53.36 o                         
  10  17   0       1678.97       1853.59       118.77 o                         
  11  17   0          7.03         10.23        20.90 o                         
  12  17   0        330.60        331.91        54.42 o                         
   0  18   0       4055.01       4294.05       188.40 o                         
   1  18   0          7.41         -6.00        14.25 o                         
   2  18   0       7330.80       7048.51       209.67 o                         
   3  18   0        102.92        168.73        36.64 o                         
   4  18   0       2255.81       2269.65       122.17 o                         
   5  18   0        231.30        192.65        39.78 o                         
   6  18   0        334.60        302.47        52.60 o                         
   7  18   0       1390.80       1392.25       105.16 o                         
   8  18   0       2990.97       3053.27       150.93 o                         
   9  18   0       5496.09       5868.52       212.41 o                         
  10  18   0        873.83        856.91       106.87 o                         
  11  18   0        382.13        262.51        48.34 o                         
   1  19   0       1386.64       1411.82        79.14 o                         
   2  19   0        119.69        165.13        35.64 o                         
   3  19   0         92.88        111.04        34.08 o                         
   4  19   0          5.67        -13.46        18.64 o                         
   5  19   0        439.00        454.24        51.30 o                         
   6  19   0        302.72        309.59        43.33 o                         
   7  19   0          1.21         12.62        34.84 o                         
   8  19   0        146.61        188.87        43.00 o                         
   9  19   0        146.20        205.76        44.62 o                         
  10  19   0        373.51        422.33        62.71 o                         
   0  20   0       2900.65       2751.75       259.09 o                         
   1  20   0         11.69         50.94        24.07 o                         
   2  20   0       6671.18       6831.73       217.50 o                         
   3  20   0        679.67        660.54        70.83 o                         
   4  20   0       5062.93       5157.73       172.19 o                         
   5  20   0       1597.40       1652.36        99.48 o                         
   6  20   0       2261.06       2242.33       142.09 o                         
   7  20   0        775.74        730.77       107.55 o                         
   8  20   0       1583.79       1746.23       103.36 o                         
   1  21   0        150.40        147.40        51.20 o                         
   2  21   0        149.14         85.32        69.71 o                         
   3  21   0       1020.92        856.31       109.13 o                         
   4  21   0        219.12        248.38        51.75 o                         
   5  21   0        251.69        221.61        62.31 o                         
   6  21   0          1.14        -35.28        35.28 o                         
   0  22   0       2930.78       2871.75       281.34 o                         
   1  22   0         27.36         24.54        45.96 o                         
   2  22   0       2862.69       3032.86       204.78 o                         
 -19   1   1       7223.94       7230.89       319.67 o                         
 -18   1   1       2119.12       1944.22       160.13 o                         
 -17   1   1      12326.66      11713.50       374.12 o                         
 -16   1   1        287.19        370.78        67.75 o                         
 -15   1   1       4654.13       4721.13       129.67 o                         
 -14   1   1         81.32         86.76        20.25 o                         
 -13   1   1      39013.95      37932.05       507.75 o                         
 -12   1   1       1798.98       1740.23        81.28 o                         
 -11   1   1      19200.51      19155.01       252.63 o                         
 -10   1   1       2107.17       2189.39        61.23 o                         
  -9   1   1      13295.71      13868.33       155.64 o                         
  -8   1   1      13066.65      13876.26       146.13 o                         
  -7   1   1      37465.30      38859.29       260.42 o                         
  -6   1   1      18495.95      18890.10       178.85 o                         
  -5   1   1      11139.05      11288.89       126.53 o                         
  -4   1   1      14801.38      14899.40       155.83 o                         
  -3   1   1       5577.76       5917.70        86.14 o                         
  -2   1   1      72980.82      70899.64       350.06 o                         
  -1   1   1       5158.90       5356.40        51.96 o                         
   0   1   1      20143.67      17607.80       415.12 o                         
   1   1   1         55.22         41.94         8.55 o                         
   2   1   1      16194.67      15598.95       141.39 o                         
   3   1   1         46.90         55.41         5.81 o                         
   4   1   1      24181.52      23403.58       273.00 o                         
   5   1   1       6290.74       6345.31       109.44 o                         
   6   1   1      16002.72      15723.86       209.19 o                         
   7   1   1       2072.81       2174.29        50.62 o                         
   8   1   1        220.38        199.29        18.24 o                         
   9   1   1        517.77        522.16        34.00 o                         
  10   1   1       2839.85       2790.74        75.73 o                         
  11   1   1       7670.48       7644.28       189.65 o                         
  12   1   1          5.64        -26.24        26.24 o                         
  13   1   1       1073.32       1022.85        98.93 o                         
  14   1   1        440.23        434.33        68.08 o                         
  15   1   1        584.09        644.42        87.01 o                         
  16   1   1          0.17         11.51        49.08 o                         
  17   1   1       3256.73       3083.12       203.40 o                         
  18   1   1        220.56        261.27        64.89 o                         
  19   1   1         37.16         74.40        68.15 o                         
 -19   2   1        172.89        179.44       109.55 o                         
 -18   2   1       6813.03       6853.13       298.92 o                         
 -17   2   1        283.66        405.26       114.83 o                         
 -16   2   1        572.60        676.55        89.30 o                         
 -15   2   1        100.02         73.17        20.98 o                         
 -14   2   1         48.92         -3.05         9.91 o                         
 -13   2   1        574.47        601.77        43.10 o                         
 -12   2   1       9197.26       8846.51       249.28 o                         
 -11   2   1        123.26        128.68        18.83 o                         
 -10   2   1       1336.98       1244.55        50.31 o                         
  -9   2   1        323.90        340.83        25.58 o                         
  -8   2   1       5730.75       5839.90        94.99 o                         
  -7   2   1       4766.85       4924.66        89.46 o                         
  -6   2   1        708.41        605.79        29.45 o                         
  -5   2   1        723.80        710.65        28.95 o                         
  -4   2   1        928.77        955.56        33.12 o                         
  -3   2   1       5110.36       5605.89        68.18 o                         
  -2   2   1       4802.04       5270.69        72.86 o                         
  -1   2   1      11472.28      11938.83        80.62 o                         
   0   2   1          0.46          9.18        11.12 o                         
   1   2   1      17589.76      17760.08       170.50 o                         
   2   2   1         24.81         31.50         5.32 o                         
   3   2   1       2164.53       2388.99        34.53 o                         
   4   2   1        271.92        270.55         9.75 o                         
   5   2   1       4392.60       4312.04        56.48 o                         
   6   2   1        141.67        117.24        10.05 o                         
   7   2   1       1596.81       1681.36        37.30 o                         
   8   2   1       1808.74       1856.32        42.85 o                         
   9   2   1       1934.50       1811.32        43.37 o                         
  10   2   1       1103.06       1042.14        33.81 o                         
  11   2   1        366.06        370.80        32.59 o                         
  12   2   1        233.32        193.42        44.25 o                         
  13   2   1         76.34         33.80        40.33 o                         
  14   2   1        867.56        791.96        91.05 o                         
  15   2   1        312.26        319.89        68.00 o                         
  16   2   1        198.89        143.43        45.81 o                         
  17   2   1        208.84        160.00        53.90 o                         
  18   2   1        116.00         46.20        39.29 o                         
  19   2   1        155.80        136.09        49.10 o                         
 -19   3   1       2676.15       2963.08       393.46 o                         
 -18   3   1        881.59        965.32       203.15 o                         
 -17   3   1       2003.78       2124.74       161.57 o                         
 -16   3   1        663.13        747.35       110.03 o                         
 -15   3   1       2600.68       2633.75        90.77 o                         
 -14   3   1        168.86        145.05        20.08 o                         
 -13   3   1       3331.58       3356.68        84.94 o                         
 -12   3   1        139.76        146.63        20.22 o                         
 -11   3   1      10941.87      10807.45       126.44 o                         
 -10   3   1        768.40        804.26        30.69 o                         
  -9   3   1       3876.90       3661.76        68.59 o                         
  -8   3   1       1461.90       1397.65        51.43 o                         
  -7   3   1      18911.68      19542.99       177.47 o                         
  -6   3   1      21385.77      21818.55       238.91 o                         
  -5   3   1       5389.07       5275.48       100.89 o                         
  -4   3   1       5576.26       5662.28        72.04 o                         
  -3   3   1       2114.73       2084.22        33.27 o                         
  -2   3   1       7082.36       7205.47        74.87 o                         
  -1   3   1       6622.56       6922.59       106.70 o                         
   0   3   1      71017.40      69392.10       772.99 o                         
   1   3   1        688.21        732.67        29.35 o                         
   2   3   1        568.03        786.53        18.43 o                         
   3   3   1         17.55         10.64         3.53 o                         
   4   3   1      14398.59      13836.34       227.89 o                         
   5   3   1       2942.98       2846.72        39.75 o                         
   6   3   1       8825.11       8708.50        69.44 o                         
   7   3   1       4651.55       4572.57        64.40 o                         
   8   3   1       5016.08       5120.29        72.56 o                         
   9   3   1       2957.89       2824.56        68.35 o                         
  10   3   1       1795.07       1875.14        49.97 o                         
  11   3   1       6991.37       6753.88        99.53 o                         
  12   3   1       2424.40       2262.09        62.22 o                         
  13   3   1       2415.03       2393.83       118.31 o                         
  14   3   1         16.92         11.51        19.60 o                         
  15   3   1       1940.65       1818.76       145.00 o                         
  16   3   1         70.24         50.45        34.23 o                         
  17   3   1       2799.89       3267.71       229.54 o                         
  18   3   1        416.01        359.61        84.30 o                         
  19   3   1       1526.96       1444.23       151.32 o                         
 -19   4   1       1373.38       1322.81       138.69 o                         
 -18   4   1       9320.77       9526.72       525.72 o                         
 -17   4   1        236.78        208.28        55.16 o                         
 -16   4   1       2958.15       2737.59       261.05 o                         
 -15   4   1          8.11         13.70        10.19 o                         
 -14   4   1       6622.81       6531.71       123.07 o                         
 -13   4   1        592.76        599.12        37.91 o                         
 -12   4   1      18672.54      17939.07       287.81 o                         
 -11   4   1       1477.39       1361.76        46.10 o                         
 -10   4   1       7337.42       7349.20       109.45 o                         
  -9   4   1        217.10        142.15        15.52 o                         
  -8   4   1       9368.75       9650.38       155.87 o                         
  -7   4   1      21325.05      21910.49       153.70 o                         
  -6   4   1      12267.56      12251.85        94.81 o                         
  -5   4   1        832.28        758.44        22.07 o                         
  -4   4   1        593.43        565.56        17.34 o                         
  -3   4   1        670.46        654.24        16.28 o                         
  -2   4   1        378.92        405.08        15.74 o                         
  -1   4   1      64035.40      63769.48       364.34 o                         
   0   4   1        194.98        197.48        25.36 o                         
   1   4   1       7005.10       7101.26        79.58 o                         
   2   4   1       1075.24       1136.30        27.35 o                         
   3   4   1       5256.56       5623.56        54.00 o                         
   4   4   1       1349.72       1386.18        28.73 o                         
   5   4   1      15990.98      15851.93       155.15 o                         
   6   4   1        491.69        507.89        18.12 o                         
   7   4   1         22.96         36.42         7.28 o                         
   8   4   1        320.99        318.37        17.89 o                         
   9   4   1       4104.36       4162.49        67.93 o                         
  10   4   1        114.95        121.08        11.72 o                         
  11   4   1         44.38         42.31        13.42 o                         
  12   4   1        509.99        509.57        36.61 o                         
  13   4   1        568.97        460.65        33.33 o                         
  14   4   1        513.73        427.01        53.16 o                         
  15   4   1        267.47        219.32        51.72 o                         
  16   4   1       1117.53       1164.23       122.65 o                         
  17   4   1         87.85         99.98        47.69 o                         
  18   4   1         21.15        -59.04        60.43 o                         
 -19   5   1         94.75         77.94        38.56 o                         
 -18   5   1         64.62        134.05        49.01 o                         
 -17   5   1          5.63          3.65        48.70 o                         
 -16   5   1         92.52        103.30        37.05 o                         
 -15   5   1        887.22        755.03        51.45 o                         
 -14   5   1         15.19         57.91        16.89 o                         
 -13   5   1          3.80         11.05        11.99 o                         
 -12   5   1         16.46         72.62        15.37 o                         
 -11   5   1       2050.16       2118.81        58.88 o                         
 -10   5   1          0.53         13.11         9.25 o                         
  -9   5   1       2744.29       2836.44        67.63 o                         
  -8   5   1        360.34        449.03        22.36 o                         
  -7   5   1        176.57        169.73        14.32 o                         
  -6   5   1       3033.65       3171.56        49.34 o                         
  -5   5   1       6690.32       6868.15        67.43 o                         
  -4   5   1       4572.18       4467.92        61.88 o                         
  -3   5   1        472.21        394.60        13.49 o                         
  -2   5   1       1824.98       1590.15        37.26 o                         
  -1   5   1        369.94        428.88        20.18 o                         
   0   5   1      21468.33      21965.77       122.71 o                         
   1   5   1       2446.85       2549.08        59.91 o                         
   2   5   1      19654.48      19983.99       164.11 o                         
   3   5   1       2244.41       2349.14        36.03 o                         
   4   5   1       7609.39       7500.50        84.98 o                         
   5   5   1       1000.60        932.88        26.47 o                         
   6   5   1       7949.92       7840.29        85.43 o                         
   7   5   1       1450.64       1317.93        33.16 o                         
   8   5   1       3867.77       3676.99        84.52 o                         
   9   5   1       4584.40       4360.03        72.81 o                         
  10   5   1       1759.47       1717.73        46.30 o                         
  11   5   1       3464.86       3299.45        72.11 o                         
  12   5   1       1524.02       1533.67        67.43 o                         
  13   5   1       5082.64       5203.17       123.53 o                         
  14   5   1        358.83        419.93        54.30 o                         
  15   5   1       4254.80       4358.04       177.27 o                         
  16   5   1          3.76        -11.87        22.17 o                         
  17   5   1       3932.31       4151.55       238.54 o                         
  18   5   1         36.38        171.59        54.96 o                         
 -19   6   1       1487.86       1376.67       142.05 o                         
 -18   6   1       3519.06       3730.65       242.97 o                         
 -17   6   1        389.11        375.84        71.18 o                         
 -16   6   1       3443.83       3324.47       154.57 o                         
 -15   6   1        228.46        264.46        37.90 o                         
 -14   6   1      10410.04      10073.86       163.69 o                         
 -13   6   1         22.37         22.03        13.19 o                         
 -12   6   1      16099.03      16016.58       212.03 o                         
 -11   6   1       1473.16       1521.16        51.22 o                         
 -10   6   1       4266.26       4251.70        95.17 o                         
  -9   6   1       1197.06       1241.30        44.62 o                         
  -8   6   1       3503.32       3442.03        62.00 o                         
  -7   6   1      14823.67      14889.43       145.79 o                         
  -6   6   1      19054.68      19230.42       136.35 o                         
  -5   6   1      20802.19      20826.69       215.85 o                         
  -4   6   1       2677.37       2638.39        40.33 o                         
  -3   6   1        362.19        371.01        16.20 o                         
  -2   6   1       3483.91       3447.56        49.92 o                         
  -1   6   1      34261.57      34643.19       213.98 o                         
   0   6   1       3300.46       3389.08        49.19 o                         
   1   6   1      15818.51      16600.51       187.26 o                         
   2   6   1        328.11        355.43        17.92 o                         
   3   6   1       1162.97       1047.07        29.74 o                         
   4   6   1        422.84        385.52        16.83 o                         
   5   6   1      25350.55      24919.48       216.50 o                         
   6   6   1       6692.17       6901.64        77.80 o                         
   7   6   1       3335.96       3356.08        56.10 o                         
   8   6   1       1758.15       1837.82        44.45 o                         
   9   6   1        644.10        656.49        30.29 o                         
  10   6   1       3159.71       3237.26        71.98 o                         
  11   6   1       2437.25       2458.33        62.85 o                         
  12   6   1       7196.75       6881.45       102.37 o                         
  13   6   1          1.64         24.09        15.77 o                         
  14   6   1        160.84        184.20        38.60 o                         
  15   6   1         16.65         40.19        31.63 o                         
  16   6   1       1749.37       1793.27       119.92 o                         
  17   6   1          2.21         22.89        97.68 o                         
  18   6   1       1801.93       1696.09       160.31 o                         
 -18   7   1          7.82        -34.05        34.05 o                         
 -17   7   1          8.99         -2.25        70.87 o                         
 -16   7   1         73.53         64.46        28.23 o                         
 -15   7   1        413.07        426.04        38.44 o                         
 -14   7   1        257.68        261.92        29.83 o                         
 -13   7   1        227.07        240.59        25.36 o                         
 -12   7   1        700.96        713.47        40.76 o                         
 -11   7   1        951.83        821.74        38.71 o                         
 -10   7   1          2.60          8.31        11.19 o                         
  -9   7   1       1761.85       1912.15        56.44 o                         
  -8   7   1        917.51        955.41        35.16 o                         
  -7   7   1       1853.09       1977.78        47.57 o                         
  -6   7   1        773.62        857.67        28.18 o                         
  -5   7   1        164.42        174.89        12.85 o                         
  -4   7   1       3712.68       3694.45        49.60 o                         
  -3   7   1       4019.17       4014.30        54.10 o                         
  -2   7   1       1378.06       1370.20        34.48 o                         
  -1   7   1         19.49         18.13         9.16 o                         
   0   7   1        344.40        446.93        25.26 o                         
   1   7   1         33.21         42.45         9.40 o                         
   2   7   1      39475.30      39040.72       211.88 o                         
   3   7   1        392.48        395.06        19.88 o                         
   4   7   1       2453.16       2271.23        37.92 o                         
   5   7   1         28.20         39.80         7.63 o                         
   6   7   1       2443.52       2298.65        46.90 o                         
   7   7   1       4124.21       4146.04        62.54 o                         
   8   7   1      11609.54      11602.94       117.12 o                         
   9   7   1      10222.99      10068.98       121.17 o                         
  10   7   1       4188.06       4221.89        95.34 o                         
  11   7   1       1217.54       1164.54        52.28 o                         
  12   7   1        177.99        162.13        18.89 o                         
  13   7   1       3322.52       3315.74       215.24 o                         
  14   7   1        843.97        793.77        76.60 o                         
  15   7   1       4638.49       4826.13       190.80 o                         
  16   7   1        151.35        149.94        39.76 o                         
  17   7   1       1149.06       1113.96       124.42 o                         
  18   7   1          2.15         83.06        56.79 o                         
 -18   8   1        839.25        976.44       114.29 o                         
 -17   8   1        664.67        570.17        84.95 o                         
 -16   8   1        979.84        921.96        83.69 o                         
 -15   8   1        562.66        562.92        47.03 o                         
 -14   8   1       1355.99       1458.85        82.08 o                         
 -13   8   1         41.33         54.09        14.51 o                         
 -12   8   1       5474.65       5297.71       110.89 o                         
 -11   8   1        248.10        248.86        22.76 o                         
 -10   8   1       3536.13       3481.99        88.95 o                         
  -9   8   1        970.05       1015.44        42.26 o                         
  -8   8   1      10305.89      10389.54       138.34 o                         
  -7   8   1        520.65        482.04        21.86 o                         
  -6   8   1       7365.74       7295.56        85.22 o                         
  -5   8   1      11588.47      11724.56       118.98 o                         
  -4   8   1       1606.08       1591.11        40.23 o                         
  -3   8   1      10593.70      10616.40       127.27 o                         
  -2   8   1       3400.48       3437.12        61.09 o                         
  -1   8   1      13784.63      13583.50       176.14 o                         
   0   8   1        687.49        712.18        25.66 o                         
   1   8   1      21096.84      21214.88       303.88 o                         
   2   8   1          5.58         17.50         9.25 o                         
   3   8   1      32814.56      33444.61       192.57 o                         
   4   8   1         75.70         53.67         9.74 o                         
   5   8   1      10460.36      10056.02       105.52 o                         
   6   8   1       4557.01       4479.82        67.09 o                         
   7   8   1       7962.22       7868.16        89.27 o                         
   8   8   1       4408.23       4460.72        69.73 o                         
   9   8   1      13650.52      13627.50       155.38 o                         
  10   8   1      11334.72      11195.83       190.27 o                         
  11   8   1       5569.35       5560.84       126.39 o                         
  12   8   1       7636.73       7356.70       167.55 o                         
  13   8   1        240.21        197.16        28.31 o                         
  14   8   1       3895.34       3952.80       238.34 o                         
  15   8   1        149.12        199.22        46.00 o                         
  16   8   1       6170.54       6492.73       264.75 o                         
  17   8   1          0.13         17.43        22.52 o                         
 -18   9   1          8.59         15.52        36.20 o                         
 -17   9   1       1384.09       1379.15       132.37 o                         
 -16   9   1         57.75         14.68        18.39 o                         
 -15   9   1        291.20        320.03        55.96 o                         
 -14   9   1         82.31         54.13        16.64 o                         
 -13   9   1        735.68        777.48        50.15 o                         
 -12   9   1        558.05        572.49        41.94 o                         
 -11   9   1        721.76        694.50        48.63 o                         
 -10   9   1          2.87         -9.08         9.86 o                         
  -9   9   1        253.01        223.85        19.57 o                         
  -8   9   1          0.24          4.81         6.84 o                         
  -7   9   1        206.44        213.26        36.43 o                         
  -6   9   1       3046.89       3014.56        56.28 o                         
  -5   9   1        259.74        245.75        20.23 o                         
  -4   9   1       2650.68       2693.64        50.98 o                         
  -3   9   1       1509.11       1504.68        38.11 o                         
  -2   9   1         62.25         72.03        11.77 o                         
  -1   9   1        115.14        158.99        16.65 o                         
   0   9   1       3015.31       3252.53        57.69 o                         
   1   9   1       1477.57       1565.06        35.89 o                         
   2   9   1       6796.56       6765.06       128.69 o                         
   3   9   1        167.30        190.23        19.13 o                         
   4   9   1       3189.65       3226.83        67.31 o                         
   5   9   1        153.08        101.55        21.19 o                         
   6   9   1         50.63         58.43        12.18 o                         
   7   9   1       1337.56       1439.28        41.87 o                         
   8   9   1      11763.09      11723.24       123.59 o                         
   9   9   1       1812.14       1805.29        50.60 o                         
  10   9   1        256.17        215.88        22.13 o                         
  11   9   1          5.58         15.10        10.48 o                         
  12   9   1        142.52        144.67        23.32 o                         
  13   9   1       3425.10       3450.26       118.57 o                         
  14   9   1        986.32       1020.31        89.02 o                         
  15   9   1       2081.61       2164.54       131.03 o                         
  16   9   1          0.44          8.54        33.65 o                         
  17   9   1        916.38        951.69        93.99 o                         
 -17  10   1        233.55        153.74        40.52 o                         
 -16  10   1        106.07         75.09        40.00 o                         
 -15  10   1        291.41        317.47        43.40 o                         
 -14  10   1       1781.20       1981.30        82.68 o                         
 -13  10   1         75.17         81.10        19.11 o                         
 -12  10   1        659.43        652.72        45.32 o                         
 -11  10   1          2.85         -4.25        11.80 o                         
 -10  10   1       1528.54       1475.54        58.95 o                         
  -9  10   1         17.01         12.79         8.04 o                         
  -8  10   1       6460.95       6645.73       114.52 o                         
  -7  10   1        373.06        396.69        22.64 o                         
  -6  10   1       2690.40       2671.00        60.27 o                         
  -5  10   1       3901.42       3958.13        73.32 o                         
  -4  10   1       4813.15       4733.34        77.60 o                         
  -3  10   1      22223.59      21508.41       228.02 o                         
  -2  10   1       1390.35       1277.58        43.59 o                         
  -1  10   1       3482.52       3460.43        83.96 o                         
   0  10   1        307.67        349.79        20.58 o                         
   1  10   1      17694.69      17237.54       146.36 o                         
   2  10   1       1389.31       1527.62        65.03 o                         
   3  10   1      36163.47      36327.65       350.31 o                         
   4  10   1       2364.33       2374.49        71.71 o                         
   5  10   1       7565.34       7394.89       115.92 o                         
   6  10   1       2319.43       2286.40        55.30 o                         
   7  10   1       7880.07       7838.02       115.88 o                         
   8  10   1       5986.32       6100.22        84.81 o                         
   9  10   1       9836.23       9825.07       119.84 o                         
  10  10   1       5032.57       4854.37       101.27 o                         
  11  10   1       2156.75       2119.22        79.47 o                         
  12  10   1       6839.79       7272.48       167.64 o                         
  13  10   1       1164.26       1104.03        66.94 o                         
  14  10   1      11126.86      11081.66       358.59 o                         
  15  10   1        893.61        897.32        86.17 o                         
  16  10   1       5401.07       5792.53       232.13 o                         
  17  10   1         12.55         31.34        22.62 o                         
 -17  11   1        213.82        192.01        56.56 o                         
 -16  11   1          3.42         -4.26        22.12 o                         
 -15  11   1        122.65        131.17        29.88 o                         
 -14  11   1        101.44         57.02        26.19 o                         
 -13  11   1       2358.21       2334.50       104.57 o                         
 -12  11   1         65.54         97.85        21.46 o                         
 -11  11   1          0.99         26.50        11.28 o                         
 -10  11   1        248.79        228.08        30.12 o                         
  -9  11   1        987.37        906.94        41.78 o                         
  -8  11   1        725.28        698.19        34.89 o                         
  -7  11   1        152.86        168.26        15.90 o                         
  -6  11   1       2275.98       2283.55        56.84 o                         
  -5  11   1         21.12         30.70         8.04 o                         
  -4  11   1         38.25         41.56        12.37 o                         
  -3  11   1        261.40        269.43        18.86 o                         
  -2  11   1         39.08         57.62        10.60 o                         
  -1  11   1        214.25        201.54        16.70 o                         
   0  11   1        217.33        215.19        17.14 o                         
   1  11   1         27.98         44.86         8.54 o                         
   2  11   1         65.69        104.48        16.98 o                         
   3  11   1         63.24         64.01        15.81 o                         
   4  11   1       1236.09       1244.96        52.86 o                         
   5  11   1        217.16        181.74        21.58 o                         
   6  11   1       1488.64       1307.65        43.30 o                         
   7  11   1        429.37        414.86        25.84 o                         
   8  11   1         65.77         63.73        13.37 o                         
   9  11   1        690.91        645.56        33.49 o                         
  10  11   1       1745.53       1736.45        60.38 o                         
  11  11   1       2273.83       2297.77        95.76 o                         
  12  11   1        154.78        126.46        26.51 o                         
  13  11   1         30.94         51.28        21.21 o                         
  14  11   1         97.88        233.33        46.79 o                         
  15  11   1        193.25        275.41        50.10 o                         
  16  11   1        153.86        124.92        40.22 o                         
 -16  12   1       2206.78       2716.02       194.53 o                         
 -15  12   1        298.17        294.88        49.08 o                         
 -14  12   1       1975.08       2089.65        87.16 o                         
 -13  12   1        502.32        547.11        44.11 o                         
 -12  12   1        305.80        257.67        30.10 o                         
 -11  12   1         30.67         24.32        15.70 o                         
 -10  12   1       3828.41       3941.28        97.33 o                         
  -9  12   1        965.72        912.07        45.45 o                         
  -8  12   1       1662.60       1651.09        53.93 o                         
  -7  12   1       1091.88       1005.65        45.69 o                         
  -6  12   1        188.16        213.15        19.81 o                         
  -5  12   1       1150.32       1155.78        40.02 o                         
  -4  12   1       4371.74       4428.87        80.68 o                         
  -3  12   1       7037.82       6866.23        98.83 o                         
  -2  12   1       1534.22       1495.92        51.85 o                         
  -1  12   1       3682.54       3851.09        84.23 o                         
   0  12   1        459.81        445.08        25.50 o                         
   1  12   1      13172.24      13277.83       124.87 o                         
   2  12   1          8.45         30.47        13.98 o                         
   3  12   1      10512.35      10161.40       203.73 o                         
   4  12   1        631.15        617.18        52.08 o                         
   5  12   1       2691.32       2584.78        81.47 o                         
   6  12   1       1657.77       1632.52        52.60 o                         
   7  12   1      12529.97      12357.42       178.68 o                         
   8  12   1      11788.13      11537.06       171.37 o                         
   9  12   1       7153.24       7135.02       129.20 o                         
  10  12   1       2621.54       2864.12        93.01 o                         
  11  12   1        371.48        435.03        45.37 o                         
  12  12   1       2940.09       3117.50       116.39 o                         
  13  12   1       1552.19       1638.85       111.81 o                         
  14  12   1       9627.31       9429.48       272.32 o                         
  15  12   1        292.18        317.30        54.66 o                         
  16  12   1       1748.60       1914.48       130.65 o                         
 -16  13   1         42.28         12.70        33.82 o                         
 -15  13   1         73.49        137.24        48.33 o                         
 -14  13   1        100.88        110.03        33.26 o                         
 -13  13   1        183.71        194.48        33.96 o                         
 -12  13   1          0.11        -15.16        15.16 o                         
 -11  13   1         47.54         53.98        17.22 o                         
 -10  13   1          5.12         33.42        14.24 o                         
  -9  13   1        952.95        983.30        47.51 o                         
  -8  13   1         77.95         51.88        18.59 o                         
  -7  13   1       2700.18       2584.50        74.00 o                         
  -6  13   1        229.21        247.87        21.46 o                         
  -5  13   1        122.11        106.53        13.94 o                         
  -4  13   1        167.74        199.04        21.16 o                         
  -3  13   1        357.47        347.91        23.69 o                         
  -2  13   1       1647.39       1595.13        50.64 o                         
  -1  13   1        314.23        327.37        22.21 o                         
   0  13   1       5800.35       5509.36       101.20 o                         
   1  13   1          8.43         19.46         7.35 o                         
   2  13   1       5676.61       5892.23       139.31 o                         
   3  13   1         62.98         68.23        22.70 o                         
   4  13   1       6909.81       6659.90       179.20 o                         
   5  13   1         16.76         39.25        24.74 o                         
   6  13   1       2691.91       2610.28        73.86 o                         
   7  13   1       2097.33       2044.13        62.12 o                         
   8  13   1       9315.41       8946.97       171.41 o                         
   9  13   1       3070.88       3067.50        99.45 o                         
  10  13   1       2510.84       2518.76       104.06 o                         
  11  13   1       2449.11       2402.86       103.93 o                         
  12  13   1        344.34        362.40        43.47 o                         
  13  13   1       2684.93       2840.39       152.33 o                         
  14  13   1        445.10        413.21        60.74 o                         
  15  13   1       4190.76       4422.54       239.63 o                         
 -15  14   1         48.93        150.44        57.24 o                         
 -14  14   1        617.86        625.60        69.87 o                         
 -13  14   1         46.00          9.02        20.59 o                         
 -12  14   1        597.77        606.04        67.81 o                         
 -11  14   1         32.12         18.26        23.93 o                         
 -10  14   1       9724.52       9810.38       179.82 o                         
  -9  14   1       1956.82       1922.08        94.78 o                         
  -8  14   1        633.58        704.62        56.86 o                         
  -7  14   1        203.72        171.96        20.51 o                         
  -6  14   1        146.61        179.28        21.52 o                         
  -5  14   1       2511.07       2520.77        67.05 o                         
  -4  14   1       3304.09       3185.24        74.44 o                         
  -3  14   1       4123.34       4168.43        83.09 o                         
  -2  14   1        378.86        385.12        26.50 o                         
  -1  14   1       1029.70       1078.82        40.14 o                         
   0  14   1        355.92        395.10        23.90 o                         
   1  14   1       3564.21       3634.87        58.50 o                         
   2  14   1        289.34        306.68        35.82 o                         
   3  14   1       7961.30       7781.98       166.91 o                         
   4  14   1          1.19        -14.89        17.35 o                         
   5  14   1       3157.59       3188.45       123.82 o                         
   6  14   1        319.92        304.55        32.03 o                         
   7  14   1       6835.83       6824.05       125.47 o                         
   8  14   1       2482.33       2469.42       102.70 o                         
   9  14   1       1370.68       1386.48        71.53 o                         
  10  14   1       1546.50       1625.89        85.92 o                         
  11  14   1         28.97         24.00        26.34 o                         
  12  14   1       1550.07       1372.32        82.07 o                         
  13  14   1        747.73        832.30       105.75 o                         
  14  14   1       4694.28       5120.21       206.21 o                         
 -14  15   1        278.93        310.70        69.33 o                         
 -13  15   1         10.07         17.39        22.99 o                         
 -12  15   1         70.40         33.35        26.46 o                         
 -11  15   1        549.46        465.12        73.68 o                         
 -10  15   1        527.87        418.37        70.78 o                         
  -9  15   1       3219.78       3211.84       122.07 o                         
  -8  15   1        173.78        129.67        43.64 o                         
  -7  15   1        545.32        529.69        48.78 o                         
  -6  15   1        417.96        439.12        44.31 o                         
  -5  15   1       2535.94       2578.27        69.20 o                         
  -4  15   1       9133.66       9226.79       129.74 o                         
  -3  15   1       2497.16       2416.94        65.08 o                         
  -2  15   1       4061.13       3973.35        85.69 o                         
  -1  15   1        475.49        441.19        26.85 o                         
   0  15   1       2184.43       2248.56        57.27 o                         
   1  15   1        251.30        275.63        19.13 o                         
   2  15   1      11718.15      11682.99       211.98 o                         
   3  15   1        626.87        577.12        49.28 o                         
   4  15   1       6720.64       6771.77       161.79 o                         
   5  15   1       1115.48       1068.62        74.63 o                         
   6  15   1       2838.96       3045.33       114.28 o                         
   7  15   1       2122.33       2268.55       100.44 o                         
   8  15   1       5544.72       5339.77       155.97 o                         
   9  15   1       1577.15       1601.07        86.92 o                         
  10  15   1       1853.87       2018.22       110.61 o                         
  11  15   1       1410.88       1284.84        79.83 o                         
  12  15   1        810.32        878.33        68.07 o                         
  13  15   1       7687.47       8405.22       410.32 o                         
  14  15   1       1689.60       1694.13       155.37 o                         
 -13  16   1         22.67        -11.04        15.23 o                         
 -12  16   1       1170.55       1113.50        93.63 o                         
 -11  16   1         35.30         -3.93        31.20 o                         
 -10  16   1       4828.93       4834.51       533.72 o                         
  -9  16   1       1542.96       1812.34       142.32 o                         
  -8  16   1       2700.90       2688.43       257.85 o                         
  -7  16   1        156.26        112.99        38.13 o                         
  -6  16   1        973.32        929.92        78.85 o                         
  -5  16   1        778.90        787.53        53.32 o                         
  -4  16   1       1425.21       1440.00        57.05 o                         
  -3  16   1       5124.78       5155.31       111.99 o                         
  -2  16   1        344.08        329.25        23.78 o                         
  -1  16   1       1138.36       1108.21        48.83 o                         
   0  16   1         16.78         17.38         8.27 o                         
   1  16   1       1972.51       1872.12        43.11 o                         
   2  16   1         91.63        115.19        25.91 o                         
   3  16   1       1204.95       1291.04        73.20 o                         
   4  16   1        306.31        242.35        40.83 o                         
   5  16   1         29.20          4.62        25.23 o                         
   6  16   1         17.78         16.76        22.82 o                         
   7  16   1        455.00        452.60        47.43 o                         
   8  16   1        158.88        213.43        35.45 o                         
   9  16   1          9.15         25.32        23.22 o                         
  10  16   1        140.70        212.42        43.14 o                         
  11  16   1         20.45         25.82        20.38 o                         
  12  16   1          6.51         48.83        25.51 o                         
  13  16   1         80.27         72.83        45.26 o                         
 -12  17   1        127.64        150.70        39.84 o                         
 -11  17   1       1586.18       1666.99       128.09 o                         
 -10  17   1       1086.30       1035.30       111.91 o                         
  -9  17   1       5795.17       5850.04       261.83 o                         
  -8  17   1        518.06        464.32        77.36 o                         
  -7  17   1        127.34        100.48        41.89 o                         
  -6  17   1          7.71         -1.01        30.92 o                         
  -5  17   1       2049.21       1870.08       161.79 o                         
  -4  17   1       7383.09       7541.32       146.34 o                         
  -3  17   1       2149.93       2359.04        89.65 o                         
  -2  17   1       3373.83       3405.22        97.05 o                         
  -1  17   1        333.84        268.00        34.64 o                         
   0  17   1       1279.31       1313.50        70.94 o                         
   1  17   1         91.00         44.58        17.37 o                         
   2  17   1      11782.77      11802.82       270.30 o                         
   3  17   1         83.82         70.21        38.18 o                         
   4  17   1       1908.18       1768.68       125.67 o                         
   5  17   1        310.90        339.59        40.63 o                         
   6  17   1       2432.86       2320.97       106.49 o                         
   7  17   1       2223.73       2220.86       105.95 o                         
   8  17   1       4717.41       4841.47       180.40 o                         
   9  17   1       2417.51       2288.45       123.23 o                         
  10  17   1       1095.12       1090.10        92.09 o                         
  11  17   1        795.71        925.60        85.64 o                         
  12  17   1        300.24        231.83        60.90 o                         
 -11  18   1          4.01          2.36        24.13 o                         
 -10  18   1         33.49          5.84        33.26 o                         
  -9  18   1         20.66         34.87        39.95 o                         
  -8  18   1        460.13        546.83       118.24 o                         
  -7  18   1       1958.14       2025.24       157.32 o                         
  -6  18   1       1418.20       1421.69       131.90 o                         
  -5  18   1        111.51        127.95        32.40 o                         
  -4  18   1        259.68        238.90        36.35 o                         
  -3  18   1       1014.64        988.69        70.06 o                         
  -2  18   1          1.19          3.07        12.22 o                         
  -1  18   1        115.57        106.26        23.81 o                         
   0  18   1         42.48         60.45        18.89 o                         
   1  18   1          9.36         -5.58        43.84 o                         
   2  18   1         71.85         25.38        40.39 o                         
   3  18   1         21.43        -23.95        23.95 o                         
   4  18   1        492.98        444.18        57.04 o                         
   5  18   1         28.12         14.33        16.78 o                         
   6  18   1          2.45          1.16        15.59 o                         
   7  18   1        347.16        350.71        69.63 o                         
   8  18   1         61.57         63.14        23.32 o                         
   9  18   1        295.92        364.86        55.59 o                         
  10  18   1         74.59         80.43        32.45 o                         
 -10  19   1        404.02        387.46       101.06 o                         
  -9  19   1       3543.20       3601.59       219.10 o                         
  -8  19   1       1872.91       2009.74       163.15 o                         
  -7  19   1       1252.29       1217.30       127.38 o                         
  -6  19   1        191.07        155.76        38.09 o                         
  -5  19   1       1004.94       1016.49        86.03 o                         
  -4  19   1       3080.27       3319.14       132.19 o                         
  -3  19   1        933.52       1069.32        74.25 o                         
  -2  19   1       2513.95       2508.65       105.34 o                         
  -1  19   1          5.55         11.25        13.06 o                         
   0  19   1       1441.06       1421.50       106.06 o                         
   1  19   1        470.98        413.95        54.44 o                         
   2  19   1       4813.06       4891.39       216.85 o                         
   3  19   1          0.82          7.65        23.17 o                         
   4  19   1       3064.01       3109.91       121.42 o                         
   5  19   1         42.12         58.89        26.61 o                         
   6  19   1       1725.65       1722.38        87.20 o                         
   7  19   1        872.75        895.49        63.51 o                         
   8  19   1       2628.07       2610.02       123.68 o                         
   9  19   1       1722.93       1767.34       120.19 o                         
  -8  20   1         38.88         32.08        95.63 o                         
  -7  20   1        250.02        190.21        42.66 o                         
  -6  20   1         96.21         34.85        34.80 o                         
  -5  20   1         90.22        126.25        47.20 o                         
  -4  20   1        849.58        849.50       109.12 o                         
  -3  20   1       2587.49       2629.46       148.84 o                         
  -2  20   1        687.48        667.53        93.36 o                         
  -1  20   1        116.56         85.07        36.84 o                         
   0  20   1         48.22         32.50        26.96 o                         
   1  20   1        227.29        191.05        40.36 o                         
   2  20   1        151.92        115.31        34.80 o                         
   3  20   1        548.23        558.96        66.65 o                         
   4  20   1         49.45         16.68        24.27 o                         
   5  20   1         21.30         38.74        27.22 o                         
   6  20   1         68.46         32.27        20.53 o                         
   7  20   1        489.67        459.31        56.31 o                         
  -6  21   1       2401.72       2374.79       251.86 o                         
  -5  21   1       2023.52       2044.84       170.14 o                         
  -4  21   1       1323.78       1340.48       137.07 o                         
  -3  21   1        643.65        680.06       104.71 o                         
  -2  21   1       3951.67       4269.90       193.01 o                         
  -1  21   1        147.73        140.20        45.26 o                         
   0  21   1       3191.71       3568.57       215.93 o                         
   1  21   1         23.30         42.86        27.52 o                         
   2  21   1       1526.31       1473.66       108.12 o                         
   3  21   1        513.71        508.42        65.33 o                         
   4  21   1        789.00        673.69        74.83 o                         
   5  21   1        414.66        340.90        49.09 o                         
  -1  22   1         63.10         27.35        30.74 o                         
   0  22   1         16.13          3.27        28.22 o                         
 -19   0   2       4257.06       4640.72       357.01 o                         
 -18   0   2       2271.57       2355.73       244.60 o                         
 -17   0   2       1330.78       1266.70       122.82 o                         
 -16   0   2        236.94        296.19        60.54 o                         
 -15   0   2       1288.42       1034.03       102.48 o                         
 -14   0   2        123.42        175.86        44.09 o                         
 -13   0   2       9769.64       9829.71       281.91 o                         
 -12   0   2         62.13         44.97        23.95 o                         
 -11   0   2       7735.88       7778.13       226.32 o                         
 -10   0   2        323.77        323.89        31.71 o                         
  -9   0   2       5532.76       6335.07       149.43 o                         
  -8   0   2        256.85        276.68        38.65 o                         
  -7   0   2      22160.40      23005.69       315.77 o                         
  -6   0   2       3963.74       4123.25       179.16 o                         
  -5   0   2        597.04        539.60        60.51 o                         
  -4   0   2       8688.73       9915.58       239.47 o                         
  -3   0   2         75.90         79.55        22.95 o                         
  -2   0   2      46591.74      45745.18       439.94 o                         
  -1   0   2         45.59         48.81        17.14 o                         
   0   0   2      28588.67      28021.96       221.79 o                         
   1   0   2         78.41         76.76        22.50 o                         
   2   0   2       3116.57       3374.78       134.12 o                         
   3   0   2         98.61        114.00        17.00 o                         
   4   0   2       4152.77       3584.57        97.05 o                         
   5   0   2        859.95        764.98        35.83 o                         
   6   0   2       4775.84       4751.91       135.24 o                         
   7   0   2        994.29        880.38        49.09 o                         
   8   0   2       6780.87       7031.64       147.61 o                         
   9   0   2       2631.19       2417.79       118.50 o                         
  10   0   2      13854.38      13286.49       714.75 o                         
  11   0   2       3568.54       3112.57       150.13 o                         
  12   0   2      11609.11      10580.25       440.75 o                         
  13   0   2       1600.38       1467.14       173.88 o                         
  14   0   2         53.18        121.37        56.81 o                         
  15   0   2       7932.19       7451.17       426.43 o                         
  16   0   2        229.60        274.20        93.25 o                         
  17   0   2      15341.08      16211.74       678.73 o                         
  18   0   2          2.70        104.86        64.13 o                         
 -19   1   2         11.05         52.44       112.67 o                         
 -18   1   2        107.10        145.73        50.46 o                         
 -17   1   2        115.40        101.64        34.01 o                         
 -16   1   2          0.15        -20.98        20.98 o                         
 -15   1   2        187.64        197.28        33.38 o                         
 -14   1   2       1068.45        966.03        84.52 o                         
 -13   1   2        137.66        135.68        26.50 o                         
 -12   1   2        334.67        355.26        37.62 o                         
 -11   1   2         25.33         13.70        13.74 o                         
 -10   1   2        459.41        501.14        29.67 o                         
  -9   1   2         33.80         26.02        10.04 o                         
  -8   1   2        626.25        710.39        41.16 o                         
  -7   1   2        332.84        294.07        37.61 o                         
  -6   1   2         15.27         34.92        10.38 o                         
  -5   1   2       1598.86       1761.94        62.32 o                         
  -4   1   2       5160.39       5772.86       103.52 o                         
  -3   1   2       2157.75       2388.32        76.47 o                         
  -2   1   2       3332.47       3453.63        84.90 o                         
  -1   1   2       1353.66       1230.94        32.20 o                         
   0   1   2       1702.09       1800.55        31.41 o                         
   1   1   2        552.06        470.69        26.49 o                         
   2   1   2         67.90         79.87         9.97 o                         
   3   1   2         23.16         30.40         8.19 o                         
   4   1   2          6.84         15.18         4.78 o                         
   5   1   2        713.56        738.52        19.00 o                         
   6   1   2         12.98         20.65         5.50 o                         
   7   1   2         43.30         67.20        11.36 o                         
   8   1   2        398.66        390.77        28.24 o                         
   9   1   2        255.79        234.38        21.84 o                         
  10   1   2        671.82        650.44        41.81 o                         
  11   1   2        495.96        476.59        37.12 o                         
  12   1   2       2670.05       2607.53       156.57 o                         
  13   1   2          0.45         37.23        26.45 o                         
  14   1   2          4.80          8.44        47.39 o                         
  15   1   2         90.33         36.90        39.41 o                         
  16   1   2        177.80        196.43        58.44 o                         
  17   1   2        136.29        198.89        64.75 o                         
  18   1   2         84.12         52.90        32.13 o                         
 -19   2   2       4114.33       3964.49       234.23 o                         
 -18   2   2       1474.98       1499.01       137.89 o                         
 -17   2   2       1404.44       1229.69        98.26 o                         
 -16   2   2        699.82        774.55        57.83 o                         
 -15   2   2       1382.84       1294.23        80.78 o                         
 -14   2   2        970.31        993.67        67.46 o                         
 -13   2   2      12875.69      12617.47       226.57 o                         
 -12   2   2        183.40        150.95        26.76 o                         
 -11   2   2       4229.03       4297.52       118.88 o                         
 -10   2   2        383.16        377.73        28.24 o                         
  -9   2   2       1546.49       1670.00        69.42 o                         
  -8   2   2       1264.00       1411.79        58.00 o                         
  -7   2   2       7312.53       7144.98       138.66 o                         
  -6   2   2       3459.86       3471.50        82.28 o                         
  -5   2   2       6428.03       6731.88       132.07 o                         
  -4   2   2       2997.19       3063.07        76.10 o                         
  -3   2   2       6953.01       7168.21        92.14 o                         
  -2   2   2      16008.75      16402.36       135.61 o                         
  -1   2   2       4654.88       4588.47        60.31 o                         
   0   2   2       1816.49       1644.01        27.90 o                         
   1   2   2        430.79        438.63        19.42 o                         
   2   2   2       1885.11       1868.78        56.52 o                         
   3   2   2        293.53        322.54        16.36 o                         
   4   2   2      45217.96      45591.54       304.69 o                         
   5   2   2        933.56        896.02        25.21 o                         
   6   2   2      10499.23      10290.33        98.81 o                         
   7   2   2        687.01        685.43        25.77 o                         
   8   2   2        218.13         85.43        45.92 o                         
   9   2   2       4551.49       4492.29       129.34 o                         
  10   2   2       9700.80       9254.21       171.39 o                         
  11   2   2      11649.75      11173.41       248.86 o                         
  12   2   2       2358.39       2316.53       113.57 o                         
  13   2   2       3481.71       3506.68       188.59 o                         
  14   2   2        487.98        392.11        67.14 o                         
  15   2   2       5837.39       5580.71       261.59 o                         
  16   2   2        632.51        569.36       189.00 o                         
  17   2   2       5381.70       5707.05       284.52 o                         
  18   2   2          1.62         23.66        25.73 o                         
 -19   3   2       1044.33       1231.79       179.30 o                         
 -18   3   2        792.04        859.54        97.62 o                         
 -17   3   2        131.44         61.69        38.35 o                         
 -16   3   2        330.69        250.28        33.38 o                         
 -15   3   2         88.53         77.02        19.27 o                         
 -14   3   2       3128.15       3051.30        84.11 o                         
 -13   3   2          0.17         37.44        18.35 o                         
 -12   3   2       1284.69       1258.94        68.89 o                         
 -11   3   2         36.67         61.69        19.40 o                         
 -10   3   2       2815.84       2901.42        92.39 o                         
  -9   3   2        317.88        259.64        27.39 o                         
  -8   3   2          3.25          8.40         6.69 o                         
  -7   3   2          3.97         16.44         9.28 o                         
  -6   3   2        776.68        829.89        34.54 o                         
  -5   3   2        188.42        201.14        13.57 o                         
  -4   3   2       1247.49       1335.37        36.28 o                         
  -3   3   2       1042.65       1200.37        50.80 o                         
  -2   3   2        921.80        947.26        22.56 o                         
  -1   3   2       5248.88       5698.70        47.31 o                         
   0   3   2        960.25       1018.19        22.32 o                         
   1   3   2      10933.60      11594.87       289.60 o                         
   2   3   2       2200.28       2268.04        53.83 o                         
   3   3   2       7129.01       7390.10        69.13 o                         
   4   3   2       1519.73       1691.74        36.27 o                         
   5   3   2       6228.53       6138.55        63.66 o                         
   6   3   2        241.95        226.50        12.92 o                         
   7   3   2        843.39        757.75        23.92 o                         
   8   3   2        261.21        224.68        31.00 o                         
   9   3   2          2.12         15.20        15.71 o                         
  10   3   2       1909.05       2040.02        81.20 o                         
  11   3   2        983.79        932.34        58.89 o                         
  12   3   2       4499.71       4551.25       137.06 o                         
  13   3   2          2.65         26.66        21.92 o                         
  14   3   2        134.55        101.71        48.55 o                         
  15   3   2        230.96        206.50        81.49 o                         
  16   3   2       2437.61       2382.14       178.88 o                         
  17   3   2        247.47        235.43        65.42 o                         
  18   3   2       1844.33       1934.37       173.29 o                         
 -19   4   2       1186.46       1186.90       130.33 o                         
 -18   4   2       1146.71       1304.85       106.47 o                         
 -17   4   2       2403.27       2155.26       128.88 o                         
 -16   4   2       1047.86        943.89        63.58 o                         
 -15   4   2       1660.88       1913.85        87.00 o                         
 -14   4   2        465.76        450.20        33.44 o                         
 -13   4   2       4869.79       4772.95       109.80 o                         
 -12   4   2         67.03         39.00        12.80 o                         
 -11   4   2       1459.43       1312.28        62.30 o                         
 -10   4   2        436.97        400.44        35.48 o                         
  -9   4   2       8044.05       7849.41       131.12 o                         
  -8   4   2       4151.69       4347.00        91.71 o                         
  -7   4   2       9852.90      10171.61       119.80 o                         
  -6   4   2       1930.60       1806.38        55.10 o                         
  -5   4   2       3960.97       3919.34        59.17 o                         
  -4   4   2       4362.43       4265.04        72.44 o                         
  -3   4   2       8086.81       8103.88       111.38 o                         
  -2   4   2       3106.56       3116.86        55.95 o                         
  -1   4   2      11072.58      11645.11       100.27 o                         
   0   4   2      16093.46      16189.47       130.20 o                         
   1   4   2         10.52         10.97         5.58 o                         
   2   4   2      22302.25      21751.08       272.20 o                         
   3   4   2        451.56        470.33        22.15 o                         
   4   4   2      33350.01      32778.75       273.29 o                         
   5   4   2       1254.54       1283.06        27.82 o                         
   6   4   2      13589.35      13352.86       194.37 o                         
   7   4   2       1200.69       1158.44        32.84 o                         
   8   4   2       3111.07       2956.54        63.53 o                         
   9   4   2       3608.73       3457.02       115.03 o                         
  10   4   2       3714.28       3606.99       107.93 o                         
  11   4   2       6307.43       6129.98       143.24 o                         
  12   4   2        933.41        831.28        58.26 o                         
  13   4   2       1426.93       1335.25        92.24 o                         
  14   4   2        501.56        466.47        58.88 o                         
  15   4   2       3183.93       3222.13       200.59 o                         
  16   4   2        436.32        580.31        91.61 o                         
  17   4   2       1082.79        996.96       120.72 o                         
  18   4   2         71.69        128.64        48.13 o                         
 -19   5   2       2630.97       2717.23       551.63 o                         
 -18   5   2       4386.88       4325.11       189.43 o                         
 -17   5   2        330.56        310.65        50.99 o                         
 -16   5   2          2.31         20.55        16.62 o                         
 -15   5   2         33.27         39.99        16.44 o                         
 -14   5   2       1856.82       1925.39        73.99 o                         
 -13   5   2          1.03         -0.61        10.21 o                         
 -12   5   2       8249.76       8055.31       211.36 o                         
 -11   5   2         93.23         74.21        15.79 o                         
 -10   5   2          5.46          8.35         9.30 o                         
  -9   5   2        113.35        109.86        14.49 o                         
  -8   5   2      13228.87      13917.30       153.79 o                         
  -7   5   2        850.27        815.86        28.42 o                         
  -6   5   2       1133.87       1076.67        32.28 o                         
  -5   5   2          9.55         18.53         6.07 o                         
  -4   5   2        591.31        622.10        19.54 o                         
  -3   5   2       1404.12       1424.16        33.26 o                         
  -2   5   2        162.05        141.01        12.72 o                         
  -1   5   2      30294.89      30565.39       235.81 o                         
   0   5   2         29.54         22.06         4.95 o                         
   1   5   2       1288.27       1385.76        36.97 o                         
   2   5   2         94.44        126.37        12.44 o                         
   3   5   2        592.84        534.63        20.47 o                         
   4   5   2         90.51         85.48        13.16 o                         
   5   5   2       2562.33       2267.11        46.61 o                         
   6   5   2        722.95        725.32        24.88 o                         
   7   5   2        497.22        488.20        21.21 o                         
   8   5   2         39.06         31.83         8.08 o                         
   9   5   2       9871.23       9745.71       224.27 o                         
  10   5   2       6827.58       7125.07       188.05 o                         
  11   5   2      13153.91      12435.23       225.26 o                         
  12   5   2         28.63         22.77        12.52 o                         
  13   5   2         10.31         40.89        19.96 o                         
  14   5   2        860.65        825.77        77.92 o                         
  15   5   2        662.38        632.46        71.37 o                         
  16   5   2      11098.65      11383.81       388.98 o                         
  17   5   2         74.45          0.62        50.94 o                         
  18   5   2       4080.82       4194.98       255.70 o                         
 -19   6   2        330.18        435.96        81.76 o                         
 -18   6   2         70.41         74.81        31.58 o                         
 -17   6   2        302.48        301.91        52.09 o                         
 -16   6   2        102.43         73.74        36.50 o                         
 -15   6   2       3426.12       3602.47       121.57 o                         
 -14   6   2         12.68         14.16        13.93 o                         
 -13   6   2        994.36       1138.75        56.83 o                         
 -12   6   2        119.78        131.32        21.94 o                         
 -11   6   2       3767.48       3567.30        86.45 o                         
 -10   6   2       1177.85       1171.65        44.12 o                         
  -9   6   2      10177.24       9869.80       123.48 o                         
  -8   6   2        328.38        324.21        20.88 o                         
  -7   6   2      10725.72      11379.92       106.53 o                         
  -6   6   2       6508.97       6770.30        73.76 o                         
  -5   6   2       6267.60       6032.11        67.72 o                         
  -4   6   2      16035.90      15250.01       192.42 o                         
  -3   6   2       4446.29       4373.43        64.53 o                         
  -2   6   2      12128.02      12205.06       164.15 o                         
  -1   6   2        297.93        261.69        15.74 o                         
   0   6   2      18129.20      17853.44       204.82 o                         
   1   6   2        327.69        297.47        18.99 o                         
   2   6   2      24561.78      24333.98       170.99 o                         
   3   6   2         17.38         21.88         5.19 o                         
   4   6   2        841.64        707.88        25.13 o                         
   5   6   2       1000.29       1005.99        31.94 o                         
   6   6   2       3470.68       3272.01        59.77 o                         
   7   6   2       2593.52       2454.93        49.11 o                         
   8   6   2      14247.44      13825.41       133.88 o                         
   9   6   2        160.01        163.52        15.68 o                         
  10   6   2         58.47         73.07        15.78 o                         
  11   6   2         13.76         24.94        13.33 o                         
  12   6   2        631.17        590.28        49.96 o                         
  13   6   2       2549.02       2481.15       128.03 o                         
  14   6   2        393.46        387.26        53.62 o                         
  15   6   2        261.33        321.80        52.44 o                         
  16   6   2        194.37        198.19        49.11 o                         
  17   6   2          4.33        -31.36        33.00 o                         
 -18   7   2       3166.10       3159.36       282.19 o                         
 -17   7   2        532.60        435.32        67.57 o                         
 -16   7   2        591.36        567.38        65.18 o                         
 -15   7   2       1081.83       1203.05        72.18 o                         
 -14   7   2       6954.84       7510.31       171.94 o                         
 -13   7   2        501.71        496.04        36.10 o                         
 -12   7   2       9410.38       9050.85       155.29 o                         
 -11   7   2        261.50        285.43        28.59 o                         
 -10   7   2       3620.82       3508.18        82.69 o                         
  -9   7   2         13.10         23.06        13.82 o                         
  -8   7   2      12316.00      12314.35       127.02 o                         
  -7   7   2       9267.10       9516.14        94.69 o                         
  -6   7   2      12376.93      12241.78       111.74 o                         
  -5   7   2       2217.64       2196.87        43.33 o                         
  -4   7   2       3965.94       4033.85        72.32 o                         
  -3   7   2      10607.58      10994.35       105.91 o                         
  -2   7   2       9567.77      10040.76       102.13 o                         
  -1   7   2      33136.52      33192.64       268.08 o                         
   0   7   2       3176.43       3203.86        60.51 o                         
   1   7   2       7838.77       7999.87        99.42 o                         
   2   7   2       1921.53       2266.41        50.82 o                         
   3   7   2       9947.43       9869.15       114.41 o                         
   4   7   2         64.71         75.82        13.71 o                         
   5   7   2      33859.26      33334.21       171.90 o                         
   6   7   2       1034.05       1006.26        31.85 o                         
   7   7   2       3565.42       3669.45        64.80 o                         
   8   7   2       2166.03       2135.66        50.88 o                         
   9   7   2       8132.06       8119.48       117.67 o                         
  10   7   2       6954.54       6663.40       128.06 o                         
  11   7   2       4979.15       4658.56       143.26 o                         
  12   7   2       3521.60       3261.08        85.58 o                         
  13   7   2        765.58        719.26        70.78 o                         
  14   7   2       3936.02       3885.03       169.15 o                         
  15   7   2        943.55        859.54        82.84 o                         
  16   7   2       6436.30       6571.25       235.41 o                         
  17   7   2          6.36          2.08        23.10 o                         
 -18   8   2         36.10        101.12        31.76 o                         
 -17   8   2        143.62         96.00        45.74 o                         
 -16   8   2        326.13        253.47        43.95 o                         
 -15   8   2       3146.66       3212.26       117.54 o                         
 -14   8   2        177.23        228.68        30.61 o                         
 -13   8   2        731.16        661.64        52.93 o                         
 -12   8   2        366.95        369.82        37.43 o                         
 -11   8   2       7013.78       7036.29       150.61 o                         
 -10   8   2        305.04        322.20        26.75 o                         
  -9   8   2       8753.54       8637.04       137.72 o                         
  -8   8   2          1.42          6.32         7.97 o                         
  -7   8   2        422.33        493.46        26.78 o                         
  -6   8   2       1912.20       1972.51        64.26 o                         
  -5   8   2       5590.13       5598.77        77.11 o                         
  -4   8   2      15467.81      15475.01       167.14 o                         
  -3   8   2       1821.51       1744.51        49.06 o                         
  -2   8   2       4683.84       4777.55        85.05 o                         
  -1   8   2        426.82        471.33        21.76 o                         
   0   8   2      17550.97      18160.15       310.12 o                         
   1   8   2       3759.26       4091.67        74.31 o                         
   2   8   2      20896.34      20800.66       370.42 o                         
   3   8   2        974.03       1036.35        28.67 o                         
   4   8   2       2800.26       2981.25        53.14 o                         
   5   8   2        106.53        129.47        13.62 o                         
   6   8   2       1533.16       1444.55        37.29 o                         
   7   8   2       3058.61       3092.48        56.77 o                         
   8   8   2      11095.84      11032.67       118.85 o                         
   9   8   2        705.80        663.94        29.82 o                         
  10   8   2        257.92        158.31        28.73 o                         
  11   8   2        153.33        121.22        20.45 o                         
  12   8   2       1334.86       1262.93        72.43 o                         
  13   8   2       2025.47       2061.93       120.65 o                         
  14   8   2         63.48        100.52        42.92 o                         
  15   8   2        162.43        185.82        38.93 o                         
  16   8   2        699.84        834.77        86.39 o                         
  17   8   2         23.84        -14.40        37.32 o                         
 -18   9   2        705.62        679.92        75.67 o                         
 -17   9   2       1045.24       1095.75        92.59 o                         
 -16   9   2       5567.47       5757.56       201.53 o                         
 -15   9   2       1327.79       1286.87        69.20 o                         
 -14   9   2       4266.94       4042.76       118.06 o                         
 -13   9   2         57.27         47.15        27.20 o                         
 -12   9   2       3114.75       3411.51       110.39 o                         
 -11   9   2        508.87        485.74        41.73 o                         
 -10   9   2      15469.89      15257.06       191.84 o                         
  -9   9   2       2195.32       2262.01        79.40 o                         
  -8   9   2      12944.94      13046.55       143.38 o                         
  -7   9   2       7764.64       8025.15       106.13 o                         
  -6   9   2      14739.70      14892.90       134.45 o                         
  -5   9   2       5389.66       5597.06       111.38 o                         
  -4   9   2      13600.40      13796.58       162.23 o                         
  -3   9   2       5809.04       5656.84        90.91 o                         
  -2   9   2      12069.04      12129.15       153.94 o                         
  -1   9   2      19925.42      19465.01       298.36 o                         
   0   9   2       2690.57       2692.24        47.17 o                         
   1   9   2      38088.00      38443.36       340.64 o                         
   2   9   2          1.81         21.07        11.77 o                         
   3   9   2      21297.33      21156.11       228.09 o                         
   4   9   2        223.51        235.44        17.19 o                         
   5   9   2      25923.88      26367.97       182.10 o                         
   6   9   2       1600.26       1640.11        39.10 o                         
   7   9   2      26539.51      26185.03       177.38 o                         
   8   9   2       3421.12       3344.10        70.34 o                         
   9   9   2       3528.28       3341.07        84.45 o                         
  10   9   2       1319.50       1313.57        47.78 o                         
  11   9   2         16.82          4.71        11.24 o                         
  12   9   2       5336.80       5306.90       188.31 o                         
  13   9   2       1206.26       1269.10       102.55 o                         
  14   9   2       3671.88       3734.83       262.81 o                         
  15   9   2        225.59        233.93        48.01 o                         
  16   9   2       1545.06       1754.00       124.82 o                         
 -17  10   2         29.44         67.82        37.42 o                         
 -16  10   2        276.11        364.41        59.67 o                         
 -15  10   2          0.95         18.33        19.09 o                         
 -14  10   2         14.41         11.24        14.26 o                         
 -13  10   2       1224.71       1259.86        70.51 o                         
 -12  10   2         63.48         75.48        20.99 o                         
 -11  10   2       1899.35       1739.57        91.96 o                         
 -10  10   2        262.22        297.21        47.13 o                         
  -9  10   2        267.12        281.16        28.93 o                         
  -8  10   2         18.37          5.94        10.60 o                         
  -7  10   2       3495.03       3611.26        76.03 o                         
  -6  10   2        400.28        388.10        30.82 o                         
  -5  10   2       5644.85       5755.37       110.63 o                         
  -4  10   2       3664.11       3745.25        80.88 o                         
  -3  10   2       1552.28       1647.47        53.56 o                         
  -2  10   2       3803.94       3879.87        74.17 o                         
  -1  10   2        111.49        102.34        12.83 o                         
   0  10   2       1666.61       1797.63        35.12 o                         
   1  10   2         25.93         26.89        11.56 o                         
   2  10   2       4131.49       4070.67        83.37 o                         
   3  10   2        225.80        261.28        25.22 o                         
   4  10   2        630.25        644.89        27.91 o                         
   5  10   2        148.46        139.32        15.04 o                         
   6  10   2       2021.81       2050.39        55.18 o                         
   7  10   2         18.65         35.61         8.59 o                         
   8  10   2         98.92         97.35        13.56 o                         
   9  10   2          0.34         -4.41         9.74 o                         
  10  10   2       1072.05       1028.09        43.13 o                         
  11  10   2         11.76          4.27        18.35 o                         
  12  10   2         41.92          9.90        23.01 o                         
  13  10   2        335.57        365.83        53.00 o                         
  14  10   2         19.81          9.06        23.83 o                         
  15  10   2        272.48        235.00        47.53 o                         
  16  10   2        186.06        208.23        46.12 o                         
 -17  11   2        563.74        440.42        79.73 o                         
 -16  11   2       6370.60       6399.97       266.01 o                         
 -15  11   2        327.08        275.90        34.08 o                         
 -14  11   2       1334.09       1399.24        71.56 o                         
 -13  11   2         55.23         73.33        19.72 o                         
 -12  11   2       3815.84       4064.56       122.51 o                         
 -11  11   2        445.91        502.48        43.04 o                         
 -10  11   2      16116.54      16254.72       320.83 o                         
  -9  11   2       1434.28       1455.84        64.47 o                         
  -8  11   2       6317.64       6481.50       127.36 o                         
  -7  11   2        250.37        294.18        28.43 o                         
  -6  11   2       4852.90       5077.59       110.04 o                         
  -5  11   2      18521.72      18638.83       230.94 o                         
  -4  11   2      18142.13      18314.80       317.40 o                         
  -3  11   2      17687.75      17277.15       189.34 o                         
  -2  11   2       2466.11       2294.93        52.62 o                         
  -1  11   2       9038.21       8890.73       127.19 o                         
   0  11   2        659.37        602.67        27.93 o                         
   1  11   2      30762.96      31208.58       385.02 o                         
   2  11   2        298.22        258.55        27.59 o                         
   3  11   2      20223.32      20411.28       213.58 o                         
   4  11   2        118.66        165.07        20.96 o                         
   5  11   2       1408.53       1364.20        43.56 o                         
   6  11   2       2073.27       2108.60        56.74 o                         
   7  11   2      14452.51      14473.85       167.01 o                         
   8  11   2       3062.97       3190.94        81.62 o                         
   9  11   2       2395.15       2313.96        59.64 o                         
  10  11   2        847.07        877.30        61.48 o                         
  11  11   2        794.30        873.75        77.28 o                         
  12  11   2       2774.09       2781.68       225.42 o                         
  13  11   2       1393.83       1274.75       108.52 o                         
  14  11   2       2916.97       3085.89       194.46 o                         
  15  11   2          0.33         36.84        26.06 o                         
  16  11   2         61.93         39.73        24.21 o                         
 -16  12   2        120.60         73.44        39.65 o                         
 -15  12   2       1082.74       1114.89        86.48 o                         
 -14  12   2        275.35        244.25        36.90 o                         
 -13  12   2        940.84        945.64        62.69 o                         
 -12  12   2          0.25         23.62        15.40 o                         
 -11  12   2       1639.84       1771.41        78.94 o                         
 -10  12   2         12.14         27.47        18.82 o                         
  -9  12   2       3666.94       3732.08       102.70 o                         
  -8  12   2        326.03        306.55        40.31 o                         
  -7  12   2       3551.50       3511.89       107.49 o                         
  -6  12   2       2290.32       2354.86        77.31 o                         
  -5  12   2       1188.04       1161.46        53.29 o                         
  -4  12   2       2750.89       2766.39       109.13 o                         
  -3  12   2       1400.35       1364.25        37.52 o                         
  -2  12   2       3989.62       4000.16        73.83 o                         
  -1  12   2       1153.92       1152.68        35.04 o                         
   0  12   2       5554.38       5817.95       122.83 o                         
   1  12   2        345.15        452.88        32.53 o                         
   2  12   2       4130.94       4029.45       110.02 o                         
   3  12   2        617.80        639.22        40.63 o                         
   4  12   2       2566.41       2620.61        89.68 o                         
   5  12   2        111.46         96.96        20.52 o                         
   6  12   2       2431.76       2390.59        70.51 o                         
   7  12   2        828.89        876.04        42.90 o                         
   8  12   2       3365.80       3412.36        86.32 o                         
   9  12   2        320.39        309.97        31.28 o                         
  10  12   2       1475.52       1406.98        78.72 o                         
  11  12   2        968.74        907.80       100.06 o                         
  12  12   2        162.29        132.19        37.99 o                         
  13  12   2        546.09        527.98        68.40 o                         
  14  12   2         42.62        -14.70        38.21 o                         
  15  12   2         78.20         12.88        51.15 o                         
 -16  13   2       1360.92       1620.81       153.10 o                         
 -15  13   2        293.49        362.35        74.53 o                         
 -14  13   2       1361.17       1454.14        87.45 o                         
 -13  13   2        469.47        405.75        51.79 o                         
 -12  13   2       2460.74       2686.83       152.82 o                         
 -11  13   2          9.83         23.91        16.06 o                         
 -10  13   2       9972.98      10524.14       218.77 o                         
  -9  13   2        278.46        304.83        62.37 o                         
  -8  13   2       3640.84       3782.34       149.95 o                         
  -7  13   2         12.22        -21.14        21.14 o                         
  -6  13   2       3062.25       3255.36       102.94 o                         
  -5  13   2       8845.40       8854.36       164.75 o                         
  -4  13   2       6010.41       6148.53       133.68 o                         
  -3  13   2      11591.58      11749.35       161.52 o                         
  -2  13   2        612.22        631.34        28.66 o                         
  -1  13   2       1970.31       2126.47        49.17 o                         
   0  13   2        802.02        809.84        28.61 o                         
   1  13   2      18522.14      18398.08       204.90 o                         
   2  13   2        734.22        738.19        43.56 o                         
   3  13   2       7069.01       7325.17       148.44 o                         
   4  13   2          7.72         18.27        14.60 o                         
   5  13   2        383.42        400.52        44.01 o                         
   6  13   2       1077.97       1152.13        74.67 o                         
   7  13   2       5193.00       5365.18       105.94 o                         
   8  13   2       3555.88       3548.83       110.14 o                         
   9  13   2       4478.31       4451.27       121.09 o                         
  10  13   2       1345.53       1276.37        76.87 o                         
  11  13   2        581.13        494.04        61.54 o                         
  12  13   2       1701.43       1758.78       116.17 o                         
  13  13   2        414.74        447.33        63.66 o                         
  14  13   2       2086.34       2309.03       206.68 o                         
 -15  14   2       1677.74       1942.56       237.75 o                         
 -14  14   2        196.34        168.27        38.52 o                         
 -13  14   2        655.80        613.92        84.84 o                         
 -12  14   2         85.55        107.11        29.54 o                         
 -11  14   2       4926.20       5043.34       169.74 o                         
 -10  14   2        630.33        673.52        61.85 o                         
  -9  14   2       7898.06       8152.90       263.11 o                         
  -8  14   2       1022.48        987.32        71.52 o                         
  -7  14   2       1982.72       1825.98        94.86 o                         
  -6  14   2       2241.02       2221.44        87.82 o                         
  -5  14   2       8565.27       8404.42       164.80 o                         
  -4  14   2       7303.98       7120.08       148.30 o                         
  -3  14   2       6987.27       6869.34        93.07 o                         
  -2  14   2       2267.98       2142.17        54.17 o                         
  -1  14   2       1255.06       1183.78        39.63 o                         
   0  14   2       6776.83       6801.63       111.15 o                         
   1  14   2        172.01        187.83        23.53 o                         
   2  14   2      15037.60      14709.62       196.20 o                         
   3  14   2         13.14         21.83        16.05 o                         
   4  14   2       8443.06       8498.71       174.33 o                         
   5  14   2        153.12        169.95        32.15 o                         
   6  14   2       9560.28       9538.56       218.50 o                         
   7  14   2        371.83        364.03        41.64 o                         
   8  14   2       2862.03       2800.24        98.02 o                         
   9  14   2        463.68        462.59        41.66 o                         
  10  14   2        596.99        617.00        55.66 o                         
  11  14   2       1081.57       1092.42        90.89 o                         
  12  14   2         33.11         46.45        25.44 o                         
  13  14   2       1400.85       1373.07       108.17 o                         
  14  14   2        258.56        235.20        48.63 o                         
 -14  15   2        873.59       1015.62       117.05 o                         
 -13  15   2        119.31        130.20        46.90 o                         
 -12  15   2        758.26        686.74       125.67 o                         
 -11  15   2          1.85         45.67        31.95 o                         
 -10  15   2       2472.69       2660.57       183.13 o                         
  -9  15   2         74.70         95.62        34.91 o                         
  -8  15   2        352.23        389.59        46.62 o                         
  -7  15   2         98.50        115.10        33.31 o                         
  -6  15   2       2631.27       2768.61       131.74 o                         
  -5  15   2        563.78        604.02        47.00 o                         
  -4  15   2       1678.82       1688.68        86.62 o                         
  -3  15   2       1141.00       1201.96        49.59 o                         
  -2  15   2        186.39        204.42        18.10 o                         
  -1  15   2        149.26        147.32        14.91 o                         
   0  15   2        329.23        346.44        23.46 o                         
   1  15   2       2627.25       2818.98       105.96 o                         
   2  15   2         82.38         72.64        22.83 o                         
   3  15   2       2609.58       2796.69       100.83 o                         
   4  15   2        192.66        211.03        30.15 o                         
   5  15   2       2670.72       2535.08       114.64 o                         
   6  15   2         19.60          0.68        34.15 o                         
   7  15   2       2252.34       2192.75        99.49 o                         
   8  15   2        504.84        525.35        50.11 o                         
   9  15   2        459.10        505.94        49.67 o                         
  10  15   2        219.26        170.94        53.23 o                         
  11  15   2          0.95          6.15        30.23 o                         
  12  15   2       1770.28       1919.82       125.56 o                         
  13  15   2        392.93        448.90        64.61 o                         
 -13  16   2       1229.15       1191.41       120.72 o                         
 -12  16   2          0.84        -32.45        32.45 o                         
 -11  16   2       5070.47       5271.02       589.81 o                         
 -10  16   2        180.61        144.71        51.93 o                         
  -9  16   2       3655.57       3975.63       211.23 o                         
  -8  16   2        191.77        182.04        33.22 o                         
  -7  16   2       1423.88       1406.76        86.41 o                         
  -6  16   2       1939.70       1978.48       101.49 o                         
  -5  16   2       5308.60       5520.90       167.29 o                         
  -4  16   2       6648.83       6879.83       215.15 o                         
  -3  16   2       4719.65       4872.60        80.53 o                         
  -2  16   2       4645.30       4819.21        93.87 o                         
  -1  16   2        432.39        419.22        29.80 o                         
   0  16   2       7307.04       7423.89       172.50 o                         
   1  16   2        591.58        507.60        42.30 o                         
   2  16   2       9307.13       9351.73       183.97 o                         
   3  16   2          6.88          4.44        16.04 o                         
   4  16   2       3382.96       3521.90       119.70 o                         
   5  16   2        206.01        184.60        30.89 o                         
   6  16   2       3048.57       3122.13       133.17 o                         
   7  16   2       1200.88       1272.15        83.22 o                         
   8  16   2       2988.31       3227.21       125.68 o                         
   9  16   2       1170.01       1317.83        81.69 o                         
  10  16   2        154.77         99.16        31.13 o                         
  11  16   2        588.09        685.65        75.89 o                         
  12  16   2       1040.35       1146.44        99.90 o                         
 -12  17   2        134.96        120.28        46.99 o                         
 -11  17   2         34.29         45.59        34.91 o                         
 -10  17   2          2.70          4.88        30.12 o                         
  -9  17   2         14.06         27.30        28.97 o                         
  -8  17   2        183.71        169.07        52.58 o                         
  -7  17   2         88.38         63.65        43.80 o                         
  -6  17   2         35.14         34.09        18.00 o                         
  -5  17   2         22.64         70.03        24.39 o                         
  -4  17   2        113.05        108.52        22.96 o                         
  -3  17   2         15.57         14.09        12.71 o                         
  -2  17   2          9.90         21.95        15.31 o                         
  -1  17   2         29.84         41.38        13.80 o                         
   0  17   2        215.18        199.27        22.55 o                         
   1  17   2        182.92        137.82        25.64 o                         
   2  17   2         63.54         80.69        27.11 o                         
   3  17   2        179.24        180.97        30.86 o                         
   4  17   2         95.10         93.89        23.78 o                         
   5  17   2         13.96        -19.30        19.30 o                         
   6  17   2         62.02         56.44        22.07 o                         
   7  17   2        153.70        162.42        31.47 o                         
   8  17   2          5.95         12.43        40.54 o                         
   9  17   2        252.01        213.61        45.00 o                         
  10  17   2        121.78        216.48        46.38 o                         
  11  17   2        254.52        157.48        61.20 o                         
 -11  18   2       4596.56       4873.44       569.27 o                         
 -10  18   2         99.87        127.43        49.27 o                         
  -9  18   2       2899.36       3217.91       201.97 o                         
  -8  18   2         23.91         14.14        33.81 o                         
  -7  18   2       1004.82       1130.41       117.64 o                         
  -6  18   2        552.80        536.39        82.20 o                         
  -5  18   2       3459.94       3383.55       145.37 o                         
  -4  18   2       3794.95       3849.84       121.64 o                         
  -3  18   2        884.35        904.97        58.69 o                         
  -2  18   2       1484.06       1516.26        67.81 o                         
  -1  18   2         55.85         18.75        56.87 o                         
   0  18   2       2208.38       2423.43       129.90 o                         
   1  18   2        254.72        231.96        45.60 o                         
   2  18   2       6632.76       6700.80       219.91 o                         
   3  18   2         30.86         -4.07        15.22 o                         
   4  18   2       1011.69        876.42        63.62 o                         
   5  18   2        193.46        137.60        27.29 o                         
   6  18   2       1769.51       1868.54        89.21 o                         
   7  18   2       1967.97       1910.56        91.85 o                         
   8  18   2       4181.50       4323.04       193.96 o                         
   9  18   2       1361.53       1415.26       106.68 o                         
  10  18   2        365.29        382.83        58.30 o                         
 -10  19   2        138.06        164.23        53.50 o                         
  -9  19   2          8.14         24.76        32.75 o                         
  -8  19   2          7.88        -15.56        32.65 o                         
  -7  19   2         53.72         64.40        53.16 o                         
  -6  19   2         93.86         91.90        40.79 o                         
  -5  19   2        990.71       1002.27       113.14 o                         
  -4  19   2        571.89        702.54       142.98 o                         
  -3  19   2        306.15        271.31        62.85 o                         
  -2  19   2        182.36        155.05        37.54 o                         
  -1  19   2        134.93         21.96        23.32 o                         
   0  19   2          3.73         -8.31        23.90 o                         
   1  19   2        734.60        951.61       104.11 o                         
   2  19   2         30.57         33.15        21.37 o                         
   3  19   2        746.52        771.63        78.99 o                         
   4  19   2          2.99         -1.45        20.16 o                         
   5  19   2         13.13          7.85        23.36 o                         
   6  19   2         19.38         -3.66        29.43 o                         
   7  19   2         68.03         91.83        45.57 o                         
   8  19   2         55.13         45.29        26.11 o                         
  -8  20   2         90.68         71.35       125.55 o                         
  -7  20   2        260.55        301.49        69.44 o                         
  -6  20   2         39.29         -3.59        96.52 o                         
  -5  20   2       1813.66       1857.36       157.82 o                         
  -4  20   2       2607.38       2897.34       228.55 o                         
  -3  20   2        255.37        335.49        68.80 o                         
  -2  20   2        217.75        236.07        43.92 o                         
  -1  20   2        152.27        174.70        37.10 o                         
   0  20   2        499.54        405.26        68.55 o                         
   1  20   2         86.25         53.49        48.01 o                         
   2  20   2       4033.41       4263.77       223.32 o                         
   3  20   2        109.15         48.53        50.46 o                         
   4  20   2        461.84        409.89        71.79 o                         
   5  20   2         42.12         16.96        28.31 o                         
   6  20   2       1709.84       1662.51       122.92 o                         
   7  20   2        476.88        458.76        67.45 o                         
  -5  21   2       1119.34       1141.03       132.49 o                         
  -4  21   2       1646.39       1746.87       154.72 o                         
  -3  21   2        363.99        441.73       142.89 o                         
  -2  21   2         18.41         -9.49        43.11 o                         
  -1  21   2          2.75         -0.17        23.55 o                         
   0  21   2         22.75          8.70        32.54 o                         
   1  21   2        827.97       1004.04       110.66 o                         
   2  21   2         28.46        -39.34        40.85 o                         
   3  21   2       1475.66       1237.86       126.04 o                         
   4  21   2          8.35         -4.95        32.76 o                         
 -19   1   3        647.24        717.91        84.11 o                         
 -18   1   3        694.41        572.04        60.47 o                         
 -17   1   3        458.39        426.03        51.55 o                         
 -16   1   3        104.15        116.96        28.97 o                         
 -15   1   3       1625.35       1711.43        92.24 o                         
 -14   1   3       1059.72       1143.01        72.59 o                         
 -13   1   3       4823.31       4890.38       141.37 o                         
 -12   1   3        947.59        918.38        58.70 o                         
 -11   1   3        422.83        403.26        51.16 o                         
 -10   1   3       1045.46       1012.68        83.46 o                         
  -9   1   3       3539.13       3507.16       145.29 o                         
  -8   1   3        534.32        529.98        44.16 o                         
  -7   1   3      23146.96      24351.82       276.95 o                         
  -6   1   3       1552.85       1554.23        67.05 o                         
  -5   1   3      12582.49      13343.38       227.55 o                         
  -4   1   3       2910.51       2772.93        98.71 o                         
  -3   1   3      27432.15      28829.05       246.70 o                         
  -2   1   3      11748.50      11715.03       118.08 o                         
  -1   1   3      26123.73      26266.37       161.82 o                         
   0   1   3      27800.68      27561.93       196.32 o                         
   1   1   3       1147.09       1107.03        38.69 o                         
   2   1   3      27668.40      26753.11       341.77 o                         
   3   1   3       2114.52       2173.55        54.07 o                         
   4   1   3      87526.73      86359.66       348.86 o                         
   5   1   3          4.24         12.61         7.92 o                         
   6   1   3      10160.38       9889.17       110.09 o                         
   7   1   3        288.86        268.78        18.08 o                         
   8   1   3      20484.34      20916.84       309.40 o                         
   9   1   3       5737.12       5476.50       160.64 o                         
  10   1   3      39229.72      38721.66       573.83 o                         
  11   1   3       6652.98       6723.72       187.04 o                         
  12   1   3       2269.39       2260.85       152.85 o                         
  13   1   3        947.89        912.57       102.17 o                         
  14   1   3       4654.84       4672.74       238.81 o                         
  15   1   3      11681.83      11595.62       389.78 o                         
  16   1   3       2997.79       3023.86       208.34 o                         
  17   1   3       7051.65       6625.38       318.17 o                         
  18   1   3         26.31         11.19        25.72 o                         
 -19   2   3        201.44        221.85        48.23 o                         
 -18   2   3         79.29        134.38        33.25 o                         
 -17   2   3          0.85        -15.35        19.22 o                         
 -16   2   3       3109.99       3186.78       147.32 o                         
 -15   2   3        262.82        197.14        33.21 o                         
 -14   2   3         30.39         20.80        18.14 o                         
 -13   2   3         24.39         39.12        18.98 o                         
 -12   2   3       1210.79       1401.00        84.17 o                         
 -11   2   3          0.76          4.32        15.75 o                         
 -10   2   3         24.11         22.15        15.14 o                         
  -9   2   3          5.12          9.66        13.02 o                         
  -8   2   3       2678.14       2829.28       100.65 o                         
  -7   2   3        571.99        623.61        45.81 o                         
  -6   2   3         37.74         33.04        12.95 o                         
  -5   2   3        352.26        331.87        25.73 o                         
  -4   2   3       1274.48       1463.57        49.77 o                         
  -3   2   3       3457.48       3398.02        70.65 o                         
  -2   2   3       2028.61       2420.49        49.66 o                         
  -1   2   3      18640.44      18905.17       220.36 o                         
   0   2   3       1652.27       1726.05        39.80 o                         
   1   2   3       1286.44       1446.15        39.79 o                         
   2   2   3        237.35        246.83        25.05 o                         
   3   2   3      16754.42      17567.34       185.64 o                         
   4   2   3        250.38        265.12        17.92 o                         
   5   2   3      16473.87      16676.12       173.68 o                         
   6   2   3         17.05         10.96         8.21 o                         
   7   2   3         57.60        105.91        10.49 o                         
   8   2   3        856.80        855.34        35.47 o                         
   9   2   3      10323.53       9738.27       199.84 o                         
  10   2   3       6720.53       6431.01       192.08 o                         
  11   2   3       4764.26       4545.71       177.63 o                         
  12   2   3        335.70        310.04        36.90 o                         
  13   2   3        594.24        559.94        65.42 o                         
  14   2   3       2252.70       2121.40       161.65 o                         
  15   2   3       1096.55       1346.74       136.38 o                         
  16   2   3       2763.33       2783.66       200.27 o                         
  17   2   3        144.48        177.50        66.57 o                         
 -19   3   3        105.15         18.66        27.02 o                         
 -18   3   3       1131.94       1131.16        96.29 o                         
 -17   3   3         41.01         19.32        19.77 o                         
 -16   3   3       1913.72       1860.01       101.08 o                         
 -15   3   3        986.45       1045.76        72.42 o                         
 -14   3   3       1469.60       1404.14        80.33 o                         
 -13   3   3       8016.51       7929.85       179.77 o                         
 -12   3   3        107.02         54.99        20.01 o                         
 -11   3   3       3795.21       3772.69       146.38 o                         
 -10   3   3         68.78         41.65        19.86 o                         
  -9   3   3      21044.05      22270.92       204.88 o                         
  -8   3   3        719.27        765.97        52.76 o                         
  -7   3   3      14041.87      14430.68       189.19 o                         
  -6   3   3       2052.59       2012.38        60.20 o                         
  -5   3   3         47.30        121.33        18.55 o                         
  -4   3   3       2328.62       2153.97        60.79 o                         
  -3   3   3       3653.29       3569.42        68.20 o                         
  -2   3   3      42967.93      42590.34       222.78 o                         
  -1   3   3       3593.95       3315.27        50.64 o                         
   0   3   3       7783.84       7602.51        77.44 o                         
   1   3   3       4931.52       5006.79        71.01 o                         
   2   3   3      22172.82      22282.29       406.69 o                         
   3   3   3       1473.06       1423.92        51.45 o                         
   4   3   3      12235.01      11604.96       154.88 o                         
   5   3   3         16.49          7.25         8.72 o                         
   6   3   3      14858.81      14633.76       253.33 o                         
   7   3   3        920.71        891.31        27.43 o                         
   8   3   3      12145.51      12174.20       147.88 o                         
   9   3   3       4038.94       3950.92        85.33 o                         
  10   3   3       2968.44       3052.05        88.92 o                         
  11   3   3       4282.91       4073.81       121.88 o                         
  12   3   3       1927.45       1828.43        85.68 o                         
  13   3   3       5244.87       5038.05       195.87 o                         
  14   3   3        525.76        515.75        62.57 o                         
  15   3   3       3338.79       3419.61       213.60 o                         
  16   3   3        294.59        359.70        74.66 o                         
  17   3   3       1687.10       2088.75       178.75 o                         
 -19   4   3        235.92        195.93        52.64 o                         
 -18   4   3         68.46         94.68        41.83 o                         
 -17   4   3        131.98         89.78        27.46 o                         
 -16   4   3       1457.88       1520.79        76.49 o                         
 -15   4   3         78.64         56.28        18.45 o                         
 -14   4   3       1720.74       1687.66        87.46 o                         
 -13   4   3        224.51        218.70        37.80 o                         
 -12   4   3        652.10        604.20        55.21 o                         
 -11   4   3        317.65        359.24        41.99 o                         
 -10   4   3       2067.54       1909.38        87.25 o                         
  -9   4   3        168.78        187.81        20.65 o                         
  -8   4   3       6032.04       5755.86       107.13 o                         
  -7   4   3       2583.08       2619.11        67.50 o                         
  -6   4   3       5974.67       6177.86       117.43 o                         
  -5   4   3        939.12       1016.03        45.36 o                         
  -4   4   3       1199.27       1117.20        44.42 o                         
  -3   4   3       3799.43       3662.14        56.41 o                         
  -2   4   3      14739.30      15139.85       141.38 o                         
  -1   4   3      14093.51      13651.04       133.63 o                         
   0   4   3        825.18        874.60        25.75 o                         
   1   4   3       3081.60       2982.54        54.50 o                         
   2   4   3        284.03        277.61        17.25 o                         
   3   4   3      20595.38      20221.36       169.70 o                         
   4   4   3         56.70         63.61        11.67 o                         
   5   4   3      22591.63      21625.38       210.03 o                         
   6   4   3        297.12        292.90        19.18 o                         
   7   4   3       3298.86       3136.48        57.46 o                         
   8   4   3       1009.61       1000.59        35.34 o                         
   9   4   3      24304.46      24691.53       233.43 o                         
  10   4   3       3869.37       3742.31       174.43 o                         
  11   4   3       7757.37       7016.10       186.08 o                         
  12   4   3        559.64        536.78        46.77 o                         
  13   4   3       1249.35       1238.13        91.84 o                         
  14   4   3       2746.34       2747.13       141.44 o                         
  15   4   3       2151.46       2171.88       131.09 o                         
  16   4   3       7843.95       7825.05       592.44 o                         
  17   4   3        285.26        172.41       135.23 o                         
 -19   5   3       1299.30       1120.58       119.22 o                         
 -18   5   3        968.96       1018.00        92.74 o                         
 -17   5   3       2993.28       3214.74       155.43 o                         
 -16   5   3       1618.73       1722.71        81.81 o                         
 -15   5   3       1821.05       1894.36        83.11 o                         
 -14   5   3        490.13        500.38        42.44 o                         
 -13   5   3       1919.95       1776.63        82.80 o                         
 -12   5   3          2.92         10.51        24.14 o                         
 -11   5   3      12159.79      12436.54       230.51 o                         
 -10   5   3        329.18        304.49        35.13 o                         
  -9   5   3       7057.82       7287.12       127.19 o                         
  -8   5   3       1183.28       1190.85        48.81 o                         
  -7   5   3       2460.29       2307.21        54.71 o                         
  -6   5   3       1024.78        991.30        35.48 o                         
  -5   5   3       8373.07       8197.26       104.55 o                         
  -4   5   3       4970.01       5006.11        84.30 o                         
  -3   5   3       6455.02       6560.94       107.47 o                         
  -2   5   3       5502.42       5396.22        59.78 o                         
  -1   5   3          3.16         11.11         4.77 o                         
   0   5   3        501.33        398.81        16.54 o                         
   1   5   3        376.79        366.61        17.85 o                         
   2   5   3       1211.52       1092.03        28.72 o                         
   3   5   3        147.63        174.64        16.85 o                         
   4   5   3        627.77        560.36        20.68 o                         
   5   5   3        760.87        779.03        29.05 o                         
   6   5   3       5744.88       5714.89        75.56 o                         
   7   5   3        609.58        592.75        24.51 o                         
   8   5   3        756.51        723.99        36.27 o                         
   9   5   3         39.23         34.78         8.53 o                         
  10   5   3         72.64         74.17        14.56 o                         
  11   5   3        419.91        422.96        36.00 o                         
  12   5   3       1622.08       1609.71        81.41 o                         
  13   5   3       2304.67       2113.25       120.63 o                         
  14   5   3          5.54          8.41        19.30 o                         
  15   5   3        273.53        291.81        51.99 o                         
  16   5   3        352.37        497.03        66.59 o                         
  17   5   3        142.55        205.62        59.33 o                         
 -19   6   3        964.97       1020.28        95.71 o                         
 -18   6   3          2.60        -11.92        26.31 o                         
 -17   6   3          4.27         17.21        40.34 o                         
 -16   6   3        198.53        202.57        33.13 o                         
 -15   6   3        502.63        614.04        48.00 o                         
 -14   6   3       8529.32       8196.16       183.73 o                         
 -13   6   3        934.97        896.88        59.18 o                         
 -12   6   3        743.08        780.64        53.42 o                         
 -11   6   3       1224.99       1255.35        57.19 o                         
 -10   6   3        165.36        176.01        21.04 o                         
  -9   6   3         93.84         77.66        14.86 o                         
  -8   6   3      13464.23      13681.59       143.11 o                         
  -7   6   3        616.38        584.70        26.43 o                         
  -6   6   3       4727.22       4833.92        69.10 o                         
  -5   6   3          1.78          2.89         5.05 o                         
  -4   6   3       9965.11      10041.77       110.58 o                         
  -3   6   3      12209.32      12426.86       130.96 o                         
  -2   6   3      23770.39      24190.03       368.20 o                         
  -1   6   3      11075.25      10686.03       103.86 o                         
   0   6   3       1246.43       1145.74        27.32 o                         
   1   6   3      12477.03      12730.76        86.93 o                         
   2   6   3       2997.98       3064.46        44.83 o                         
   3   6   3      35612.43      35698.77       244.03 o                         
   4   6   3        553.30        552.85        21.76 o                         
   5   6   3      12815.98      12045.93       176.17 o                         
   6   6   3        123.96         89.27        10.75 o                         
   7   6   3       7748.88       7519.28       145.85 o                         
   8   6   3        721.45        685.08        29.51 o                         
   9   6   3      10075.68       9691.70       182.23 o                         
  10   6   3       2660.62       2514.62        73.92 o                         
  11   6   3       3565.59       3305.54       103.90 o                         
  12   6   3       2666.73       2480.23       100.68 o                         
  13   6   3       2840.40       2861.10       142.20 o                         
  14   6   3       2502.77       2561.74       139.84 o                         
  15   6   3       1843.89       1821.42       122.42 o                         
  16   6   3       4503.29       4559.78       198.53 o                         
  17   6   3        194.02        210.58        69.00 o                         
 -18   7   3        607.18        541.23        68.55 o                         
 -17   7   3       7855.21       7703.56       282.50 o                         
 -16   7   3        343.43        391.92        47.48 o                         
 -15   7   3       3177.73       3207.99       119.06 o                         
 -14   7   3          9.48         32.36        17.16 o                         
 -13   7   3        261.16        219.10        30.79 o                         
 -12   7   3        222.46        212.27        29.36 o                         
 -11   7   3      13513.98      13646.13       190.96 o                         
 -10   7   3         21.84         38.34        15.33 o                         
  -9   7   3        975.96        936.79        39.40 o                         
  -8   7   3          8.85         15.63         9.30 o                         
  -7   7   3         28.23         33.44         9.54 o                         
  -6   7   3        400.57        373.53        18.48 o                         
  -5   7   3      15060.09      15606.50       163.63 o                         
  -4   7   3       2074.55       2189.50        56.25 o                         
  -3   7   3       1447.58       1443.58        43.68 o                         
  -2   7   3        624.57        663.62        32.04 o                         
  -1   7   3         43.85         38.17         5.91 o                         
   0   7   3       7826.82       8237.92       125.98 o                         
   1   7   3         52.90         37.28         6.58 o                         
   2   7   3          2.74         18.53         5.88 o                         
   3   7   3          3.09         17.56        10.06 o                         
   4   7   3        180.77        234.63        17.40 o                         
   5   7   3         14.59         14.73         6.85 o                         
   6   7   3         65.36         61.79         8.74 o                         
   7   7   3        160.93        193.58        16.82 o                         
   8   7   3       1039.87       1040.65        37.20 o                         
   9   7   3        124.35        124.12        13.64 o                         
  10   7   3        632.27        629.64        30.23 o                         
  11   7   3         15.24         21.27        13.96 o                         
  12   7   3          1.10         -9.34        21.43 o                         
  13   7   3         24.06         23.29        19.01 o                         
  14   7   3          0.51         17.36        22.94 o                         
  15   7   3          2.59        -21.53        21.53 o                         
  16   7   3        271.96        251.86        54.38 o                         
 -18   8   3       1866.21       2195.65       164.04 o                         
 -17   8   3       3611.27       3779.76       168.68 o                         
 -16   8   3       2369.22       2270.40       104.58 o                         
 -15   8   3       2702.29       2809.17       112.37 o                         
 -14   8   3       3802.74       3884.12       146.63 o                         
 -13   8   3        444.82        507.66        79.84 o                         
 -12   8   3       8966.31       8764.86       160.71 o                         
 -11   8   3          3.55         39.19        16.14 o                         
 -10   8   3      17970.36      18252.04       211.10 o                         
  -9   8   3         16.86         18.53        10.83 o                         
  -8   8   3      22195.56      22637.25       201.90 o                         
  -7   8   3        528.33        540.42        25.36 o                         
  -6   8   3       2536.57       2497.54        62.68 o                         
  -5   8   3       3188.03       3275.44        80.67 o                         
  -4   8   3       9621.05       9843.69       114.01 o                         
  -3   8   3       9320.58       9419.75       113.98 o                         
  -2   8   3       8724.35       9024.70       117.61 o                         
  -1   8   3       9608.89       9714.70       153.97 o                         
   0   8   3       4890.37       5000.33        65.66 o                         
   1   8   3       5386.62       5423.48        88.33 o                         
   2   8   3       1591.73       1594.73        62.12 o                         
   3   8   3      15627.82      15847.90       200.34 o                         
   4   8   3        108.22         88.15         9.39 o                         
   5   8   3       6248.18       6257.85        94.03 o                         
   6   8   3        354.71        336.28        30.44 o                         
   7   8   3       7783.41       7678.07        97.05 o                         
   8   8   3        752.35        733.38        31.91 o                         
   9   8   3       4528.73       4418.01        80.10 o                         
  10   8   3       2761.38       2786.56        71.95 o                         
  11   8   3       1214.16       1228.97        57.02 o                         
  12   8   3       1812.20       1715.67       109.59 o                         
  13   8   3         91.68         65.88        36.99 o                         
  14   8   3       1492.49       1430.26       107.32 o                         
  15   8   3        632.67        559.35        79.41 o                         
  16   8   3       1249.15       1255.49       106.80 o                         
 -18   9   3        413.65        467.58        83.70 o                         
 -17   9   3       1809.48       1843.89       259.52 o                         
 -16   9   3        479.87        533.47        52.00 o                         
 -15   9   3        563.76        485.68        48.31 o                         
 -14   9   3         75.57         97.20        26.17 o                         
 -13   9   3        715.31        828.69        57.75 o                         
 -12   9   3         76.56        107.39        22.80 o                         
 -11   9   3       4843.46       4713.82       156.77 o                         
 -10   9   3         69.47        110.08        21.24 o                         
  -9   9   3        111.56         97.41        17.15 o                         
  -8   9   3        564.05        555.53        30.84 o                         
  -7   9   3         41.10         56.97        17.03 o                         
  -6   9   3       1239.53       1225.96        48.45 o                         
  -5   9   3       3973.59       4065.22        78.99 o                         
  -4   9   3        454.83        469.91        26.28 o                         
  -3   9   3        378.88        398.10        24.84 o                         
  -2   9   3       2002.31       1990.15        53.08 o                         
  -1   9   3         94.08        116.59         9.43 o                         
   0   9   3       1087.93       1109.95        40.46 o                         
   1   9   3        462.62        481.57        33.65 o                         
   2   9   3        459.13        467.42        34.99 o                         
   3   9   3          9.32        -10.63        10.63 o                         
   4   9   3       3279.56       3125.11        85.98 o                         
   5   9   3          6.70          6.02         7.76 o                         
   6   9   3        719.82        692.43        38.90 o                         
   7   9   3        187.05        194.07        18.93 o                         
   8   9   3        289.43        316.82        23.21 o                         
   9   9   3        150.75        114.91        14.39 o                         
  10   9   3       3015.58       2794.22        67.01 o                         
  11   9   3         53.39         19.40        26.14 o                         
  12   9   3          0.64         11.90        30.68 o                         
  13   9   3        230.37        209.67        54.26 o                         
  14   9   3         48.77         -2.61        13.26 o                         
  15   9   3       1057.05        980.10        94.14 o                         
  16   9   3        123.36        138.59        39.23 o                         
 -17  10   3       3164.55       3519.50       403.40 o                         
 -16  10   3       4555.28       4368.54       174.76 o                         
 -15  10   3       1596.96       1593.73        94.65 o                         
 -14  10   3       2889.11       3088.25       131.82 o                         
 -13  10   3        172.35        167.76        40.01 o                         
 -12  10   3      10617.54      10480.48       249.47 o                         
 -11  10   3         77.99         62.33        16.98 o                         
 -10  10   3      17218.54      17482.44       386.36 o                         
  -9  10   3         83.55         93.84        22.30 o                         
  -8  10   3       4902.37       5010.54       107.37 o                         
  -7  10   3       1316.19       1343.76        72.71 o                         
  -6  10   3      12770.46      12897.84       196.03 o                         
  -5  10   3       7754.10       7864.22       172.08 o                         
  -4  10   3       7419.75       7624.06       118.06 o                         
  -3  10   3       2416.49       2318.30        69.13 o                         
  -2  10   3       1521.44       1518.02        53.16 o                         
  -1  10   3       4273.00       4173.06        72.06 o                         
   0  10   3       1173.50       1139.18        40.39 o                         
   1  10   3       4030.59       3823.85        87.99 o                         
   2  10   3        219.73        176.05        19.30 o                         
   3  10   3        579.91        577.55        37.97 o                         
   4  10   3         28.66         36.93        13.18 o                         
   5  10   3       6965.02       6658.66       166.00 o                         
   6  10   3        199.67        171.46        18.28 o                         
   7  10   3       2255.56       2305.28        65.91 o                         
   8  10   3         33.88         26.43        10.20 o                         
   9  10   3        676.88        728.90        36.84 o                         
  10  10   3        570.79        577.93        49.75 o                         
  11  10   3        418.77        321.52        38.16 o                         
  12  10   3       2373.42       2560.81       140.87 o                         
  13  10   3        895.18        888.37        85.56 o                         
  14  10   3       1649.63       1482.40       126.92 o                         
  15  10   3         14.73         38.40        52.51 o                         
 -17  11   3        167.33        182.74        52.53 o                         
 -16  11   3         56.09        143.23        47.94 o                         
 -15  11   3        289.53        214.45        44.40 o                         
 -14  11   3         38.29         67.74        33.68 o                         
 -13  11   3       1591.91       1660.99        81.40 o                         
 -12  11   3        111.14        120.89        23.87 o                         
 -11  11   3        178.97        128.85        26.25 o                         
 -10  11   3        190.62        159.81        29.38 o                         
  -9  11   3         44.86         36.59        11.28 o                         
  -8  11   3        103.01        102.25        24.93 o                         
  -7  11   3         50.22         57.46        17.17 o                         
  -6  11   3          0.19         10.80        13.16 o                         
  -5  11   3       1005.14       1039.84        56.00 o                         
  -4  11   3          0.75          2.77        11.78 o                         
  -3  11   3       1922.31       2011.79        72.44 o                         
  -2  11   3       3098.56       3041.19        77.09 o                         
  -1  11   3        208.80        212.86        12.39 o                         
   0  11   3        421.16        465.25        29.01 o                         
   1  11   3        129.53        144.60        25.37 o                         
   2  11   3        176.86        212.83        25.16 o                         
   3  11   3        189.10        203.06        26.50 o                         
   4  11   3       8307.72       8265.44       181.91 o                         
   5  11   3         94.60        109.16        21.40 o                         
   6  11   3         25.51         12.43         9.52 o                         
   7  11   3          0.01          5.72         7.72 o                         
   8  11   3       1446.78       1320.60        52.96 o                         
   9  11   3        150.35        175.56        30.21 o                         
  10  11   3        912.37        861.36        82.11 o                         
  11  11   3        120.62        135.63        27.20 o                         
  12  11   3        238.49        178.50        57.06 o                         
  13  11   3         62.91         32.92        50.41 o                         
  14  11   3         37.62        -16.01        27.74 o                         
  15  11   3        712.19        749.68        84.80 o                         
 -16  12   3       7614.60       8282.21       995.56 o                         
 -15  12   3        399.27        270.14        78.77 o                         
 -14  12   3       2336.12       2450.53       128.71 o                         
 -13  12   3        208.40        196.19        39.31 o                         
 -12  12   3       5958.50       5985.25       190.34 o                         
 -11  12   3        117.78         77.09        21.02 o                         
 -10  12   3       8496.18       8301.24       147.32 o                         
  -9  12   3         49.20         35.34        25.83 o                         
  -8  12   3        907.51        924.33        97.63 o                         
  -7  12   3       1012.82        947.45        74.44 o                         
  -6  12   3      11142.67      11207.21       192.41 o                         
  -5  12   3       3098.30       3003.82        96.89 o                         
  -4  12   3       4331.43       4172.96       100.11 o                         
  -3  12   3        753.14        791.72        47.04 o                         
  -2  12   3        258.30        260.78        25.56 o                         
  -1  12   3       4402.64       4402.39        49.62 o                         
   0  12   3        701.44        654.62        37.84 o                         
   1  12   3      17116.66      17471.62       237.67 o                         
   2  12   3        246.16        239.33        32.67 o                         
   3  12   3        127.59        137.21        33.86 o                         
   4  12   3         30.96         -3.81        17.01 o                         
   5  12   3        973.94        963.52        80.72 o                         
   6  12   3        523.42        517.30        51.57 o                         
   7  12   3       4070.07       4020.07       128.59 o                         
   8  12   3        814.08        748.38        58.07 o                         
   9  12   3         10.77         35.97        18.13 o                         
  10  12   3        100.57        160.93        28.82 o                         
  11  12   3         76.50         56.54        22.30 o                         
  12  12   3       1838.88       1911.53       125.71 o                         
  13  12   3       1304.78       1284.43       104.59 o                         
  14  12   3       1140.62        971.55        94.59 o                         
 -16  13   3       1430.40       1645.40       155.00 o                         
 -15  13   3        841.42        775.50        75.41 o                         
 -14  13   3        554.62        583.45        65.92 o                         
 -13  13   3       2916.67       3016.98       141.09 o                         
 -12  13   3          2.75         18.66        17.58 o                         
 -11  13   3       4092.45       4245.75       243.11 o                         
 -10  13   3         21.30         53.06        30.37 o                         
  -9  13   3       6206.83       6246.13       187.52 o                         
  -8  13   3        242.99        252.69        39.34 o                         
  -7  13   3       3838.78       3888.77       119.77 o                         
  -6  13   3       1347.39       1236.91        66.31 o                         
  -5  13   3       1395.86       1262.39        65.26 o                         
  -4  13   3         11.81         -2.36        12.72 o                         
  -3  13   3       1778.39       1760.20        71.66 o                         
  -2  13   3       2045.77       2086.15        67.94 o                         
  -1  13   3       1554.78       1532.84        29.81 o                         
   0  13   3       1797.63       1683.87        61.66 o                         
   1  13   3        507.75        435.93        40.06 o                         
   2  13   3         68.99        122.88        30.27 o                         
   3  13   3         99.60        102.75        24.14 o                         
   4  13   3        159.91        128.86        36.83 o                         
   5  13   3        400.63        410.66        63.45 o                         
   6  13   3       1730.76       1682.41       112.98 o                         
   7  13   3        278.71        320.60        38.71 o                         
   8  13   3        466.80        391.28        43.84 o                         
   9  13   3         43.96         28.21        24.91 o                         
  10  13   3         28.03         24.85        20.23 o                         
  11  13   3         37.75         27.70        17.87 o                         
  12  13   3          4.07         18.30        24.09 o                         
  13  13   3         70.42         83.35        31.70 o                         
  14  13   3          9.73        -28.86        28.86 o                         
 -15  14   3        561.97        477.79        79.19 o                         
 -14  14   3        258.29        271.82        47.31 o                         
 -13  14   3        404.68        359.48        51.80 o                         
 -12  14   3       3971.63       3879.28       201.14 o                         
 -11  14   3         11.81         36.11        23.19 o                         
 -10  14   3       3185.42       3353.51       226.24 o                         
  -9  14   3        135.65        108.49        32.69 o                         
  -8  14   3        224.32        238.84        38.56 o                         
  -7  14   3         99.25        106.46        26.76 o                         
  -6  14   3       3858.61       3815.90       141.75 o                         
  -5  14   3       3363.01       3331.33       107.30 o                         
  -4  14   3       8011.56       7899.07       144.72 o                         
  -3  14   3       1310.47       1272.56        56.05 o                         
  -2  14   3         35.81         44.61        10.95 o                         
  -1  14   3        231.83        247.08        14.11 o                         
   0  14   3       1292.08       1296.12        55.96 o                         
   1  14   3       8006.63       8327.47       173.52 o                         
   2  14   3        345.19        325.49        38.60 o                         
   3  14   3       4039.01       4037.66       180.80 o                         
   4  14   3        129.74        109.88        37.16 o                         
   5  14   3        639.80        679.55        61.55 o                         
   6  14   3        775.53        666.60        81.38 o                         
   7  14   3       8186.39       8393.11       264.90 o                         
   8  14   3       1587.67       1576.54        87.09 o                         
   9  14   3         31.31         17.90        18.64 o                         
  10  14   3        166.48        132.90        28.44 o                         
  11  14   3       1579.23       1690.70       104.22 o                         
  12  14   3       1327.41       1378.39       109.23 o                         
  13  14   3        733.36        726.21        83.30 o                         
 -14  15   3        369.62        300.46        66.58 o                         
 -13  15   3       1914.86       1898.60       215.17 o                         
 -12  15   3          7.08         52.73        26.38 o                         
 -11  15   3       7470.85       7391.03       218.17 o                         
 -10  15   3          2.29          9.54        17.51 o                         
  -9  15   3       4346.58       4139.28       157.06 o                         
  -8  15   3          3.61          3.69        25.39 o                         
  -7  15   3       2675.93       2848.10       126.73 o                         
  -6  15   3       1283.33       1290.09        84.75 o                         
  -5  15   3       3850.97       3893.88       118.36 o                         
  -4  15   3       3392.91       3199.60       103.19 o                         
  -3  15   3       1731.31       1802.54        58.56 o                         
  -2  15   3         97.52        123.80        15.83 o                         
  -1  15   3         31.43         30.08         7.21 o                         
   0  15   3       1949.78       1843.68        55.67 o                         
   1  15   3        563.05        455.90        42.97 o                         
   2  15   3       4018.91       3949.88       130.94 o                         
   3  15   3        333.85        291.58        39.81 o                         
   4  15   3         26.26         28.48        32.00 o                         
   5  15   3          2.43        -10.73        20.45 o                         
   6  15   3       1776.01       1594.27       157.76 o                         
   7  15   3          3.35          8.60        19.87 o                         
   8  15   3       2072.76       2043.57       117.49 o                         
   9  15   3         74.50         24.76        23.58 o                         
  10  15   3        118.98         53.04        20.34 o                         
  11  15   3        893.23        915.65        72.42 o                         
  12  15   3       1266.54       1154.58       131.15 o                         
 -13  16   3        126.60        156.52        53.01 o                         
 -12  16   3         28.12         -2.76        30.86 o                         
 -11  16   3          0.99        -42.02        47.77 o                         
 -10  16   3       1343.23       1553.08       111.20 o                         
  -9  16   3          0.83        -19.90        19.90 o                         
  -8  16   3        667.97        630.59        72.57 o                         
  -7  16   3        223.60        240.43        40.42 o                         
  -6  16   3        656.72        621.43        83.24 o                         
  -5  16   3        548.98        568.68        57.60 o                         
  -4  16   3        431.57        479.17        71.23 o                         
  -3  16   3        541.97        513.43        38.58 o                         
  -2  16   3        128.79        136.15        21.88 o                         
  -1  16   3        495.37        462.00        41.00 o                         
   0  16   3       1615.51       1582.57        69.87 o                         
   1  16   3       3413.67       3556.62       118.51 o                         
   2  16   3        242.72        227.63        34.66 o                         
   3  16   3       1440.54       1490.67        86.23 o                         
   4  16   3         46.02         65.37        23.35 o                         
   5  16   3       1431.40       1423.05       124.11 o                         
   6  16   3        151.00        165.61        42.46 o                         
   7  16   3       4180.01       4051.67       228.52 o                         
   8  16   3        317.93        382.78        54.42 o                         
   9  16   3       2701.08       2886.36       145.09 o                         
  10  16   3        309.84        324.14        51.14 o                         
  11  16   3       1819.10       1859.40       104.89 o                         
 -12  17   3        154.65        126.84        75.04 o                         
 -11  17   3       4763.31       4437.24       307.93 o                         
 -10  17   3         11.25        -35.43        36.84 o                         
  -9  17   3       2309.92       2405.28       170.58 o                         
  -8  17   3         32.70         11.82        20.16 o                         
  -7  17   3       1072.94       1050.55        80.68 o                         
  -6  17   3       1304.97       1355.66        90.65 o                         
  -5  17   3       6254.11       6433.99       195.54 o                         
  -4  17   3       3570.90       3616.60       115.74 o                         
  -3  17   3        843.71        791.89        64.33 o                         
  -2  17   3          5.68          5.67        22.40 o                         
  -1  17   3        183.63        144.38        34.13 o                         
   0  17   3       6176.64       6211.46       197.51 o                         
   1  17   3        806.43        719.89        90.70 o                         
   2  17   3       8965.57       8450.24       534.17 o                         
   3  17   3          1.41        -24.87        24.87 o                         
   4  17   3         50.33         87.30        26.46 o                         
   5  17   3         21.75          9.50        26.66 o                         
   6  17   3       2322.38       2301.85       121.55 o                         
   7  17   3        527.31        535.09        56.22 o                         
   8  17   3       3503.14       3663.12       163.82 o                         
   9  17   3        562.01        566.96        66.71 o                         
  10  17   3        475.93        457.92        63.01 o                         
 -11  18   3        116.17         47.13        35.63 o                         
 -10  18   3        211.03        196.52        57.37 o                         
  -9  18   3         21.96         37.36        38.70 o                         
  -8  18   3         21.30         34.63        31.53 o                         
  -7  18   3         88.37         79.69        40.62 o                         
  -6  18   3        340.30        351.93        84.31 o                         
  -5  18   3          2.04         21.02        27.87 o                         
  -4  18   3        256.89        228.61        51.07 o                         
  -3  18   3        185.22        244.78        36.57 o                         
  -2  18   3        777.36        761.13        60.14 o                         
  -1  18   3        379.08        442.29        56.49 o                         
   0  18   3        247.66        197.66        41.25 o                         
   1  18   3        257.06        237.08        43.91 o                         
   2  18   3         37.30         71.50        35.85 o                         
   3  18   3        464.87        509.87        79.70 o                         
   4  18   3        210.94        181.96        78.77 o                         
   5  18   3       3192.24       2943.23       391.24 o                         
   6  18   3        220.75        234.67        58.86 o                         
   7  18   3         50.98         54.34        27.59 o                         
   8  18   3          0.71        -19.70        19.70 o                         
   9  18   3       1158.02       1314.38       103.99 o                         
  -9  19   3        481.53        484.53        83.59 o                         
  -8  19   3         71.02        136.51        53.51 o                         
  -7  19   3       1331.89       1419.19       135.71 o                         
  -6  19   3       1412.72       1519.68       138.66 o                         
  -5  19   3       5710.74       5871.80       266.26 o                         
  -4  19   3       1508.27       1308.82       127.27 o                         
  -3  19   3        622.59        783.32        63.49 o                         
  -2  19   3        694.92        701.53        60.21 o                         
  -1  19   3       1166.81       1143.36        96.49 o                         
   0  19   3       4213.35       4276.26       175.60 o                         
   1  19   3        997.60       1007.50        85.44 o                         
   2  19   3       4396.69       4528.62       364.05 o                         
   3  19   3        145.33        163.95        49.78 o                         
   4  19   3       2850.97       2712.39       203.93 o                         
   5  19   3        148.06         66.53        60.24 o                         
   6  19   3       6178.17       6091.56       297.57 o                         
   7  19   3        965.79        948.38       125.12 o                         
  -7  20   3         43.32         44.63        32.79 o                         
  -6  20   3        303.68        212.32        57.85 o                         
  -5  20   3        485.08        501.72        82.97 o                         
  -4  20   3        233.65        194.32        54.30 o                         
  -3  20   3          0.03         23.17        29.62 o                         
  -2  20   3        584.57        560.97        67.38 o                         
  -1  20   3         69.05         63.24        29.26 o                         
   0  20   3          0.06         34.85        34.68 o                         
   1  20   3        917.12        816.14       105.65 o                         
   2  20   3        257.94        270.22        65.14 o                         
   3  20   3        228.00        161.46        74.46 o                         
   4  20   3          0.88         22.22        26.94 o                         
   5  20   3         40.17         -0.82        32.05 o                         
  -4  21   3        567.90        672.47       102.85 o                         
  -3  21   3        380.87        449.33       138.40 o                         
  -2  21   3       2903.12       2624.02       146.96 o                         
  -1  21   3       1978.89       1867.37       179.42 o                         
   0  21   3       3188.38       2998.52       219.28 o                         
   1  21   3        683.45        632.49        93.77 o                         
   2  21   3       1730.26       1854.80       157.55 o                         
 -19   0   4        228.33        220.99        60.65 o                         
 -18   0   4        800.63        714.01        95.62 o                         
 -17   0   4         75.09         97.33        38.46 o                         
 -16   0   4       2815.23       2717.62       171.77 o                         
 -15   0   4       7680.54       8039.90       542.10 o                         
 -14   0   4       5078.01       5217.96       217.12 o                         
 -13   0   4      16379.01      16367.96       366.92 o                         
 -12   0   4       2142.05       2180.58       191.90 o                         
 -11   0   4        797.74        802.24       114.42 o                         
 -10   0   4       1571.83       1648.54       153.63 o                         
  -9   0   4      53386.55      55286.73       693.01 o                         
  -8   0   4       1868.43       1792.15       149.18 o                         
  -7   0   4      33047.26      34453.86       607.43 o                         
  -6   0   4        708.11        649.59        81.99 o                         
  -5   0   4       9016.36       9300.17       288.98 o                         
  -4   0   4       7301.15       7251.23       339.61 o                         
  -3   0   4      73919.77      73296.30       464.45 o                         
  -2   0   4      52401.80      51854.91       357.54 o                         
  -1   0   4      36032.73      35815.24       380.08 o                         
   0   0   4       4296.98       4019.56       126.71 o                         
   1   0   4      22679.99      23379.20       246.30 o                         
   2   0   4      30239.04      30082.02       447.74 o                         
   3   0   4       6907.32       4101.79      2916.30 o                         
   4   0   4      12382.70      11332.10       195.64 o                         
   5   0   4         70.01         76.29        19.21 o                         
   6   0   4      13408.73      13955.61       208.56 o                         
   7   0   4        554.00        566.62        36.25 o                         
   8   0   4      30629.92      30075.62       483.45 o                         
   9   0   4       2717.70        488.97      1333.58 o                         
  10   0   4      13781.38      13501.95       505.28 o                         
  11   0   4         40.20         -2.83        32.90 o                         
  12   0   4        138.82        121.79        55.74 o                         
  13   0   4       1012.55       1068.43       164.45 o                         
  14   0   4       1029.42       1092.16       171.73 o                         
  15   0   4       5087.34       5652.21       399.35 o                         
  16   0   4          5.47        -25.99        32.72 o                         
  17   0   4        289.27        274.04        93.98 o                         
 -19   1   4          9.95         80.66        32.80 o                         
 -18   1   4         24.70         26.89        27.21 o                         
 -17   1   4         58.57         14.90        18.81 o                         
 -16   1   4        344.35        358.54        47.11 o                         
 -15   1   4        134.91        221.99        38.01 o                         
 -14   1   4       1607.29       1654.91        87.35 o                         
 -13   1   4          0.15         90.80        38.71 o                         
 -12   1   4        235.05        174.72        41.56 o                         
 -11   1   4        242.21        211.87        44.74 o                         
 -10   1   4       1670.46       1623.50       107.87 o                         
  -9   1   4        461.73        644.70        55.38 o                         
  -8   1   4      17921.76      19205.74       378.90 o                         
  -7   1   4        163.43        178.36        28.46 o                         
  -6   1   4         45.71         44.57        19.26 o                         
  -5   1   4        582.05        581.24        37.32 o                         
  -4   1   4        559.81        708.66        34.47 o                         
  -3   1   4       1901.85       1893.65        49.52 o                         
  -2   1   4       3018.68       3085.35        57.38 o                         
  -1   1   4       3399.80       3356.83        57.93 o                         
   0   1   4        398.87        439.66        23.64 o                         
   1   1   4       7814.42       7956.12       101.25 o                         
   2   1   4         11.83         15.59         8.10 o                         
   3   1   4       1839.93       1596.85        51.33 o                         
   4   1   4         46.79         44.19        16.33 o                         
   5   1   4         67.22         79.07        22.87 o                         
   6   1   4        141.64        143.03        14.58 o                         
   7   1   4        795.80        882.62        46.19 o                         
   8   1   4          0.85          1.99         4.31 o                         
   9   1   4         52.90         48.89        30.76 o                         
  10   1   4         47.73         32.08        34.19 o                         
  11   1   4       2304.67       2271.30       113.83 o                         
  12   1   4          0.65        -17.67        17.67 o                         
  13   1   4         51.95         30.45        32.48 o                         
  14   1   4        131.72        142.63        49.55 o                         
  15   1   4        384.31        376.68        85.43 o                         
  16   1   4          0.58        -47.41        51.95 o                         
  17   1   4         26.99         16.85        58.36 o                         
 -19   2   4        446.42        461.79        56.93 o                         
 -18   2   4       1008.46        859.05        74.40 o                         
 -17   2   4         39.38          8.24        19.69 o                         
 -16   2   4       1985.51       1954.08       103.14 o                         
 -15   2   4       6149.06       6407.56       177.99 o                         
 -14   2   4       3013.27       3103.09       119.24 o                         
 -13   2   4       8421.21       8243.20       213.46 o                         
 -12   2   4        769.47        631.46        57.62 o                         
 -11   2   4       8006.64       8413.88       252.71 o                         
 -10   2   4        170.37        245.61        45.73 o                         
  -9   2   4      25984.41      26320.01       334.31 o                         
  -8   2   4        492.87        585.25        43.47 o                         
  -7   2   4      20978.50      21018.57       237.06 o                         
  -6   2   4        186.80        160.08        21.23 o                         
  -5   2   4      13850.92      14091.11       175.62 o                         
  -4   2   4       7877.11       8080.70       152.57 o                         
  -3   2   4      30748.09      31457.02       268.70 o                         
  -2   2   4      20152.88      20221.75       156.10 o                         
  -1   2   4       7196.93       7021.34        83.83 o                         
   0   2   4       6291.50       5814.91       113.87 o                         
   1   2   4       3389.23       3410.09        70.48 o                         
   2   2   4      28239.71      28328.11       210.85 o                         
   3   2   4       4787.49       4918.36       103.31 o                         
   4   2   4      38410.51      39074.17       263.95 o                         
   5   2   4        398.76        395.27        23.72 o                         
   6   2   4       3988.03       3921.62        86.93 o                         
   7   2   4          0.26         -7.09         8.15 o                         
   8   2   4       9186.98       9115.38       108.68 o                         
   9   2   4       1145.61       1113.04        66.64 o                         
  10   2   4       5226.39       5203.34       171.41 o                         
  11   2   4       1120.96       1229.41        83.92 o                         
  12   2   4        242.84        241.18        41.21 o                         
  13   2   4       1388.42       1441.98        98.77 o                         
  14   2   4       1768.94       1852.31       158.79 o                         
  15   2   4       3460.41       3664.60       229.73 o                         
  16   2   4        332.57        355.94        76.49 o                         
  17   2   4        183.92        194.38        61.80 o                         
 -19   3   4        381.10        460.57        57.66 o                         
 -18   3   4         47.21         42.97        29.30 o                         
 -17   3   4          4.63         -0.23        22.09 o                         
 -16   3   4        797.82        835.45        98.15 o                         
 -15   3   4       1267.02       1211.40        78.83 o                         
 -14   3   4       8270.52       8287.81       263.53 o                         
 -13   3   4        600.01        651.13        60.94 o                         
 -12   3   4          2.80        -13.85        15.33 o                         
 -11   3   4          0.45         20.51        16.11 o                         
 -10   3   4       4408.97       4414.70       176.53 o                         
  -9   3   4        453.34        486.70        47.89 o                         
  -8   3   4      36783.32      37733.67       428.04 o                         
  -7   3   4       1085.98       1073.10        54.32 o                         
  -6   3   4       1088.15        898.83        47.53 o                         
  -5   3   4        488.95        408.86        33.14 o                         
  -4   3   4      14058.62      13863.93       141.91 o                         
  -3   3   4      19864.18      19872.12       337.05 o                         
  -2   3   4      25828.11      25505.06       179.80 o                         
  -1   3   4       7398.22       7129.60        79.45 o                         
   0   3   4         47.83         34.41         6.55 o                         
   1   3   4       7164.34       7255.28       100.37 o                         
   2   3   4       1189.65       1074.47        40.55 o                         
   3   3   4      20708.39      20125.83       253.28 o                         
   4   3   4         34.02         18.04        18.50 o                         
   5   3   4       1101.64       1101.73        84.35 o                         
   6   3   4         25.94         22.53         6.52 o                         
   7   3   4       2035.36       2095.62        64.92 o                         
   8   3   4        192.92        196.30        18.65 o                         
   9   3   4       3635.20       3802.44        97.73 o                         
  10   3   4        564.31        512.63        32.61 o                         
  11   3   4        709.11        770.29        96.17 o                         
  12   3   4         25.98        -20.94        20.94 o                         
  13   3   4        268.00        196.21        40.38 o                         
  14   3   4       1082.90       1082.39       111.79 o                         
  15   3   4       1047.43        947.20       271.39 o                         
  16   3   4         87.02        -11.51        82.59 o                         
  17   3   4        823.07        759.28       113.81 o                         
 -19   4   4        614.53        578.65        63.12 o                         
 -18   4   4       1682.50       1730.19       104.32 o                         
 -17   4   4        962.59        938.43        63.48 o                         
 -16   4   4       1693.45       1739.89        96.81 o                         
 -15   4   4       1430.81       1367.36       106.81 o                         
 -14   4   4        470.13        568.39        61.30 o                         
 -13   4   4          6.59         31.24        20.52 o                         
 -12   4   4        140.30        141.84        29.34 o                         
 -11   4   4       5963.89       5788.27       160.70 o                         
 -10   4   4          0.48          5.43        13.76 o                         
  -9   4   4       4063.68       4101.17       121.83 o                         
  -8   4   4          6.61         24.90        14.26 o                         
  -7   4   4       7064.99       7246.83       141.03 o                         
  -6   4   4        763.36        780.89        44.55 o                         
  -5   4   4       8673.55       9073.28       142.71 o                         
  -4   4   4       1403.52       1403.36        47.17 o                         
  -3   4   4       1918.46       1791.48        45.18 o                         
  -2   4   4       1194.75       1004.82        33.61 o                         
  -1   4   4       2439.57       2351.59        48.70 o                         
   0   4   4      14924.11      14820.95       276.24 o                         
   1   4   4          9.66          6.41         6.92 o                         
   2   4   4       5382.82       5076.01        85.19 o                         
   3   4   4         11.64         14.05        11.16 o                         
   4   4   4      13322.95      13946.73       312.07 o                         
   5   4   4         29.16         39.91        11.45 o                         
   6   4   4       1424.41       1363.80        50.26 o                         
   7   4   4         23.00         -0.88        10.80 o                         
   8   4   4       3263.96       3256.98        78.38 o                         
   9   4   4        727.42        686.48        43.02 o                         
  10   4   4       2034.90       2070.28        69.20 o                         
  11   4   4       2569.59       2596.43       125.90 o                         
  12   4   4       1023.07        976.54        81.09 o                         
  13   4   4        833.93        812.96        76.71 o                         
  14   4   4       1931.28       1763.51       117.41 o                         
  15   4   4       1624.15       1625.35       115.58 o                         
  16   4   4       1034.33        893.04       120.00 o                         
 -19   5   4       1729.10       1816.34       126.98 o                         
 -18   5   4         10.51         93.64        25.22 o                         
 -17   5   4        383.75        370.72        42.11 o                         
 -16   5   4       1083.39       1006.24        64.98 o                         
 -15   5   4       1924.45       1869.30        93.33 o                         
 -14   5   4       6353.62       6611.55       197.16 o                         
 -13   5   4        757.46        798.99        66.22 o                         
 -12   5   4       1786.36       1688.44        91.10 o                         
 -11   5   4       1293.52       1341.49        77.33 o                         
 -10   5   4      12950.11      13169.88       227.23 o                         
  -9   5   4         81.89         76.53        19.01 o                         
  -8   5   4      19578.08      19677.52       185.83 o                         
  -7   5   4       1087.04       1066.62        54.94 o                         
  -6   5   4       4413.96       4513.66       106.79 o                         
  -5   5   4       1608.09       1679.10        49.72 o                         
  -4   5   4      18437.23      18659.67       156.46 o                         
  -3   5   4      12440.27      12212.22       142.21 o                         
  -2   5   4      19603.80      19052.93       186.11 o                         
  -1   5   4      11162.37      11109.13       134.89 o                         
   0   5   4       9344.16       9444.17       123.65 o                         
   1   5   4       2631.69       2638.93        62.30 o                         
   2   5   4       4769.28       4869.92        74.46 o                         
   3   5   4      20208.74      19481.64       167.93 o                         
   4   5   4       1930.85       2073.31        70.88 o                         
   5   5   4       4305.88       4207.09        92.41 o                         
   6   5   4        127.00        130.85        17.03 o                         
   7   5   4       4845.59       4835.18        94.54 o                         
   8   5   4       1156.11       1129.84        46.79 o                         
   9   5   4      19587.54      19563.80       183.46 o                         
  10   5   4       1316.34       1302.63        58.12 o                         
  11   5   4       1253.28       1326.79        92.38 o                         
  12   5   4         24.51         12.81        21.13 o                         
  13   5   4        268.01        253.14        61.65 o                         
  14   5   4       1347.97       1454.08       107.58 o                         
  15   5   4        405.78        381.74        58.28 o                         
  16   5   4       2549.64       2673.68       155.19 o                         
 -18   6   4        378.87        372.02        55.88 o                         
 -17   6   4        371.34        411.92        42.44 o                         
 -16   6   4        114.17         87.26        24.14 o                         
 -15   6   4        109.05         92.85        23.72 o                         
 -14   6   4         50.30         21.52        18.35 o                         
 -13   6   4        660.05        633.24        59.46 o                         
 -12   6   4        565.43        605.52        55.15 o                         
 -11   6   4        130.68        112.45        25.54 o                         
 -10   6   4        592.59        646.05        50.82 o                         
  -9   6   4        841.71        722.24        49.77 o                         
  -8   6   4        616.07        647.09        36.67 o                         
  -7   6   4        187.94        163.57        17.71 o                         
  -6   6   4        825.18        844.52        35.49 o                         
  -5   6   4       2486.14       2553.75        57.88 o                         
  -4   6   4         84.98         82.85        10.73 o                         
  -3   6   4          1.82          8.86         5.52 o                         
  -2   6   4        130.75        116.09        12.04 o                         
  -1   6   4        336.83        331.75        17.13 o                         
   0   6   4        657.55        668.98        29.55 o                         
   1   6   4        631.65        633.53        29.89 o                         
   2   6   4        289.85        242.87        20.01 o                         
   3   6   4          3.61          8.84         6.99 o                         
   4   6   4        130.70         97.77        30.52 o                         
   5   6   4        119.10        141.97        21.42 o                         
   6   6   4       8084.77       7850.02       129.23 o                         
   7   6   4        241.40        218.60        20.06 o                         
   8   6   4        858.30        871.05        43.81 o                         
   9   6   4        206.25        194.92        22.08 o                         
  10   6   4       1781.14       1712.88        84.08 o                         
  11   6   4       1617.56       1565.21        76.04 o                         
  12   6   4       6109.62       5953.29       204.09 o                         
  13   6   4       2169.95       2262.43       131.78 o                         
  14   6   4        585.37        463.24        63.38 o                         
  15   6   4        399.08        423.87        63.77 o                         
  16   6   4         17.38         22.86        23.73 o                         
 -18   7   4         46.68         11.48        38.75 o                         
 -17   7   4       1322.92       1068.75        84.38 o                         
 -16   7   4        478.43        472.86        45.43 o                         
 -15   7   4       2449.16       2593.94       109.88 o                         
 -14   7   4       5406.88       5523.07       153.67 o                         
 -13   7   4       1101.22       1044.75        65.35 o                         
 -12   7   4       6986.52       6630.32       155.36 o                         
 -11   7   4        761.94        688.25        48.31 o                         
 -10   7   4       7901.35       7972.35       154.08 o                         
  -9   7   4         13.76         13.92        12.31 o                         
  -8   7   4       5559.63       5664.74       104.77 o                         
  -7   7   4        234.01        267.68        19.02 o                         
  -6   7   4      10823.18      10829.00        85.24 o                         
  -5   7   4        445.06        474.67        27.85 o                         
  -4   7   4       9023.35       9247.55       110.98 o                         
  -3   7   4       3422.02       3494.64        76.21 o                         
  -2   7   4       5683.09       5468.80       102.66 o                         
  -1   7   4       4667.23       4537.34        64.11 o                         
   0   7   4       2065.28       2166.37        44.08 o                         
   1   7   4       2387.17       2387.18        68.71 o                         
   2   7   4       3530.69       3485.07        63.54 o                         
   3   7   4      19485.00      19509.56       187.24 o                         
   4   7   4       1061.81        562.52       229.42 o                         
   5   7   4      14925.86      14869.49       246.85 o                         
   6   7   4         64.04         48.62        12.25 o                         
   7   7   4       1480.73       1492.03        40.81 o                         
   8   7   4        134.25        151.30        14.85 o                         
   9   7   4       6879.65       6914.87       106.53 o                         
  10   7   4       1294.37       1309.57        46.56 o                         
  11   7   4       2426.11       2353.66        90.38 o                         
  12   7   4        776.07        858.33        99.88 o                         
  13   7   4        928.33        976.73        87.30 o                         
  14   7   4       1941.14       2103.62       171.85 o                         
  15   7   4        578.43        513.95        67.65 o                         
  16   7   4       1566.04       1661.07       124.68 o                         
 -18   8   4        654.53        632.45        95.47 o                         
 -17   8   4        375.62        395.06        57.87 o                         
 -16   8   4         59.92         38.91        28.60 o                         
 -15   8   4        425.72        512.88        50.18 o                         
 -14   8   4         30.43         55.92        20.28 o                         
 -13   8   4        287.82        282.19        35.31 o                         
 -12   8   4         47.94         69.92        20.24 o                         
 -11   8   4        607.26        624.79        45.76 o                         
 -10   8   4        209.31        184.64        24.80 o                         
  -9   8   4       1413.03       1367.62        54.14 o                         
  -8   8   4        103.32        106.43        19.24 o                         
  -7   8   4        501.75        458.84        22.39 o                         
  -6   8   4         14.86         13.86        10.03 o                         
  -5   8   4        141.55        128.14        17.90 o                         
  -4   8   4        832.98        840.24        35.63 o                         
  -3   8   4       2795.01       2756.07        75.00 o                         
  -2   8   4       2262.46       2119.15        79.30 o                         
  -1   8   4        193.98        214.32        15.38 o                         
   0   8   4        153.80        125.31        13.69 o                         
   1   8   4       1297.46       1343.68        35.93 o                         
   2   8   4         27.44         28.64         5.29 o                         
   3   8   4          1.24          6.67         6.45 o                         
   4   8   4       2043.81       1867.98        60.52 o                         
   5   8   4         67.63         60.99        12.18 o                         
   6   8   4       5909.66       5803.80       117.13 o                         
   7   8   4         35.69         27.54        11.32 o                         
   8   8   4        475.16        439.37        24.35 o                         
   9   8   4         15.29         10.35         9.09 o                         
  10   8   4        127.08         97.87        23.42 o                         
  11   8   4        138.95        144.66        25.43 o                         
  12   8   4       2714.88       2799.74       144.83 o                         
  13   8   4        477.24        502.07        64.60 o                         
  14   8   4         23.05         11.36        29.33 o                         
  15   8   4         17.51          6.97        28.78 o                         
 -17   9   4       2251.32       2513.23       205.91 o                         
 -16   9   4        388.01        354.19        62.84 o                         
 -15   9   4       2045.67       2012.99       162.88 o                         
 -14   9   4        667.94        637.40        53.16 o                         
 -13   9   4        901.12        903.00        60.30 o                         
 -12   9   4       1750.66       1807.27        80.75 o                         
 -11   9   4        389.16        405.29        36.94 o                         
 -10   9   4        908.08        954.60        48.42 o                         
  -9   9   4         67.17         63.61        13.50 o                         
  -8   9   4       4037.35       3850.18       131.43 o                         
  -7   9   4         17.64          9.72        11.79 o                         
  -6   9   4       6162.20       6290.01       121.57 o                         
  -5   9   4         66.98         54.52        13.43 o                         
  -4   9   4       5185.03       5220.80        94.74 o                         
  -3   9   4       1280.50       1227.13        47.09 o                         
  -2   9   4       2676.28       2833.45        66.48 o                         
  -1   9   4       2795.38       2770.19        72.59 o                         
   0   9   4        982.07        997.63        31.49 o                         
   1   9   4       5172.55       5140.01        68.92 o                         
   2   9   4       1431.72       1424.99        44.14 o                         
   3   9   4       5067.23       4881.86       115.41 o                         
   4   9   4         62.61         59.79         7.47 o                         
   5   9   4       5928.20       5926.91       104.82 o                         
   6   9   4          3.09         11.02         4.61 o                         
   7   9   4       4401.95       4281.94        91.46 o                         
   8   9   4         35.95         33.66        11.20 o                         
   9   9   4       2157.86       2061.38        73.30 o                         
  10   9   4       1447.59       1459.36        78.96 o                         
  11   9   4       4339.60       4377.20       135.06 o                         
  12   9   4       2993.73       2967.03       151.64 o                         
  13   9   4       5676.08       5735.44       216.72 o                         
  14   9   4       2241.93       2283.14       141.29 o                         
  15   9   4       1783.88       1861.49       130.73 o                         
 -17  10   4        618.97        563.11       169.34 o                         
 -16  10   4        103.53        129.53        41.08 o                         
 -15  10   4        582.55        663.60        84.71 o                         
 -14  10   4          0.51        -26.40        26.40 o                         
 -13  10   4        908.66        971.77        68.75 o                         
 -12  10   4          1.26          9.92        14.01 o                         
 -11  10   4       1538.15       1451.97        61.52 o                         
 -10  10   4        120.65        102.56        17.41 o                         
  -9  10   4       4007.69       3732.30        74.90 o                         
  -8  10   4         47.50         74.69        19.37 o                         
  -7  10   4         82.33        101.84        18.33 o                         
  -6  10   4          2.06         19.43        12.40 o                         
  -5  10   4        904.16        921.36        45.85 o                         
  -4  10   4         87.65         82.60        13.60 o                         
  -3  10   4       1282.83       1193.26        47.54 o                         
  -2  10   4       1558.79       1565.58        50.22 o                         
  -1  10   4         10.11          8.30         4.49 o                         
   0  10   4        374.98        374.14        21.48 o                         
   1  10   4        110.36        126.27        17.48 o                         
   2  10   4       1281.16       1218.65        49.53 o                         
   3  10   4        219.94        203.33        19.27 o                         
   4  10   4          2.84          6.22        10.31 o                         
   5  10   4        117.33         81.45        29.34 o                         
   6  10   4         77.63         86.37         9.35 o                         
   7  10   4         37.78         43.84        12.51 o                         
   8  10   4        816.87        836.38        34.80 o                         
   9  10   4        244.25        230.67        34.61 o                         
  10  10   4        194.73        208.51        32.83 o                         
  11  10   4          6.83         33.83        19.00 o                         
  12  10   4        977.06       1090.92        95.11 o                         
  13  10   4         20.73         35.23        26.41 o                         
  14  10   4         14.27         34.40       124.86 o                         
 -16  11   4        231.08        225.95        47.98 o                         
 -15  11   4        179.71        194.36        47.29 o                         
 -14  11   4         13.63         31.47        23.14 o                         
 -13  11   4        247.31        281.26        52.73 o                         
 -12  11   4       2857.61       2883.26       135.20 o                         
 -11  11   4        447.88        476.99        36.93 o                         
 -10  11   4       1348.78       1306.64        48.45 o                         
  -9  11   4        751.68        773.78        64.77 o                         
  -8  11   4        123.72        143.86        25.73 o                         
  -7  11   4         45.01         17.76        12.28 o                         
  -6  11   4       2127.74       2076.24        73.23 o                         
  -5  11   4        514.94        559.70        36.73 o                         
  -4  11   4       4841.90       4756.31        98.26 o                         
  -3  11   4        531.98        518.54        31.93 o                         
  -2  11   4         50.88         70.48        14.92 o                         
  -1  11   4       1053.48       1112.30        66.86 o                         
   0  11   4       1324.10       1334.09        51.44 o                         
   1  11   4       5539.24       5813.18       112.55 o                         
   2  11   4        607.44        588.23        46.28 o                         
   3  11   4       2013.53       1889.79        78.29 o                         
   4  11   4         21.56          9.63        17.60 o                         
   5  11   4       3743.92       3763.87       135.90 o                         
   6  11   4         73.94         19.17        18.20 o                         
   7  11   4       9245.11       8702.10       129.48 o                         
   8  11   4         92.55         87.13        27.60 o                         
   9  11   4       1692.97       1866.66        93.19 o                         
  10  11   4        741.09        759.70        60.32 o                         
  11  11   4       7026.23       6831.41       180.47 o                         
  12  11   4       3839.30       3851.27       177.66 o                         
  13  11   4       3407.42       3293.56       169.13 o                         
  14  11   4       2108.45       2156.77       141.22 o                         
 -16  12   4        154.02        134.10        45.62 o                         
 -15  12   4        493.60        442.99        89.65 o                         
 -14  12   4        273.61        347.35        62.17 o                         
 -13  12   4       1317.71       1129.65       106.43 o                         
 -12  12   4         24.94         62.43        33.04 o                         
 -11  12   4         69.14         51.18        20.00 o                         
 -10  12   4        134.33        112.44        30.25 o                         
  -9  12   4        280.38        354.17        46.65 o                         
  -8  12   4        298.76        278.15        40.99 o                         
  -7  12   4         84.13         70.32        19.06 o                         
  -6  12   4          0.57         12.56        13.20 o                         
  -5  12   4        198.66        162.16        25.96 o                         
  -4  12   4        188.81        155.39        21.97 o                         
  -3  12   4       1927.88       1960.92        74.43 o                         
  -2  12   4         12.21         22.09         6.75 o                         
  -1  12   4        483.47        495.99        48.12 o                         
   0  12   4        769.00        754.48        47.93 o                         
   1  12   4        130.39        159.37        21.49 o                         
   2  12   4        974.80        989.27        49.91 o                         
   3  12   4        366.74        356.63        30.57 o                         
   4  12   4        987.27        913.33        67.50 o                         
   5  12   4         78.04         47.56        23.03 o                         
   6  12   4         10.78         31.19        21.00 o                         
   7  12   4         41.09          3.46        38.23 o                         
   8  12   4       1382.80       1335.24        78.93 o                         
   9  12   4        225.99        205.51        33.24 o                         
  10  12   4        365.65        332.78        41.57 o                         
  11  12   4        342.77        358.94        44.30 o                         
  12  12   4        192.15        222.20        47.84 o                         
  13  12   4         20.70         48.49        27.28 o                         
 -15  13   4        159.16        132.22        92.79 o                         
 -14  13   4        156.11        191.08        41.18 o                         
 -13  13   4        201.81        180.45        37.64 o                         
 -12  13   4       3585.77       3722.31       159.76 o                         
 -11  13   4        131.33        124.45        30.37 o                         
 -10  13   4       3325.41       3083.40       177.56 o                         
  -9  13   4         27.60         38.13        21.81 o                         
  -8  13   4          7.83         54.96        33.40 o                         
  -7  13   4        308.98        333.61        44.36 o                         
  -6  13   4       4565.72       4486.83       133.97 o                         
  -5  13   4       1993.03       1995.61        83.20 o                         
  -4  13   4        321.02        330.90        30.70 o                         
  -3  13   4        242.45        244.17        27.73 o                         
  -2  13   4        227.26        208.01        21.31 o                         
  -1  13   4       2720.16       2886.56       221.65 o                         
   0  13   4       4732.21       4957.01       122.95 o                         
   1  13   4       6232.26       6344.90       143.28 o                         
   2  13   4        300.35        288.73        33.43 o                         
   3  13   4          6.71         14.59        12.38 o                         
   4  13   4        105.05         93.22        24.69 o                         
   5  13   4       5413.61       5438.89       171.63 o                         
   6  13   4         31.52          8.44        22.74 o                         
   7  13   4       9490.89       9141.98       231.47 o                         
   8  13   4        445.23        418.67        46.68 o                         
   9  13   4       1634.77       1729.09        94.15 o                         
  10  13   4        324.16        289.79        40.92 o                         
  11  13   4       2547.62       2686.43       120.32 o                         
  12  13   4       1425.87       1445.57       142.35 o                         
  13  13   4       1335.36       1147.59       104.28 o                         
 -14  14   4        274.87        244.18        48.42 o                         
 -13  14   4         11.89         -6.34        26.84 o                         
 -12  14   4        125.47        105.27        41.01 o                         
 -11  14   4       1431.51       1304.35        94.85 o                         
 -10  14   4        235.03        196.94        38.25 o                         
  -9  14   4         11.07         19.78        19.55 o                         
  -8  14   4         69.37         42.16        25.40 o                         
  -7  14   4        409.89        375.97        48.90 o                         
  -6  14   4          1.53          1.74        14.97 o                         
  -5  14   4       2848.83       2805.01        99.93 o                         
  -4  14   4         22.47         12.29        12.19 o                         
  -3  14   4         99.17         93.04        15.09 o                         
  -2  14   4         18.07         16.34        16.88 o                         
  -1  14   4        168.92        181.95        34.42 o                         
   0  14   4        966.26       1006.04        45.14 o                         
   1  14   4        979.51       1005.22        57.64 o                         
   2  14   4        279.50        253.82        28.67 o                         
   3  14   4         58.22         52.94        16.94 o                         
   4  14   4       1844.30       1838.96       116.15 o                         
   5  14   4          0.16         -5.63        18.84 o                         
   6  14   4       1252.54       1112.27        82.83 o                         
   7  14   4        131.27        130.73        41.45 o                         
   8  14   4       1137.59       1015.30        72.83 o                         
   9  14   4         44.13         28.85        22.87 o                         
  10  14   4       1359.08       1375.73        86.75 o                         
  11  14   4        936.01       1060.34        95.51 o                         
  12  14   4       2721.21       2835.66       171.60 o                         
 -14  15   4         83.31         64.79        38.07 o                         
 -13  15   4        661.00        562.79        67.35 o                         
 -12  15   4       1738.94       1910.69       118.24 o                         
 -11  15   4         69.92         46.23        25.22 o                         
 -10  15   4       1906.05       1960.70       114.97 o                         
  -9  15   4         41.55         36.66        20.94 o                         
  -8  15   4       1319.65       1316.04        92.13 o                         
  -7  15   4        116.50        132.32        32.76 o                         
  -6  15   4       7656.89       7582.49       211.39 o                         
  -5  15   4       1330.27       1293.25        87.39 o                         
  -4  15   4        446.98        520.96        48.56 o                         
  -3  15   4          2.79          5.39         9.81 o                         
  -2  15   4       3003.50       2911.81       129.00 o                         
  -1  15   4       3206.18       3345.98       137.01 o                         
   0  15   4       4328.29       4425.43       154.25 o                         
   1  15   4       4795.19       4988.82       116.40 o                         
   2  15   4        179.36        151.48        30.10 o                         
   3  15   4         10.83         31.42        13.27 o                         
   4  15   4        215.63        147.84        33.30 o                         
   5  15   4       5617.65       5676.76       182.82 o                         
   6  15   4         89.79         46.82        36.35 o                         
   7  15   4       3964.54       3936.06       160.97 o                         
   8  15   4         94.53        124.01        32.81 o                         
   9  15   4        203.89        130.98        40.35 o                         
  10  15   4        124.42         61.54        24.11 o                         
  11  15   4        972.24        941.68        77.67 o                         
 -13  16   4        382.55        499.74        85.21 o                         
 -12  16   4        186.75        107.97        59.83 o                         
 -11  16   4       3064.64       3033.60       187.17 o                         
 -10  16   4        271.78        277.82        46.62 o                         
  -9  16   4        242.34        208.70        40.48 o                         
  -8  16   4        409.63        398.03        53.10 o                         
  -7  16   4       2033.98       2041.85       114.30 o                         
  -6  16   4        132.88         86.87        29.49 o                         
  -5  16   4       6110.57       6232.50       194.97 o                         
  -4  16   4         40.03         11.88        38.70 o                         
  -3  16   4        125.65        101.00        25.07 o                         
  -2  16   4        784.18        688.01        65.96 o                         
  -1  16   4       2045.05       2009.37       110.20 o                         
   0  16   4       6734.59       6797.60       289.66 o                         
   1  16   4       1665.70       1623.92        96.07 o                         
   2  16   4        664.13        624.49        60.47 o                         
   3  16   4          0.90          1.91        14.69 o                         
   4  16   4        891.20        833.65        79.07 o                         
   5  16   4         79.13         29.21        23.59 o                         
   6  16   4      10332.94      10610.01       261.25 o                         
   7  16   4         60.28         23.97        21.02 o                         
   8  16   4        938.93        801.53        68.33 o                         
   9  16   4          2.30        -19.02        21.85 o                         
  10  16   4       1693.71       1815.37       136.96 o                         
 -11  17   4         51.47         75.47        52.72 o                         
 -10  17   4        806.88        856.99       105.69 o                         
  -9  17   4         69.94         89.80        28.99 o                         
  -8  17   4       4040.84       3954.86       164.19 o                         
  -7  17   4        265.54        187.68        39.27 o                         
  -6  17   4       2479.17       2362.60       124.45 o                         
  -5  17   4         24.70         41.61        25.26 o                         
  -4  17   4       2274.28       2283.69       137.24 o                         
  -3  17   4       1383.48       1409.33        82.64 o                         
  -2  17   4       1523.02       1579.50       138.49 o                         
  -1  17   4        876.39        827.87        74.45 o                         
   0  17   4        690.54        610.45        63.93 o                         
   1  17   4       2057.46       1953.26       109.55 o                         
   2  17   4         44.40         15.52        36.10 o                         
   3  17   4       2528.70       2350.82       180.10 o                         
   4  17   4        410.30        296.19        62.04 o                         
   5  17   4        889.46        845.59       187.47 o                         
   6  17   4        208.47        149.25        49.53 o                         
   7  17   4        440.39        519.87       107.47 o                         
   8  17   4          2.25        -46.59        46.59 o                         
   9  17   4         75.10        122.45        30.00 o                         
 -10  18   4          0.26        -18.77        75.79 o                         
  -9  18   4        718.91        732.89        99.59 o                         
  -8  18   4        185.45        168.38        49.67 o                         
  -7  18   4       3104.42       3288.67       150.97 o                         
  -6  18   4       1397.47       1249.31        93.67 o                         
  -5  18   4       3287.65       3542.52       223.27 o                         
  -4  18   4       1341.78       1327.16        94.77 o                         
  -3  18   4        934.79        987.32        71.31 o                         
  -2  18   4        455.25        490.24        59.91 o                         
  -1  18   4       2957.81       2750.79       238.04 o                         
   0  18   4       5628.74       5948.08       198.41 o                         
   1  18   4       2166.76       2026.19       157.33 o                         
   2  18   4       1645.52       1666.00       144.49 o                         
   3  18   4        111.12         71.53        57.56 o                         
   4  18   4       1011.13       1084.22       252.38 o                         
   5  18   4         18.34        -27.82        31.81 o                         
   6  18   4       9002.12       9332.28       345.53 o                         
   7  18   4        516.59        469.66        67.15 o                         
   8  18   4       2488.79       2623.33       169.45 o                         
  -8  19   4        350.85        407.48        77.03 o                         
  -7  19   4          9.40         20.34        32.39 o                         
  -6  19   4         50.23         62.33        36.38 o                         
  -5  19   4         51.57         98.17        71.53 o                         
  -4  19   4        739.96        703.12        71.53 o                         
  -3  19   4       1588.80       1550.77        91.37 o                         
  -2  19   4        355.35        445.78        50.36 o                         
  -1  19   4         40.53         20.01        22.50 o                         
   0  19   4         20.57         -0.79        70.06 o                         
   1  19   4         99.93         60.19        38.80 o                         
   2  19   4         24.08        -13.20        29.33 o                         
   3  19   4       1593.43       1574.02       144.79 o                         
   4  19   4         30.82         33.80        32.36 o                         
   5  19   4        151.72        110.01        44.89 o                         
   6  19   4        100.88         45.70       104.77 o                         
  -6  20   4        406.87        362.22        76.12 o                         
  -5  20   4       2638.75       2732.94       187.19 o                         
  -4  20   4       1936.45       1801.96       151.25 o                         
  -3  20   4       3795.17       3735.94       237.17 o                         
  -2  20   4        696.14        657.44        96.52 o                         
  -1  20   4       2274.96       2227.71       172.74 o                         
   0  20   4       3314.48       3328.93       211.74 o                         
   1  20   4        758.93        844.20       108.59 o                         
   2  20   4       4457.99       4316.75       243.19 o                         
   3  20   4        464.01        477.97       151.99 o                         
 -19   1   5        282.20        272.70        44.16 o                         
 -18   1   5       2355.44       2593.80       128.94 o                         
 -17   1   5       1698.00       1838.37       104.67 o                         
 -16   1   5       5907.78       6144.91       182.97 o                         
 -15   1   5       9550.27       9479.80       218.39 o                         
 -14   1   5       5628.96       5830.64       253.17 o                         
 -13   1   5        696.87        802.62       132.49 o                         
 -12   1   5       4348.45       4239.20       193.75 o                         
 -11   1   5      11609.44      11761.64       334.60 o                         
 -10   1   5       3089.56       2877.37       148.69 o                         
  -9   1   5      22900.31      23400.66       405.23 o                         
  -8   1   5        236.51        236.42        33.71 o                         
  -7   1   5       4633.17       4795.78       121.94 o                         
  -6   1   5         47.68         57.80        17.81 o                         
  -5   1   5      17709.87      18946.06       795.03 o                         
  -4   1   5       3612.08       2716.82       680.03 o                         
  -3   1   5      32058.43      32531.44       272.64 o                         
  -2   1   5       2165.43       2026.56        60.73 o                         
  -1   1   5        122.40         78.80        17.46 o                         
   0   1   5        315.63        302.74        28.49 o                         
   1   1   5        269.21        239.67        25.19 o                         
   2   1   5       9031.09       9055.51       150.00 o                         
   3   1   5       3443.55       3493.37        96.16 o                         
   4   1   5       3272.32       3222.84        83.35 o                         
   5   1   5        269.12        263.32        22.22 o                         
   6   1   5         33.46         45.80        11.97 o                         
   7   1   5         77.51         86.79        13.75 o                         
   8   1   5       7089.86       7168.54       129.02 o                         
   9   1   5        224.62        215.99        18.99 o                         
  10   1   5        223.30        169.33        49.42 o                         
  11   1   5        211.91        198.61        36.83 o                         
  12   1   5       1525.91       1512.67        99.09 o                         
  13   1   5       1137.31       1146.46       204.44 o                         
  14   1   5       2848.51       2931.04       208.55 o                         
  15   1   5       2174.26       2260.32       188.97 o                         
  16   1   5         57.68         17.51        72.20 o                         
 -19   2   5        879.88        950.80        81.24 o                         
 -18   2   5        354.68        308.38        53.70 o                         
 -17   2   5       1561.81       1741.08       101.72 o                         
 -16   2   5       1924.20       1984.63       105.13 o                         
 -15   2   5       1186.73       1305.76        95.06 o                         
 -14   2   5       1455.46       1535.13        98.65 o                         
 -13   2   5        660.83        575.11        66.07 o                         
 -12   2   5       1623.28       1613.89       120.66 o                         
 -11   2   5        229.22        293.95        60.56 o                         
 -10   2   5      11574.63      11821.33       299.68 o                         
  -9   2   5        144.38        234.19        47.64 o                         
  -8   2   5         86.93         96.85        33.55 o                         
  -7   2   5        423.09        448.01        34.05 o                         
  -6   2   5        463.57        415.14        34.23 o                         
  -5   2   5         77.33         40.07        15.18 o                         
  -4   2   5        414.52        449.49        33.63 o                         
  -3   2   5       1362.07       1434.69        56.45 o                         
  -2   2   5          1.81          6.76         6.55 o                         
  -1   2   5       1471.35       1139.07       214.29 o                         
   0   2   5        151.92        156.94        19.00 o                         
   1   2   5        603.11        582.34        33.15 o                         
   2   2   5        510.56        481.33        35.26 o                         
   3   2   5       2231.88       2293.06        52.02 o                         
   4   2   5        247.08        256.38        25.51 o                         
   5   2   5        185.77        163.57        16.76 o                         
   6   2   5       1217.31       1198.94        49.73 o                         
   7   2   5         14.67         21.63        13.42 o                         
   8   2   5        306.08        288.94        51.59 o                         
   9   2   5         15.45         14.85         8.41 o                         
  10   2   5          8.00         12.94         4.86 o                         
  11   2   5        835.68        791.59        69.81 o                         
  12   2   5         21.00        -11.81        26.17 o                         
  13   2   5        249.07        237.99        44.47 o                         
  14   2   5         91.57         54.63        34.28 o                         
  15   2   5          3.67        -48.15        48.15 o                         
  16   2   5          3.59        -38.31        38.31 o                         
 -19   3   5        189.12        246.12        42.95 o                         
 -18   3   5       1657.56       1799.92       107.13 o                         
 -17   3   5        141.70        156.57        42.53 o                         
 -16   3   5       2960.02       3235.10       133.19 o                         
 -15   3   5       2942.98       3111.32       144.28 o                         
 -14   3   5       1053.56       1009.68        80.12 o                         
 -13   3   5       5983.33       5999.45       183.43 o                         
 -12   3   5          4.05         13.83        15.65 o                         
 -11   3   5       1537.07       1564.49       114.45 o                         
 -10   3   5          7.35         17.11        26.40 o                         
  -9   3   5      18538.58      19170.30       596.67 o                         
  -8   3   5          0.39         24.97        18.23 o                         
  -7   3   5       2974.18       3116.47        96.89 o                         
  -6   3   5        525.54        583.53        36.53 o                         
  -5   3   5       1028.54        743.31        34.26 o                         
  -4   3   5        178.68        159.46        17.28 o                         
  -3   3   5       6083.56       5875.84        89.24 o                         
  -2   3   5       3471.41       3371.26        69.97 o                         
  -1   3   5       8329.55       8371.73       109.41 o                         
   0   3   5        904.42        889.52        35.79 o                         
   1   3   5       7002.13       7385.63       147.20 o                         
   2   3   5       7459.98       7310.38       131.65 o                         
   3   3   5       1497.37       1458.02        61.35 o                         
   4   3   5       5414.08       5506.48       140.84 o                         
   5   3   5         11.05         19.56        10.94 o                         
   6   3   5       7834.97       8006.78       317.83 o                         
   7   3   5         65.74         61.88        13.51 o                         
   8   3   5       7857.71       8092.38       131.92 o                         
   9   3   5        353.05        320.67        22.78 o                         
  10   3   5       3310.31       3221.22        85.87 o                         
  11   3   5        107.15         82.41        29.72 o                         
  12   3   5         95.92        105.46        30.73 o                         
  13   3   5        935.07        994.27        85.94 o                         
  14   3   5       3189.97       3476.20       165.39 o                         
  15   3   5       1483.43       1520.07       157.05 o                         
  16   3   5        354.82        157.17       152.35 o                         
 -18   4   5        247.46        315.96        44.49 o                         
 -17   4   5       1150.63       1156.09       106.34 o                         
 -16   4   5       3878.38       4049.71       169.96 o                         
 -15   4   5       4356.05       4769.61       176.99 o                         
 -14   4   5       4960.17       5006.56       174.32 o                         
 -13   4   5       1587.45       1597.65       113.64 o                         
 -12   4   5        319.08        358.29        43.31 o                         
 -11   4   5       1245.98       1241.81        76.76 o                         
 -10   4   5       8868.18       8875.57       260.62 o                         
  -9   4   5        296.36        303.04        49.25 o                         
  -8   4   5       9099.61       9555.94       202.88 o                         
  -7   4   5         46.16         51.48        15.89 o                         
  -6   4   5        196.06        209.22        25.57 o                         
  -5   4   5        455.62        451.79        29.34 o                         
  -4   4   5       8611.05       8416.84       152.63 o                         
  -3   4   5       5603.44       5519.32        85.29 o                         
  -2   4   5       3374.28       3376.27        67.98 o                         
  -1   4   5        200.86        228.21        15.92 o                         
   0   4   5        423.86        366.61        20.39 o                         
   1   4   5        270.48        277.20        23.07 o                         
   2   4   5        682.31        693.66        40.52 o                         
   3   4   5       3177.65       2931.36        84.85 o                         
   4   4   5         26.23         13.43        13.74 o                         
   5   4   5       1065.68       1002.03        56.36 o                         
   6   4   5         20.83          4.55        10.46 o                         
   7   4   5         69.88        130.38        39.44 o                         
   8   4   5        245.22        268.83        24.13 o                         
   9   4   5       1017.32       1060.89        43.75 o                         
  10   4   5        345.27        369.96        33.46 o                         
  11   4   5        574.02        532.23        62.27 o                         
  12   4   5        185.79        159.21        39.78 o                         
  13   4   5        737.88        810.43        79.95 o                         
  14   4   5       2059.07       2195.80       152.96 o                         
  15   4   5        337.17        390.53        60.57 o                         
 -18   5   5        222.47        240.57        41.22 o                         
 -17   5   5         10.44        -27.30        27.30 o                         
 -16   5   5        172.44        177.23        37.24 o                         
 -15   5   5          0.69         53.78        24.66 o                         
 -14   5   5        511.03        572.71        60.67 o                         
 -13   5   5       2850.31       2943.99       127.14 o                         
 -12   5   5        323.71        343.25        43.71 o                         
 -11   5   5        229.93        268.16        50.64 o                         
 -10   5   5        295.86        292.61        36.55 o                         
  -9   5   5        190.59        220.50        52.09 o                         
  -8   5   5          1.61         26.29        17.29 o                         
  -7   5   5       6359.85       6307.54       138.82 o                         
  -6   5   5         74.85         69.36        13.42 o                         
  -5   5   5       4373.33       4209.53        86.41 o                         
  -4   5   5       1477.16       1383.70        46.66 o                         
  -3   5   5       2191.77       2230.73        53.39 o                         
  -2   5   5       5364.24       5293.45        83.80 o                         
  -1   5   5       7379.84       7260.57        85.53 o                         
   0   5   5       6691.48       6454.31       135.87 o                         
   1   5   5       8741.96       8734.04       126.71 o                         
   2   5   5       7339.44       7429.05       105.34 o                         
   3   5   5       1480.81       1484.41        54.51 o                         
   4   5   5      10440.93      10395.57       159.58 o                         
   5   5   5        209.62        205.92        22.53 o                         
   6   5   5       6709.11       6754.41       182.73 o                         
   7   5   5          8.23         -1.23        12.49 o                         
   8   5   5       5444.41       5552.43       119.32 o                         
   9   5   5        560.37        515.84        30.52 o                         
  10   5   5       8624.14       8779.93       198.05 o                         
  11   5   5       1520.33       1495.30       101.93 o                         
  12   5   5       2681.40       2948.22       146.75 o                         
  13   5   5       1308.51       1245.93        99.94 o                         
  14   5   5       1151.45       1092.01        96.46 o                         
  15   5   5       1374.06       1278.26       106.96 o                         
 -18   6   5          0.59        -32.21        32.21 o                         
 -17   6   5        664.08        735.31        58.46 o                         
 -16   6   5       1095.95       1154.67        78.28 o                         
 -15   6   5       3953.80       4027.42       163.42 o                         
 -14   6   5       5993.37       6284.46       191.22 o                         
 -13   6   5       3345.22       2991.21       127.00 o                         
 -12   6   5        268.50        291.00        40.47 o                         
 -11   6   5       1417.34       1522.61        82.52 o                         
 -10   6   5       4841.29       5085.14       225.51 o                         
  -9   6   5        267.39        272.90        32.34 o                         
  -8   6   5      18418.77      18588.63       355.68 o                         
  -7   6   5         39.74         47.41        14.27 o                         
  -6   6   5       2332.51       2339.67        65.26 o                         
  -5   6   5        105.12         99.84        13.83 o                         
  -4   6   5      20003.96      19891.83       205.37 o                         
  -3   6   5       2014.77       1908.97        50.95 o                         
  -2   6   5       5747.02       5840.75       106.35 o                         
  -1   6   5        102.12        103.42        12.14 o                         
   0   6   5        378.89        405.36        26.93 o                         
   1   6   5       2376.91       2377.32        65.31 o                         
   2   6   5       1834.30       1838.44        55.45 o                         
   3   6   5       9586.25       9552.04       168.77 o                         
   4   6   5        568.00        550.06        33.50 o                         
   5   6   5        377.30        402.30        29.51 o                         
   6   6   5        376.71        320.85        48.18 o                         
   7   6   5       2878.80       2993.80        86.77 o                         
   8   6   5         71.79         60.07        17.01 o                         
   9   6   5       5865.27       5810.91       115.80 o                         
  10   6   5         77.19         99.24        21.77 o                         
  11   6   5        131.09        123.02        46.25 o                         
  12   6   5         37.95         41.90        31.59 o                         
  13   6   5       3177.04       3354.21       164.48 o                         
  14   6   5       2337.07       2401.29       143.43 o                         
  15   6   5       1591.53       1631.97       123.02 o                         
 -18   7   5         65.45        133.45        68.37 o                         
 -17   7   5          8.02         13.78        28.21 o                         
 -16   7   5         15.76         32.24        42.53 o                         
 -15   7   5       1737.02       1745.73        91.42 o                         
 -14   7   5          5.23         11.74        11.89 o                         
 -13   7   5        213.78        159.34        28.56 o                         
 -12   7   5       1185.62       1072.95        64.17 o                         
 -11   7   5       1040.44       1097.62        68.77 o                         
 -10   7   5        499.25        494.36        43.55 o                         
  -9   7   5       2186.94       2212.61        90.45 o                         
  -8   7   5          6.71         13.35        11.33 o                         
  -7   7   5       9845.34      10013.34       110.42 o                         
  -6   7   5       1096.59       1034.58        40.59 o                         
  -5   7   5      10181.96      10303.74       168.02 o                         
  -4   7   5         10.62         11.03         6.26 o                         
  -3   7   5        358.41        368.74        20.71 o                         
  -2   7   5        328.26        313.21        21.23 o                         
  -1   7   5       2478.10       2467.45        66.76 o                         
   0   7   5       9379.70       9293.39       134.05 o                         
   1   7   5       1978.56       1883.45        57.47 o                         
   2   7   5       2622.67       2528.50        64.59 o                         
   3   7   5        185.42         62.88        47.67 o                         
   4   7   5       7211.36       7318.33       111.95 o                         
   5   7   5       1361.07       1406.85        52.17 o                         
   6   7   5       6187.41       6203.23       175.09 o                         
   7   7   5        605.63        519.19        45.28 o                         
   8   7   5       3553.79       3494.21        96.44 o                         
   9   7   5          2.23         12.50        18.16 o                         
  10   7   5       5986.01       6252.93       156.53 o                         
  11   7   5        767.71        682.29        73.18 o                         
  12   7   5       6303.73       6615.17       226.65 o                         
  13   7   5        185.54        156.17        42.49 o                         
  14   7   5         30.96         20.57        23.73 o                         
  15   7   5        486.08        468.62        69.05 o                         
 -17   8   5       1905.70       1834.80       122.21 o                         
 -16   8   5        415.06        357.31        54.47 o                         
 -15   8   5       1497.58       1376.02       102.06 o                         
 -14   8   5       1528.03       1571.87        84.44 o                         
 -13   8   5        284.85        299.47        35.98 o                         
 -12   8   5       1127.61       1066.46        62.76 o                         
 -11   8   5        599.32        651.85        47.25 o                         
 -10   8   5       7171.93       7461.13       146.50 o                         
  -9   8   5        290.80        300.62        28.36 o                         
  -8   8   5       4553.30       4596.24        99.67 o                         
  -7   8   5          0.72         13.94         4.34 o                         
  -6   8   5       2890.29       2908.71        85.92 o                         
  -5   8   5          0.51         11.48         9.02 o                         
  -4   8   5       7278.88       7240.00       131.17 o                         
  -3   8   5       1494.33       1444.18        37.95 o                         
  -2   8   5       7558.16       7469.79       128.35 o                         
  -1   8   5       2175.28       2220.36        55.45 o                         
   0   8   5       9535.60       9435.89       127.41 o                         
   1   8   5       8989.06       9176.65       115.55 o                         
   2   8   5       8276.53       8361.13       112.88 o                         
   3   8   5       8699.13       8674.62       167.01 o                         
   4   8   5       1810.43       1772.84        81.32 o                         
   5   8   5       5043.69       5107.05        90.73 o                         
   6   8   5         44.57         33.84        10.76 o                         
   7   8   5      12719.49      12373.22       178.39 o                         
   8   8   5          0.05         -3.28         8.62 o                         
   9   8   5      12209.25      12230.41       226.65 o                         
  10   8   5        370.86        408.75        45.55 o                         
  11   8   5       3274.02       3521.32       163.59 o                         
  12   8   5        265.19        302.75        53.09 o                         
  13   8   5       2737.35       3015.30       160.92 o                         
  14   8   5        689.37        631.01        98.81 o                         
 -17   9   5          6.73         77.76        35.04 o                         
 -16   9   5         28.03         -0.50        24.21 o                         
 -15   9   5       1254.40       1328.01       101.19 o                         
 -14   9   5         95.34         24.83        27.55 o                         
 -13   9   5         12.28         -9.00        14.47 o                         
 -12   9   5        210.89        179.60        26.38 o                         
 -11   9   5        166.13        154.13        23.77 o                         
 -10   9   5         21.77         24.99        11.13 o                         
  -9   9   5       1878.47       1850.48        57.47 o                         
  -8   9   5        148.91        103.83        43.46 o                         
  -7   9   5        573.58        530.23        45.27 o                         
  -6   9   5        192.20        173.29        25.23 o                         
  -5   9   5       1527.14       1503.00        68.99 o                         
  -4   9   5        544.34        586.33        38.60 o                         
  -3   9   5        667.79        562.01        35.06 o                         
  -2   9   5        257.31        245.87        20.89 o                         
  -1   9   5       4298.71       4387.29        91.37 o                         
   0   9   5       2279.92       2254.34        68.77 o                         
   1   9   5        441.50        369.64        28.88 o                         
   2   9   5        273.85        278.14        24.99 o                         
   3   9   5         83.17         87.31        14.39 o                         
   4   9   5        421.66        430.57        28.17 o                         
   5   9   5        976.60        925.68        44.30 o                         
   6   9   5       9057.85       8772.24       105.84 o                         
   7   9   5        207.05        203.90        25.77 o                         
   8   9   5        475.67        515.28        49.07 o                         
   9   9   5        202.46        189.19        31.92 o                         
  10   9   5        570.19        567.37        52.22 o                         
  11   9   5         32.62         66.59        30.41 o                         
  12   9   5       2440.65       2368.13       140.90 o                         
  13   9   5          0.12        -26.13        26.13 o                         
  14   9   5         16.81        -31.14        31.14 o                         
 -16  10   5        102.71         63.77        35.59 o                         
 -15  10   5        437.02        535.41        66.45 o                         
 -14  10   5         32.39         44.39        22.54 o                         
 -13  10   5        496.77        444.80        57.27 o                         
 -12  10   5       3315.61       3118.10       144.22 o                         
 -11  10   5       1209.27       1099.20        84.07 o                         
 -10  10   5       1585.64       1345.44        78.44 o                         
  -9  10   5        401.18        369.32        47.41 o                         
  -8  10   5       1180.43       1150.24        79.64 o                         
  -7  10   5          4.37         10.06        13.86 o                         
  -6  10   5      14855.24      14410.77       195.31 o                         
  -5  10   5        673.86        627.01        39.72 o                         
  -4  10   5       4802.58       4778.67        96.23 o                         
  -3  10   5       1169.42       1142.47        43.33 o                         
  -2  10   5       5819.26       5684.80       116.32 o                         
  -1  10   5       9859.38       9969.26       152.09 o                         
   0  10   5      16008.85      16486.22       229.08 o                         
   1  10   5      10877.90      10547.70       166.17 o                         
   2  10   5       5523.92       5508.62        93.68 o                         
   3  10   5       8291.25       8161.14       108.60 o                         
   4  10   5       1368.54       1303.68        32.92 o                         
   5  10   5      18118.73      17466.55       266.40 o                         
   6  10   5        477.89        447.70        32.68 o                         
   7  10   5      13731.63      13653.74       279.72 o                         
   8  10   5         94.83         92.97        25.82 o                         
   9  10   5       6036.18       6040.16       168.73 o                         
  10  10   5       1441.90       1466.12        84.82 o                         
  11  10   5      10382.07      10227.13       286.34 o                         
  12  10   5       2350.01       2291.26       140.56 o                         
  13  10   5       4186.10       4193.52       194.04 o                         
 -16  11   5        190.89        117.46        91.52 o                         
 -15  11   5        426.01        483.50        99.72 o                         
 -14  11   5         67.34        -27.62        27.62 o                         
 -13  11   5         17.41        -28.94        28.94 o                         
 -12  11   5         30.46         49.69        24.52 o                         
 -11  11   5         44.60         29.50        23.64 o                         
 -10  11   5         15.78         21.36        21.60 o                         
  -9  11   5          1.38        -13.28        15.84 o                         
  -8  11   5        376.84        297.95        36.30 o                         
  -7  11   5        440.93        497.85        44.16 o                         
  -6  11   5        149.59        112.23        20.73 o                         
  -5  11   5       3407.95       3282.55        98.26 o                         
  -4  11   5        202.40        200.18        20.71 o                         
  -3  11   5        593.85        635.55        31.90 o                         
  -2  11   5         15.66         26.41        11.76 o                         
  -1  11   5       1343.23       1380.03        53.58 o                         
   0  11   5        236.12        218.78        17.32 o                         
   1  11   5          7.49         20.63         9.80 o                         
   2  11   5       2923.19       2950.00       114.37 o                         
   3  11   5         48.40         41.31        20.62 o                         
   4  11   5       1599.29       1630.97        92.48 o                         
   5  11   5         25.71         32.55        34.12 o                         
   6  11   5        329.82        262.35        43.92 o                         
   7  11   5        405.58        362.06        49.24 o                         
   8  11   5       2346.09       2363.16       107.12 o                         
   9  11   5          0.50         27.62        18.54 o                         
  10  11   5        604.27        663.28        58.98 o                         
  11  11   5          0.63         68.42        34.15 o                         
  12  11   5        297.53        337.07        58.34 o                         
  13  11   5         42.52         54.94        29.88 o                         
 -15  12   5         75.35         50.26        31.48 o                         
 -14  12   5         10.54        -57.59       152.33 o                         
 -13  12   5        980.07        993.19       106.31 o                         
 -12  12   5       2981.90       2993.00       179.63 o                         
 -11  12   5        795.56        715.89        87.42 o                         
 -10  12   5         99.85        106.28        24.78 o                         
  -9  12   5         87.08         84.53        36.04 o                         
  -8  12   5       4715.93       4667.23       138.73 o                         
  -7  12   5        165.86        130.19        26.83 o                         
  -6  12   5      16931.15      16790.15       216.07 o                         
  -5  12   5        399.68        401.84        33.81 o                         
  -4  12   5       2791.44       2732.65        74.93 o                         
  -3  12   5         70.82         55.67        10.72 o                         
  -2  12   5       4642.20       4634.78       106.97 o                         
  -1  12   5       8400.78       8708.95       187.22 o                         
   0  12   5       7570.15       7765.38       124.82 o                         
   1  12   5       5685.12       5729.87       110.26 o                         
   2  12   5        264.81        242.31        21.96 o                         
   3  12   5       3414.81       3658.41       135.23 o                         
   4  12   5        394.34        328.18        44.40 o                         
   5  12   5      18758.41      18787.86       325.95 o                         
   6  12   5       1390.43       1382.59        81.47 o                         
   7  12   5       7404.48       7504.69       215.07 o                         
   8  12   5          0.49         -0.45        17.66 o                         
   9  12   5       3006.37       3223.04       129.97 o                         
  10  12   5        454.25        534.86        54.06 o                         
  11  12   5       9494.08       9824.58       349.39 o                         
  12  12   5       1231.90       1246.29       106.83 o                         
 -15  13   5         86.93         66.02        39.70 o                         
 -14  13   5          9.30        -38.22        38.22 o                         
 -13  13   5        109.38        129.34        66.55 o                         
 -12  13   5        159.24        118.85        38.39 o                         
 -11  13   5         59.17         64.80        27.59 o                         
 -10  13   5        179.84        187.36        37.88 o                         
  -9  13   5        807.92        790.80        72.12 o                         
  -8  13   5         13.98        -24.68        24.68 o                         
  -7  13   5        611.14        575.78        63.97 o                         
  -6  13   5          5.50         12.23        19.60 o                         
  -5  13   5       1658.31       1610.32        76.30 o                         
  -4  13   5         24.73         -0.63        15.05 o                         
  -3  13   5        108.24        101.76        13.20 o                         
  -2  13   5        932.86       1081.72        72.93 o                         
  -1  13   5       5207.89       5059.84       150.46 o                         
   0  13   5       2938.39       3021.42        76.64 o                         
   1  13   5       5603.76       5752.20       114.92 o                         
   2  13   5       2102.11       2020.17        67.50 o                         
   3  13   5        939.99        864.98        40.23 o                         
   4  13   5        922.29        924.64        87.89 o                         
   5  13   5        251.94        235.09        41.52 o                         
   6  13   5       6996.74       6841.91       206.40 o                         
   7  13   5        368.11        377.15        45.58 o                         
   8  13   5       3008.80       3036.39       126.76 o                         
   9  13   5         46.34        -20.58        36.09 o                         
  10  13   5       3047.10       3301.02       210.46 o                         
  11  13   5        153.04        132.82        39.03 o                         
 -14  14   5        518.93        401.39        99.79 o                         
 -13  14   5       1444.62       1391.80       128.56 o                         
 -12  14   5       4687.81       4649.46       186.79 o                         
 -11  14   5        450.45        421.68        57.00 o                         
 -10  14   5        272.01        207.41        41.43 o                         
  -9  14   5        155.22        130.20        33.18 o                         
  -8  14   5        762.63        693.67        67.83 o                         
  -7  14   5         10.84        -25.63        31.52 o                         
  -6  14   5       4864.70       4977.01       172.16 o                         
  -5  14   5        184.15        149.22        35.88 o                         
  -4  14   5       1919.03       1921.98        91.90 o                         
  -3  14   5        489.12        519.93        56.09 o                         
  -2  14   5       2893.41       2928.25       123.68 o                         
  -1  14   5       1125.86       1213.76        77.49 o                         
   0  14   5       3077.11       3188.05       119.72 o                         
   1  14   5        734.33        764.61        86.53 o                         
   2  14   5        260.08        265.04        26.80 o                         
   3  14   5       1116.23       1110.78        76.48 o                         
   4  14   5       1359.48       1103.72       129.10 o                         
   5  14   5       7743.30       7918.00       265.29 o                         
   6  14   5        123.74        112.84        31.95 o                         
   7  14   5        386.70        341.45        48.69 o                         
   8  14   5          1.08         11.50        21.00 o                         
   9  14   5        447.35        341.64        46.13 o                         
  10  14   5         49.54         64.37        25.97 o                         
  11  14   5       4019.09       4177.02       195.64 o                         
 -13  15   5        737.73        607.39        87.36 o                         
 -12  15   5        536.53        440.91        60.23 o                         
 -11  15   5       1160.96       1206.69        96.80 o                         
 -10  15   5        451.73        472.67        88.21 o                         
  -9  15   5        832.29        758.62        73.67 o                         
  -8  15   5        253.99        196.58        38.74 o                         
  -7  15   5       3544.16       3505.69       150.36 o                         
  -6  15   5         41.98         54.50        25.77 o                         
  -5  15   5       3170.21       3155.02       138.24 o                         
  -4  15   5        121.73        108.56        26.31 o                         
  -3  15   5       3582.96       3691.22       127.83 o                         
  -2  15   5       1303.57       1336.08       108.75 o                         
  -1  15   5       5224.34       5278.08       167.82 o                         
   0  15   5       4942.61       4965.93       157.10 o                         
   1  15   5       4185.27       4273.90       147.85 o                         
   2  15   5       1582.20       1553.04       164.40 o                         
   3  15   5        962.95        968.59       106.37 o                         
   4  15   5       6275.48       6283.22       270.97 o                         
   5  15   5        904.76        960.10        79.95 o                         
   6  15   5      10454.86      10404.94       263.34 o                         
   7  15   5         59.29         31.28        23.96 o                         
   8  15   5       2249.38       2525.05       122.07 o                         
   9  15   5         35.26        -20.33        23.35 o                         
  10  15   5       3107.50       3064.71       137.27 o                         
 -12  16   5       1584.24       1403.68       106.84 o                         
 -11  16   5         88.92         96.36        30.69 o                         
 -10  16   5       2193.31       2117.88       126.08 o                         
  -9  16   5        430.77        404.92        56.72 o                         
  -8  16   5       1132.68       1061.01       114.75 o                         
  -7  16   5        408.75        403.74        54.80 o                         
  -6  16   5        741.93        680.42        68.42 o                         
  -5  16   5          0.44          1.67        25.65 o                         
  -4  16   5        131.25        104.53        27.68 o                         
  -3  16   5         45.28         26.87        17.74 o                         
  -2  16   5       1505.35       1644.04        99.54 o                         
  -1  16   5        504.07        495.92        55.33 o                         
   0  16   5       1082.52        997.14       111.03 o                         
   1  16   5        214.35        228.87        70.03 o                         
   2  16   5        156.68         61.89        84.04 o                         
   3  16   5          1.40        -33.78        33.78 o                         
   4  16   5        272.86        389.66       114.09 o                         
   5  16   5        233.01        262.39        65.12 o                         
   6  16   5        180.00        126.08        46.76 o                         
   7  16   5        272.15        429.55        73.80 o                         
   8  16   5         33.68         17.21        26.03 o                         
   9  16   5         68.57         40.87        25.91 o                         
 -10  17   5        317.75        261.52        47.13 o                         
  -9  17   5        633.85        653.46        71.45 o                         
  -8  17   5          3.04         17.75        31.71 o                         
  -7  17   5       5619.08       5645.75       289.48 o                         
  -6  17   5        223.67        232.80        44.48 o                         
  -5  17   5       3371.46       3411.15       151.58 o                         
  -4  17   5         14.18         27.00        21.26 o                         
  -3  17   5       3243.38       3070.55       124.70 o                         
  -2  17   5        977.96       1121.66        86.16 o                         
  -1  17   5       3684.45       3252.03       202.01 o                         
   0  17   5       3738.12       3872.57       220.44 o                         
   1  17   5        696.89        737.67       100.43 o                         
   2  17   5       1012.92        940.63       110.46 o                         
   3  17   5        450.83        498.08        84.56 o                         
   4  17   5       4875.84       4957.72       252.65 o                         
   5  17   5        765.54        732.32       100.11 o                         
   6  17   5       4801.10       4904.16       370.12 o                         
   7  17   5         12.35          8.32        59.62 o                         
  -9  18   5         10.18         -5.62        26.53 o                         
  -8  18   5        370.58        343.62        52.85 o                         
  -7  18   5         71.90         11.66        28.36 o                         
  -6  18   5        133.99        144.52        33.33 o                         
  -5  18   5         97.97         82.12        29.10 o                         
  -4  18   5        107.11        144.10        34.92 o                         
  -3  18   5        202.79        138.92        38.35 o                         
  -2  18   5         36.79         46.29        33.58 o                         
  -1  18   5         14.71        -31.32        31.58 o                         
   0  18   5        525.87        440.69        79.84 o                         
   1  18   5         13.86         20.69        30.46 o                         
   2  18   5         35.14         32.48        56.90 o                         
   3  18   5         28.41         57.30        50.21 o                         
   4  18   5          0.57        -55.98        55.98 o                         
   5  18   5        231.19        205.20        57.01 o                         
   6  18   5         40.54         44.74        97.25 o                         
  -7  19   5       2672.07       2647.71       181.86 o                         
  -6  19   5        495.51        427.44        75.45 o                         
  -5  19   5       3908.71       3799.04       213.00 o                         
  -4  19   5        158.51        122.86        43.81 o                         
  -3  19   5        627.18        650.98        77.02 o                         
  -2  19   5        734.33        777.94        82.92 o                         
  -1  19   5       3568.35       3412.93       216.58 o                         
   0  19   5       1513.45       1406.60       141.47 o                         
   1  19   5        298.22        370.53        77.21 o                         
   2  19   5        543.75        593.38        95.55 o                         
   3  19   5        297.34        185.84        56.01 o                         
   4  19   5       1640.63       1728.45       156.78 o                         
  -2  20   5        242.14        229.35        58.41 o                         
  -1  20   5        607.17        634.55        99.41 o                         
 -18   0   6        260.12        216.49        56.56 o                         
 -17   0   6        118.91        117.18        46.03 o                         
 -16   0   6       2744.75       2591.50       170.99 o                         
 -15   0   6       1375.58       1206.11       171.16 o                         
 -14   0   6        674.67        772.39       133.58 o                         
 -13   0   6         67.47        -47.83        48.29 o                         
 -12   0   6       1040.05       1152.77       149.62 o                         
 -11   0   6         59.49        -23.62        39.98 o                         
 -10   0   6       3729.41       3829.31       253.40 o                         
  -9   0   6       3040.42       2964.43       216.57 o                         
  -8   0   6       1897.68       1835.50       164.73 o                         
  -7   0   6        162.26         91.37        39.95 o                         
  -6   0   6        429.18        346.85        48.48 o                         
  -5   0   6       6158.32       5930.91       271.60 o                         
  -4   0   6        785.89        900.63       105.88 o                         
  -3   0   6       3941.03       3890.89       213.29 o                         
  -2   0   6         19.67          7.91        14.16 o                         
  -1   0   6       3890.90       4313.76       209.46 o                         
   0   0   6        835.39        854.33        69.36 o                         
   1   0   6       4072.62       3773.61       156.60 o                         
   2   0   6       8662.28       8219.81       183.60 o                         
   3   0   6       2260.43       2287.77       121.07 o                         
   4   0   6       3483.27       3566.69       176.24 o                         
   5   0   6        394.43        410.21        38.44 o                         
   6   0   6       3276.79       3412.82       157.05 o                         
   7   0   6        882.16        961.45       130.57 o                         
   8   0   6      13755.96      15086.02       289.61 o                         
   9   0   6         84.63         38.59        35.89 o                         
  10   0   6       6243.70       6202.85       391.05 o                         
  11   0   6          1.05         -7.12        32.50 o                         
  12   0   6       2084.10       2437.70       262.49 o                         
  13   0   6       1149.30       1400.38       207.42 o                         
  14   0   6      10037.24      10437.25       575.14 o                         
  15   0   6       1768.31       1944.92       257.78 o                         
 -18   1   6         18.16        -14.50        22.79 o                         
 -17   1   6          0.24         15.68        15.86 o                         
 -16   1   6         34.41         78.35        25.20 o                         
 -15   1   6        286.60        243.32        44.05 o                         
 -14   1   6        209.05        167.01        46.58 o                         
 -13   1   6         35.53        -12.90        31.12 o                         
 -12   1   6        679.16        699.13        84.25 o                         
 -11   1   6        465.37        415.84        64.50 o                         
 -10   1   6         13.94         73.29        93.74 o                         
  -9   1   6        135.69        130.49        38.03 o                         
  -8   1   6        467.97        677.39        72.24 o                         
  -7   1   6         12.44          2.84        17.22 o                         
  -6   1   6        763.51        712.44        48.80 o                         
  -5   1   6         45.03         36.20        16.54 o                         
  -4   1   6         28.09         -8.24        19.71 o                         
  -3   1   6        313.41        381.97        48.41 o                         
  -2   1   6        282.98         79.35        59.65 o                         
  -1   1   6         39.31         43.20        15.56 o                         
   0   1   6         45.84         57.17        15.01 o                         
   1   1   6          1.63         13.76        10.51 o                         
   2   1   6        102.78        110.96        16.78 o                         
   3   1   6          0.94         -8.31        10.43 o                         
   4   1   6         43.72         17.76        10.14 o                         
   5   1   6          0.35         -0.70         8.70 o                         
   6   1   6          0.80         10.84        14.31 o                         
   7   1   6       1411.97       1740.12       164.95 o                         
   8   1   6         11.18         29.43        15.76 o                         
   9   1   6       1301.70       1320.36        84.70 o                         
  10   1   6         20.88         46.89        40.51 o                         
  11   1   6        177.84        155.65        33.95 o                         
  12   1   6         35.05         10.45        25.20 o                         
  13   1   6       1268.19       1587.53       155.72 o                         
  14   1   6        262.38        315.89       128.51 o                         
 -18   2   6        555.04        553.05        59.72 o                         
 -17   2   6         13.57         19.85        31.90 o                         
 -16   2   6       2805.45       2985.18       165.64 o                         
 -15   2   6        559.32        586.23        65.08 o                         
 -14   2   6       1548.48       1626.89       135.02 o                         
 -13   2   6          9.28         11.11        25.28 o                         
 -12   2   6        751.96        744.21        86.48 o                         
 -11   2   6       1867.00       1851.28       129.71 o                         
 -10   2   6        973.08        949.06        90.50 o                         
  -9   2   6       2105.39       2085.56       128.54 o                         
  -8   2   6        203.62        212.28        42.47 o                         
  -7   2   6        143.81        168.80        24.75 o                         
  -6   2   6        309.11        387.95        45.75 o                         
  -5   2   6       9601.98       9867.45       178.00 o                         
  -4   2   6        308.09        211.46        40.86 o                         
  -3   2   6      10261.63       8139.67      2113.01 o                         
  -2   2   6         10.32         -6.05         9.15 o                         
  -1   2   6        337.82        411.96        35.00 o                         
   0   2   6         49.93         50.47        12.67 o                         
   1   2   6       7114.60       7310.64       130.48 o                         
   2   2   6       9688.68       9707.89       168.99 o                         
   3   2   6       4431.46       4475.18        79.07 o                         
   4   2   6       4572.26       4643.16        86.08 o                         
   5   2   6        595.65        590.05        32.03 o                         
   6   2   6       4204.30       4359.77       224.35 o                         
   7   2   6        505.08        446.42        48.36 o                         
   8   2   6      12813.06      13084.24       246.27 o                         
   9   2   6          1.36         18.20        13.47 o                         
  10   2   6       4313.55       4497.43       165.06 o                         
  11   2   6        114.93        124.73        32.03 o                         
  12   2   6       6916.61       7191.94       267.01 o                         
  13   2   6       1109.05       1219.05       118.69 o                         
  14   2   6       5565.80       6183.47       312.89 o                         
 -18   3   6        119.67        107.35        34.57 o                         
 -17   3   6         44.15         72.48        27.84 o                         
 -16   3   6        138.32        186.87        40.70 o                         
 -15   3   6        554.72        604.03        66.20 o                         
 -14   3   6         16.53         12.98        28.99 o                         
 -13   3   6         29.70         14.15        27.05 o                         
 -12   3   6        356.22        328.80        58.74 o                         
 -11   3   6          0.91         13.36        27.60 o                         
 -10   3   6       1018.50       1188.86       101.14 o                         
  -9   3   6          2.12         30.45        23.70 o                         
  -8   3   6        853.47        837.46        88.06 o                         
  -7   3   6         31.47         17.13         9.13 o                         
  -6   3   6       1688.80       1633.49        68.34 o                         
  -5   3   6         46.60         67.55        15.08 o                         
  -4   3   6       3582.18       3453.03        79.71 o                         
  -3   3   6        270.26        268.86        19.29 o                         
  -2   3   6       1355.14       1303.29        42.58 o                         
  -1   3   6         67.25         33.26         8.74 o                         
   0   3   6        914.61        879.32        43.92 o                         
   1   3   6       1109.24       1098.67        56.01 o                         
   2   3   6       2685.24       2688.14        88.31 o                         
   3   3   6       2576.78       2806.23        82.91 o                         
   4   3   6        724.19        753.80        50.46 o                         
   5   3   6         54.90         48.89        16.99 o                         
   6   3   6          1.14         23.88        20.63 o                         
   7   3   6       2880.18       2903.21       121.20 o                         
   8   3   6         10.31         15.77        11.95 o                         
   9   3   6       2968.35       3120.33       101.65 o                         
  10   3   6         75.04         56.73        24.67 o                         
  11   3   6       1002.18        885.90        96.21 o                         
  12   3   6        521.44        518.80        63.57 o                         
  13   3   6       7236.42       7291.15       264.52 o                         
  14   3   6       1509.89       1670.34       165.03 o                         
 -18   4   6       1426.30       1494.11        98.45 o                         
 -17   4   6        907.36        921.95        85.44 o                         
 -16   4   6       2950.54       3259.61       154.93 o                         
 -15   4   6        735.05        724.21        74.91 o                         
 -14   4   6       1226.51       1355.25        92.46 o                         
 -13   4   6         38.74         39.03        42.13 o                         
 -12   4   6        757.38        696.95        83.91 o                         
 -11   4   6       6308.39       6088.88       234.26 o                         
 -10   4   6        563.35        588.80        92.27 o                         
  -9   4   6       9806.35       9802.73       278.23 o                         
  -8   4   6         82.26         46.59        23.74 o                         
  -7   4   6       6308.03       6489.17       187.98 o                         
  -6   4   6         38.01         27.29        13.12 o                         
  -5   4   6       5024.45       5133.33       115.03 o                         
  -4   4   6        183.61        167.15        18.48 o                         
  -3   4   6       7193.13       7059.74       105.23 o                         
  -2   4   6       1961.42       1866.77        55.68 o                         
  -1   4   6       1857.89       1778.07        52.95 o                         
   0   4   6       4184.60       4164.73        81.43 o                         
   1   4   6      10260.24      10402.92       223.45 o                         
   2   4   6       6351.65       6217.53       132.52 o                         
   3   4   6       3116.70       3125.09        86.37 o                         
   4   4   6       1107.32       1050.87        52.05 o                         
   5   4   6        891.07        949.90        51.04 o                         
   6   4   6       6519.00       6831.28       152.09 o                         
   7   4   6        438.04        508.17        36.65 o                         
   8   4   6       8386.58       8213.10       140.24 o                         
   9   4   6        140.80        149.10        26.06 o                         
  10   4   6       1199.86       1303.23        94.27 o                         
  11   4   6        458.54        455.95        58.63 o                         
  12   4   6       4866.72       5110.39       195.12 o                         
  13   4   6        716.07        838.53        82.98 o                         
  14   4   6        775.98        828.72        84.14 o                         
 -18   5   6         73.01         66.73        32.59 o                         
 -17   5   6       1281.74       1251.86        98.16 o                         
 -16   5   6        837.58        918.64        86.07 o                         
 -15   5   6        625.16        690.19        69.15 o                         
 -14   5   6          1.33         -2.10        16.74 o                         
 -13   5   6          4.84         12.76        19.39 o                         
 -12   5   6        157.36        175.08        33.90 o                         
 -11   5   6       1870.48       1959.16       134.89 o                         
 -10   5   6       5531.50       5605.43       218.49 o                         
  -9   5   6        906.92        750.38        80.97 o                         
  -8   5   6        885.80        865.72        60.17 o                         
  -7   5   6        229.13        228.56        27.50 o                         
  -6   5   6        153.51        183.51        27.61 o                         
  -5   5   6         91.57         41.40        22.55 o                         
  -4   5   6      11065.13      11370.11       162.42 o                         
  -3   5   6       1067.62       1101.68        41.33 o                         
  -2   5   6        321.43        342.49        27.30 o                         
  -1   5   6        885.93        950.92        37.76 o                         
   0   5   6        141.80        171.41        22.09 o                         
   1   5   6       5525.71       5547.96       182.65 o                         
   2   5   6       5633.46       5648.57       123.25 o                         
   3   5   6       3840.20       3730.55        94.08 o                         
   4   5   6          3.58         -0.95         9.23 o                         
   5   5   6         93.07        163.11        22.58 o                         
   6   5   6         89.90         78.84        20.00 o                         
   7   5   6       9469.59       9589.34       192.26 o                         
   8   5   6        357.90        291.70        35.66 o                         
   9   5   6       5384.34       5413.26       264.67 o                         
  10   5   6          8.76        -22.15        22.15 o                         
  11   5   6        866.35        914.08        83.47 o                         
  12   5   6         60.80         34.76         9.44 o                         
  13   5   6       4569.76       4745.61       197.72 o                         
  14   5   6        863.39        890.62        88.65 o                         
 -17   6   6        138.73        213.47        45.35 o                         
 -16   6   6        396.87        362.99        53.02 o                         
 -15   6   6       1211.88       1255.78        91.72 o                         
 -14   6   6       1443.01       1415.83       119.99 o                         
 -13   6   6       4448.82       4741.63       161.55 o                         
 -12   6   6       2899.53       2705.30       163.41 o                         
 -11   6   6       3202.07       3408.51       134.49 o                         
 -10   6   6        763.09        762.25        57.26 o                         
  -9   6   6       6569.11       6231.30       224.23 o                         
  -8   6   6        259.87        243.09        32.90 o                         
  -7   6   6      11843.65      11597.26       177.72 o                         
  -6   6   6        109.87        122.43        17.61 o                         
  -5   6   6       7053.75       6920.18       127.45 o                         
  -4   6   6        485.20        422.42        28.49 o                         
  -3   6   6       5218.52       5120.66        86.76 o                         
  -2   6   6       4403.66       4479.83        82.30 o                         
  -1   6   6      13172.00      13083.77       172.87 o                         
   0   6   6       6034.68       6218.45       122.74 o                         
   1   6   6        637.65        569.45        41.36 o                         
   2   6   6        435.17        422.04        34.28 o                         
   3   6   6        506.48        523.17        35.14 o                         
   4   6   6       4067.06       4109.05       100.88 o                         
   5   6   6        973.12        916.31        49.00 o                         
   6   6   6       6130.96       6140.69       140.23 o                         
   7   6   6         49.04         49.35        14.50 o                         
   8   6   6         13.93         18.40        15.32 o                         
   9   6   6         64.21         76.30        22.46 o                         
  10   6   6        575.74        516.71        62.63 o                         
  11   6   6        123.75         58.46        38.52 o                         
  12   6   6        154.39        111.18        57.56 o                         
  13   6   6        141.90        192.71        47.45 o                         
  14   6   6         36.47        109.26        36.27 o                         
 -17   7   6       2434.84       2493.43       188.80 o                         
 -16   7   6       1023.35       1033.19        92.99 o                         
 -15   7   6       3238.52       3102.04       155.85 o                         
 -14   7   6        498.68        499.24        76.39 o                         
 -13   7   6        629.28        614.68       102.05 o                         
 -12   7   6        515.53        575.99        54.02 o                         
 -11   7   6       1751.22       1776.97        96.97 o                         
 -10   7   6       3421.48       3727.01       137.28 o                         
  -9   7   6        472.03        481.45        34.03 o                         
  -8   7   6       2629.37       2869.36        98.59 o                         
  -7   7   6        462.91        483.24        35.23 o                         
  -6   7   6       4734.47       4815.46       111.56 o                         
  -5   7   6        150.14        138.07        16.63 o                         
  -4   7   6      14253.51      14165.27       256.93 o                         
  -3   7   6        174.07        173.10        17.37 o                         
  -2   7   6       5792.62       5904.00       132.52 o                         
  -1   7   6          2.42         21.24         9.87 o                         
   0   7   6       8953.74       9010.42       135.19 o                         
   1   7   6       2529.96       2676.30        87.63 o                         
   2   7   6       6582.44       6632.83       140.30 o                         
   3   7   6       6609.04       6734.11       120.27 o                         
   4   7   6        552.93        552.43        32.51 o                         
   5   7   6       2636.30       2700.14        80.44 o                         
   6   7   6       1746.90       1671.05        71.89 o                         
   7   7   6      11274.23      11542.11       178.06 o                         
   8   7   6        150.40         99.16        24.17 o                         
   9   7   6       3542.39       3802.33       128.57 o                         
  10   7   6          0.44        -25.18        25.18 o                         
  11   7   6       2529.41       2662.18       145.50 o                         
  12   7   6         50.64         17.07        21.41 o                         
  13   7   6       4521.13       4447.75       198.37 o                         
 -17   8   6         17.93         45.84        32.66 o                         
 -16   8   6          0.37        -28.35        28.35 o                         
 -15   8   6          0.32        -19.70        23.09 o                         
 -14   8   6        698.20        661.10        72.43 o                         
 -13   8   6       4076.01       4157.73       173.92 o                         
 -12   8   6       1070.35       1049.92        82.62 o                         
 -11   8   6         67.25         62.07        21.96 o                         
 -10   8   6        159.82        165.95        24.58 o                         
  -9   8   6        281.15        292.89        25.13 o                         
  -8   8   6         58.92         56.32        10.79 o                         
  -7   8   6      12453.65      12427.72       130.91 o                         
  -6   8   6          6.41         10.11        15.15 o                         
  -5   8   6       1389.90       1394.93        40.30 o                         
  -4   8   6        334.19        308.62        21.74 o                         
  -3   8   6       1831.21       1691.36        51.61 o                         
  -2   8   6        496.23        455.83        31.03 o                         
  -1   8   6      16630.75      16740.60       228.58 o                         
   0   8   6       1073.37       1025.83        45.31 o                         
   1   8   6         12.20         19.05        10.63 o                         
   2   8   6        885.94        775.41        54.17 o                         
   3   8   6         25.05          8.27        10.48 o                         
   4   8   6       4202.93       4194.04        95.16 o                         
   5   8   6        503.78        478.64        29.24 o                         
   6   8   6        720.79        694.30        37.68 o                         
   7   8   6        204.78        188.58        23.19 o                         
   8   8   6        500.60        461.62        36.68 o                         
   9   8   6          2.43         -3.26        16.38 o                         
  10   8   6       1497.12       1495.40       108.07 o                         
  11   8   6         15.90         58.55        25.02 o                         
  12   8   6        793.73        706.62        79.14 o                         
  13   8   6        293.84        295.38        53.56 o                         
 -16   9   6        474.85        448.24        64.10 o                         
 -15   9   6       3654.34       3586.73       170.47 o                         
 -14   9   6       2728.87       2574.24       141.88 o                         
 -13   9   6       2713.18       2731.58       142.40 o                         
 -12   9   6       3571.80       3614.37       159.85 o                         
 -11   9   6       1711.33       1784.61       109.68 o                         
 -10   9   6       6146.85       6003.56       166.92 o                         
  -9   9   6       1064.24       1004.17        43.19 o                         
  -8   9   6      23189.25      23385.26       365.77 o                         
  -7   9   6        489.15        440.89        52.44 o                         
  -6   9   6      12095.49      12016.74       212.01 o                         
  -5   9   6         81.63         93.16        17.18 o                         
  -4   9   6       3366.63       3176.79       105.08 o                         
  -3   9   6       1162.10       1149.64        37.71 o                         
  -2   9   6       9453.98       9801.64       209.50 o                         
  -1   9   6       7664.48       8034.59       115.23 o                         
   0   9   6      17019.44      17335.50       224.04 o                         
   1   9   6       3623.73       3601.56        84.65 o                         
   2   9   6       3523.28       3543.82        98.13 o                         
   3   9   6       4341.33       4463.18       111.30 o                         
   4   9   6       3230.27       3226.20       104.47 o                         
   5   9   6       6083.23       5880.99       125.65 o                         
   6   9   6       2829.14       2948.89       117.71 o                         
   7   9   6       4304.87       4367.70       164.10 o                         
   8   9   6         16.01          3.89        15.52 o                         
   9   9   6       4292.87       4193.04       143.78 o                         
  10   9   6        278.83        350.22        53.52 o                         
  11   9   6       2210.08       2194.58       136.28 o                         
  12   9   6        473.94        406.54        62.24 o                         
 -16  10   6        274.45        313.48        55.76 o                         
 -15  10   6       1127.58        897.94        87.49 o                         
 -14  10   6        159.27        140.70        50.18 o                         
 -13  10   6       1487.08       1357.65       102.24 o                         
 -12  10   6        135.08        123.14        55.46 o                         
 -11  10   6         30.44         25.57        26.47 o                         
 -10  10   6          4.90          8.72        19.44 o                         
  -9  10   6       1650.30       1762.69       122.42 o                         
  -8  10   6         55.68         67.10        28.12 o                         
  -7  10   6       2083.02       2060.16       109.03 o                         
  -6  10   6         91.86         47.90        18.55 o                         
  -5  10   6        442.62        400.27        32.09 o                         
  -4  10   6        479.71        441.62        45.32 o                         
  -3  10   6        327.43        336.30        28.24 o                         
  -2  10   6         25.44         40.75        20.31 o                         
  -1  10   6         38.03         50.01        19.17 o                         
   0  10   6         56.26         41.64        15.71 o                         
   1  10   6         26.25         25.61        10.87 o                         
   2  10   6        275.52        294.56        31.35 o                         
   3  10   6        145.24        115.79        23.69 o                         
   4  10   6        707.73        716.47        43.22 o                         
   5  10   6        415.24        425.72        32.76 o                         
   6  10   6       1310.39       1249.23        56.83 o                         
   7  10   6        103.43         36.30        32.22 o                         
   8  10   6       1709.43       1847.14        96.83 o                         
   9  10   6          0.32         22.89        18.51 o                         
  10  10   6        273.48        170.20        67.53 o                         
  11  10   6        120.28         57.91        48.24 o                         
  12  10   6         31.00          8.26        26.93 o                         
 -15  11   6        787.43        961.48        91.32 o                         
 -14  11   6       2958.71       2606.85       145.18 o                         
 -13  11   6       4600.80       4288.86       181.15 o                         
 -12  11   6       7452.70       7508.80       234.07 o                         
 -11  11   6       2347.57       2301.01       173.36 o                         
 -10  11   6       4999.65       4959.87       181.51 o                         
  -9  11   6        550.56        585.93        74.21 o                         
  -8  11   6      11099.84      10443.76       249.90 o                         
  -7  11   6          1.81         -0.57        35.42 o                         
  -6  11   6      19104.66      18926.52       408.83 o                         
  -5  11   6        394.10        375.84        31.40 o                         
  -4  11   6       6258.33       6048.50       123.82 o                         
  -3  11   6       2245.32       2223.90        63.88 o                         
  -2  11   6      14923.04      15299.48       293.96 o                         
  -1  11   6       5323.87       5413.27       142.67 o                         
   0  11   6       5436.82       5564.69       131.23 o                         
   1  11   6       2549.73       2645.24       150.32 o                         
   2  11   6        759.90        737.75        58.88 o                         
   3  11   6       3147.64       3098.25        70.70 o                         
   4  11   6       2136.44       2178.18       112.64 o                         
   5  11   6      10378.53      10640.75       253.19 o                         
   6  11   6        118.92        100.48        25.33 o                         
   7  11   6        671.26        781.04        64.14 o                         
   8  11   6          1.61          0.88        16.81 o                         
   9  11   6       3675.01       3745.19       142.12 o                         
  10  11   6        246.88        142.92        46.36 o                         
  11  11   6       2907.62       2954.16       162.82 o                         
 -14  12   6        210.34        236.91        47.17 o                         
 -13  12   6        392.81        415.22        84.88 o                         
 -12  12   6        335.39        326.57        51.26 o                         
 -11  12   6        696.60        703.00        95.62 o                         
 -10  12   6        317.63        280.96        73.46 o                         
  -9  12   6       1496.94       1630.84       102.73 o                         
  -8  12   6          2.16         12.51        20.30 o                         
  -7  12   6        698.88        681.06        64.99 o                         
  -6  12   6        200.20        196.18        54.62 o                         
  -5  12   6       2103.31       2126.30       105.66 o                         
  -4  12   6         17.87         11.09        15.83 o                         
  -3  12   6       4655.23       4731.79       145.85 o                         
  -2  12   6        147.87        122.29        25.28 o                         
  -1  12   6       2885.57       2829.28        99.20 o                         
   0  12   6        348.22        368.67        31.37 o                         
   1  12   6       1965.18       1984.58        94.95 o                         
   2  12   6        794.61        779.22        63.91 o                         
   3  12   6        457.57        465.47        51.21 o                         
   4  12   6       2024.17       2101.75       112.44 o                         
   5  12   6        595.86        535.37        60.45 o                         
   6  12   6        943.22        935.64        78.89 o                         
   7  12   6         28.16         -3.98        21.64 o                         
   8  12   6       1243.30       1271.95        76.26 o                         
   9  12   6          3.48        -25.65        25.65 o                         
  10  12   6         47.59         -9.36        30.82 o                         
  11  12   6         26.67         25.01        43.13 o                         
 -14  13   6        847.32        799.01       118.23 o                         
 -13  13   6       2146.28       2106.86       163.75 o                         
 -12  13   6       4315.25       4101.07       223.50 o                         
 -11  13   6        926.23        844.75        79.16 o                         
 -10  13   6        316.42        261.49        45.10 o                         
  -9  13   6        239.73        236.54        54.03 o                         
  -8  13   6       2816.29       2997.09       137.54 o                         
  -7  13   6         10.68         14.27        28.91 o                         
  -6  13   6       7541.39       7828.04       209.72 o                         
  -5  13   6         41.05         42.60        23.23 o                         
  -4  13   6       3775.01       3682.64       120.71 o                         
  -3  13   6          0.57        -18.37        18.37 o                         
  -2  13   6       8233.40       8455.60       240.16 o                         
  -1  13   6       1590.63       1578.15       162.74 o                         
   0  13   6       2930.90       2856.98       177.66 o                         
   1  13   6       1165.67       1144.37       117.04 o                         
   2  13   6        642.29        724.32        62.28 o                         
   3  13   6       2359.09       2241.49       112.66 o                         
   4  13   6        891.96        881.02        89.38 o                         
   5  13   6       6367.50       6759.21       251.92 o                         
   6  13   6          1.08         24.48        17.81 o                         
   7  13   6       1316.09       1431.96       100.96 o                         
   8  13   6         27.22        -10.18        25.51 o                         
   9  13   6        644.07        607.76        56.14 o                         
  10  13   6        112.67        135.60        42.31 o                         
 -13  14   6       2392.79       2214.50       169.98 o                         
 -12  14   6       1811.05       1937.41       155.81 o                         
 -11  14   6       2837.31       2625.52       178.81 o                         
 -10  14   6        762.18        734.05       162.79 o                         
  -9  14   6       2923.90       2947.40       185.36 o                         
  -8  14   6        155.66        110.98        44.12 o                         
  -7  14   6      10369.51      10431.13       342.90 o                         
  -6  14   6        253.23        175.20        49.46 o                         
  -5  14   6       3135.44       3103.97       157.80 o                         
  -4  14   6          7.66        -12.73        29.96 o                         
  -3  14   6       2199.73       2339.59        99.75 o                         
  -2  14   6       1934.28       1912.50       151.34 o                         
  -1  14   6       4310.60       4207.37       297.65 o                         
   0  14   6       1271.65       1154.43       117.81 o                         
   1  14   6       3200.99       3255.11       194.41 o                         
   2  14   6       1450.43       1291.32       123.76 o                         
   3  14   6       1337.65       1236.19       121.39 o                         
   4  14   6       2168.16       1959.56       154.01 o                         
   5  14   6       1233.42       1227.64        91.14 o                         
   6  14   6        492.13        509.01        62.55 o                         
   7  14   6        250.42        300.12        50.08 o                         
   8  14   6        642.79        570.60        82.36 o                         
   9  14   6         78.21         71.14        29.10 o                         
 -12  15   6        957.67       1113.18       120.49 o                         
 -11  15   6        103.22        100.92        41.90 o                         
 -10  15   6          5.36          2.93        62.17 o                         
  -9  15   6        312.84        241.64        64.00 o                         
  -8  15   6        970.85        995.49       111.08 o                         
  -7  15   6        240.73        286.08        48.04 o                         
  -6  15   6        630.24        705.98        69.15 o                         
  -5  15   6         81.70         18.14        30.84 o                         
  -4  15   6        101.73         65.02        27.94 o                         
  -3  15   6        117.31         92.72        23.09 o                         
  -2  15   6        695.02        732.21        97.89 o                         
  -1  15   6       1054.96       1161.98       154.10 o                         
   0  15   6        857.37        821.04       101.83 o                         
   1  15   6        198.44        216.96        54.55 o                         
   2  15   6        362.48        339.06        68.52 o                         
   3  15   6        474.98        485.09        80.38 o                         
   4  15   6        973.53        894.12       108.02 o                         
   5  15   6       1841.20       2048.25       178.19 o                         
   6  15   6        173.10        227.04        56.88 o                         
   7  15   6        381.19        412.42        75.01 o                         
   8  15   6         33.48         47.40        45.63 o                         
 -11  16   6       1797.60       1815.07       153.67 o                         
 -10  16   6        430.26        322.80        71.53 o                         
  -9  16   6       1839.06       1624.91       143.61 o                         
  -8  16   6        133.04         80.90        67.18 o                         
  -7  16   6       9825.67       9841.40       263.95 o                         
  -6  16   6         23.95         55.33        47.97 o                         
  -5  16   6       5070.86       5331.71       186.63 o                         
  -4  16   6        243.48        198.93        40.07 o                         
  -3  16   6       1392.36       1499.64       112.06 o                         
  -2  16   6       1362.25       1305.26       131.94 o                         
  -1  16   6       6178.99       6469.60       288.33 o                         
   0  16   6       1139.04       1175.84       125.62 o                         
   1  16   6        844.03        873.37       107.46 o                         
   2  16   6        428.61        298.96        66.17 o                         
   3  16   6        220.16        221.24        62.53 o                         
   4  16   6       2226.25       2200.27       215.42 o                         
   5  16   6        420.75        382.48        73.92 o                         
   6  16   6       2630.50       2692.58       190.92 o                         
   7  16   6        107.31         98.82        42.18 o                         
  -9  17   6        127.76         74.37        34.19 o                         
  -8  17   6         50.30        108.44        35.79 o                         
  -7  17   6         24.44         54.22        28.15 o                         
  -6  17   6         96.13        111.72        34.65 o                         
  -5  17   6          6.05          5.18        83.63 o                         
  -4  17   6        116.29         54.06        26.91 o                         
  -3  17   6          5.54         30.13        34.88 o                         
  -2  17   6          2.30        -25.27        28.27 o                         
  -1  17   6          0.12        -37.36        37.36 o                         
   0  17   6         18.08         15.10        31.04 o                         
   1  17   6          7.76         14.91        36.42 o                         
   2  17   6          0.44        -12.17        24.57 o                         
   3  17   6         23.28         22.85        33.67 o                         
   4  17   6        190.83        101.37        44.96 o                         
   5  17   6        141.27        111.43       118.73 o                         
  -7  18   6       3019.03       3100.54       199.92 o                         
  -6  18   6         17.90         -4.90        31.61 o                         
  -5  18   6       1901.29       1820.36       154.22 o                         
  -4  18   6          9.65        -11.54        44.78 o                         
  -3  18   6       1540.52       1405.96       113.54 o                         
  -2  18   6        151.89        176.13        43.04 o                         
  -1  18   6       3607.50       3685.23       227.60 o                         
   0  18   6       1204.24       1369.95       141.77 o                         
   1  18   6        682.98        698.35       102.66 o                         
   2  18   6        638.79        598.77        94.83 o                         
   3  18   6        412.22        391.55        78.78 o                         
  -2  19   6          1.91         23.53        27.57 o                         
  -1  19   6        331.82        435.02       124.45 o                         
 -17   1   7         14.21         -1.33        21.05 o                         
 -16   1   7       3056.96       3103.51       157.11 o                         
 -15   1   7          1.94        -11.54        25.29 o                         
 -14   1   7       1106.68       1056.28       110.93 o                         
 -13   1   7        127.85        190.89        86.32 o                         
 -12   1   7       1509.20       1365.57       121.02 o                         
 -11   1   7       4575.36       4616.54       398.66 o                         
 -10   1   7       2570.69       2737.02       158.97 o                         
  -9   1   7       5101.64       4818.90       205.03 o                         
  -8   1   7        590.24        634.93        58.86 o                         
  -7   1   7       1998.89       1968.31        99.70 o                         
  -6   1   7        486.32        504.19        51.06 o                         
  -5   1   7      26115.88      24572.16       355.93 o                         
  -4   1   7          0.72          7.27        17.48 o                         
  -3   1   7      12353.13      11921.55       287.60 o                         
  -2   1   7         71.85         38.12        14.61 o                         
  -1   1   7       1020.07        986.05        56.76 o                         
   0   1   7       2348.10       2359.42        87.65 o                         
   1   1   7      29081.91      28654.66       310.36 o                         
   2   1   7      13559.84      13503.95       218.20 o                         
   3   1   7       9406.71       9189.50       184.32 o                         
   4   1   7       1720.48       1669.12        61.46 o                         
   5   1   7       4533.44       4796.51       102.76 o                         
   6   1   7      14395.73      15146.31       394.32 o                         
   7   1   7       5476.69       5716.32       125.80 o                         
   8   1   7      13634.47      14230.17       420.07 o                         
   9   1   7        433.00        524.05        99.24 o                         
  10   1   7       2720.02       2929.88       201.74 o                         
  11   1   7         21.83         17.41        34.39 o                         
  12   1   7      10312.00      10927.39       408.60 o                         
  13   1   7        549.58        789.37       117.34 o                         
 -17   2   7        193.83        202.87        42.25 o                         
 -16   2   7         79.09         48.80        24.35 o                         
 -15   2   7         57.23         56.78        47.86 o                         
 -14   2   7          6.34         30.37        29.58 o                         
 -13   2   7         88.43         46.49        31.92 o                         
 -12   2   7         33.89         41.63        27.76 o                         
 -11   2   7        495.68        358.53        63.79 o                         
 -10   2   7        773.67        683.08        81.23 o                         
  -9   2   7        599.88        466.47        67.67 o                         
  -8   2   7        104.52         79.83        27.66 o                         
  -7   2   7        131.95        104.87        32.35 o                         
  -6   2   7       1945.52       1923.14       121.02 o                         
  -5   2   7         37.01         14.00        19.99 o                         
  -4   2   7       8483.69       8176.36       239.51 o                         
  -3   2   7        970.09        940.41        82.76 o                         
  -2   2   7       2112.03       2306.23       103.35 o                         
  -1   2   7         79.07         44.63        21.80 o                         
   0   2   7       7009.94       7104.02       149.21 o                         
   1   2   7       7523.94       7747.18       161.34 o                         
   2   2   7      10595.75      10775.13       274.67 o                         
   3   2   7       1432.41       1456.66        51.17 o                         
   4   2   7        513.52        460.73        28.57 o                         
   5   2   7        335.75        431.80        30.43 o                         
   6   2   7        131.54        145.52        29.31 o                         
   7   2   7       8015.13       7839.72       161.30 o                         
   8   2   7        142.85        160.96        35.37 o                         
   9   2   7       3344.86       3449.55       144.32 o                         
  10   2   7         47.75         35.78        23.60 o                         
  11   2   7        439.28        486.81        88.76 o                         
  12   2   7          6.03         -7.63        39.77 o                         
  13   2   7       1631.83       1745.12       171.34 o                         
 -17   3   7         12.49        -15.11        38.79 o                         
 -16   3   7       2542.60       2718.72       144.58 o                         
 -15   3   7        765.14        935.27        83.57 o                         
 -14   3   7        692.59        802.79        97.21 o                         
 -13   3   7         39.93         20.16        44.62 o                         
 -12   3   7       2274.56       2191.03       214.34 o                         
 -11   3   7       2492.95       2539.94       158.37 o                         
 -10   3   7       2481.47       2498.06       152.45 o                         
  -9   3   7       1699.91       2115.50       135.74 o                         
  -8   3   7       1782.90       1736.23       121.03 o                         
  -7   3   7       3552.65       3539.45       167.15 o                         
  -6   3   7        650.49        592.74        45.42 o                         
  -5   3   7      10019.26      10292.86       206.61 o                         
  -4   3   7        143.49        149.11        27.83 o                         
  -3   3   7       6561.24       6416.16       135.50 o                         
  -2   3   7        869.95        816.41        50.06 o                         
  -1   3   7      23571.90      23007.28       389.10 o                         
   0   3   7       3504.46       3407.68        91.46 o                         
   1   3   7       9506.54       9618.27       159.09 o                         
   2   3   7       1828.75       1854.78        46.17 o                         
   3   3   7       1970.61       1916.92        83.91 o                         
   4   3   7       3563.64       3572.86       125.62 o                         
   5   3   7        459.08        422.84        43.12 o                         
   6   3   7       6846.89       6955.95       150.39 o                         
   7   3   7        259.44        336.61        31.48 o                         
   8   3   7       7318.38       7734.38       174.57 o                         
   9   3   7          6.32         15.27        29.40 o                         
  10   3   7       2746.12       2762.55       137.48 o                         
  11   3   7         21.72          9.92        35.68 o                         
  12   3   7       2907.07       2984.75       215.57 o                         
  13   3   7        212.28        275.79       109.68 o                         
 -17   4   7        424.19        353.58        75.45 o                         
 -16   4   7        205.53        141.90        44.06 o                         
 -15   4   7        654.11        622.66        79.56 o                         
 -14   4   7        155.21        110.57        30.61 o                         
 -13   4   7        138.58         72.64        33.23 o                         
 -12   4   7         98.92         40.63        40.56 o                         
 -11   4   7       1130.87       1103.89       105.50 o                         
 -10   4   7       3570.40       3589.07       183.29 o                         
  -9   4   7        443.74        454.00        65.49 o                         
  -8   4   7       1669.87       1719.69       120.05 o                         
  -7   4   7        114.77         87.47        47.19 o                         
  -6   4   7       5743.40       5317.99       131.81 o                         
  -5   4   7          1.38         -1.13         9.21 o                         
  -4   4   7       9405.13       8952.46       184.75 o                         
  -3   4   7          7.01        -11.70        11.70 o                         
  -2   4   7        248.12        262.26        29.86 o                         
  -1   4   7        412.34        408.88        35.00 o                         
   0   4   7      10515.94      10506.74       227.82 o                         
   1   4   7       8379.34       8355.69       140.83 o                         
   2   4   7       7156.10       7509.15       158.37 o                         
   3   4   7       3619.19       3577.13       112.34 o                         
   4   4   7       1448.64       1562.87        77.02 o                         
   5   4   7       1389.14       1310.26        64.31 o                         
   6   4   7       4814.88       5001.60       113.82 o                         
   7   4   7      14564.99      14992.36       199.89 o                         
   8   4   7       1403.21       1462.63        69.03 o                         
   9   4   7       2758.85       3016.78       143.12 o                         
  10   4   7          8.02        -22.26        27.49 o                         
  11   4   7       1983.51       2116.23       126.39 o                         
  12   4   7        107.16         80.77        47.76 o                         
  13   4   7       4351.10       4350.30       301.95 o                         
 -17   5   7         73.97         44.36       109.55 o                         
 -16   5   7        766.00        829.09       147.51 o                         
 -15   5   7        469.74        486.56        58.90 o                         
 -14   5   7        934.63        945.54        78.17 o                         
 -13   5   7       2566.05       2775.01       127.86 o                         
 -12   5   7       1967.59       1983.43       145.13 o                         
 -11   5   7       1795.84       1805.64       133.81 o                         
 -10   5   7        914.35       1002.73        98.96 o                         
  -9   5   7       1655.65       1526.68       117.22 o                         
  -8   5   7        574.85        496.27        65.73 o                         
  -7   5   7       5026.32       4601.41       135.84 o                         
  -6   5   7        373.57        329.82        32.96 o                         
  -5   5   7       1031.92       1124.95        58.80 o                         
  -4   5   7         41.07         29.13        11.18 o                         
  -3   5   7       1360.38        607.61       262.75 o                         
  -2   5   7        737.22        708.56        40.61 o                         
  -1   5   7       4447.25       4411.92        94.63 o                         
   0   5   7        410.83        444.77        44.79 o                         
   1   5   7         67.97         71.73        23.98 o                         
   2   5   7        328.67        354.20        31.09 o                         
   3   5   7        169.30        196.28        25.21 o                         
   4   5   7       3426.22       3417.46       100.24 o                         
   5   5   7        939.01        986.19        55.75 o                         
   6   5   7        178.39        155.83        25.20 o                         
   7   5   7         16.16         26.93        12.34 o                         
   8   5   7        219.78        239.76        29.40 o                         
   9   5   7          1.40          1.10        19.70 o                         
  10   5   7       1662.87       1616.77       110.18 o                         
  11   5   7          7.40        -24.23        24.23 o                         
  12   5   7        241.51        225.18        48.18 o                         
 -17   6   7       1944.75       2104.98       173.52 o                         
 -16   6   7        182.22        191.16        53.64 o                         
 -15   6   7       2668.95       2728.48       184.91 o                         
 -14   6   7        102.20         14.77        65.41 o                         
 -13   6   7       1067.93       1127.79        80.80 o                         
 -12   6   7        563.63        676.45        80.88 o                         
 -11   6   7       2721.84       2781.17       166.30 o                         
 -10   6   7       4136.51       4166.21       197.94 o                         
  -9   6   7        303.56        324.50        40.47 o                         
  -8   6   7        469.16        449.69        44.37 o                         
  -7   6   7        176.27        155.73        21.47 o                         
  -6   6   7       8807.13       8807.13       163.95 o                         
  -5   6   7         19.66         27.08        11.04 o                         
  -4   6   7      11427.27      11624.80       175.17 o                         
  -3   6   7        129.54        108.32        14.86 o                         
  -2   6   7       2123.78       1992.67        72.08 o                         
  -1   6   7         26.53        -16.27        16.27 o                         
   0   6   7       8730.19       8759.48       191.34 o                         
   1   6   7       1944.28       1912.03        92.90 o                         
   2   6   7       5002.14       4977.61       116.58 o                         
   3   6   7       2424.63       2408.95        80.20 o                         
   4   6   7       4852.87       4816.45       115.98 o                         
   5   6   7       4098.67       4109.58       110.10 o                         
   6   6   7       3486.56       3500.80       104.04 o                         
   7   6   7       7171.01       7627.07       144.07 o                         
   8   6   7        425.94        475.53        40.53 o                         
   9   6   7       1898.24       2043.22       123.76 o                         
  10   6   7         25.79          2.84        27.42 o                         
  11   6   7       3361.20       3211.94       162.19 o                         
  12   6   7        243.88        153.57        38.48 o                         
 -16   7   7        494.68        455.98        65.55 o                         
 -15   7   7         16.61          7.60        22.93 o                         
 -14   7   7       2220.32       2401.85       197.02 o                         
 -13   7   7       2345.85       2298.94       161.94 o                         
 -12   7   7        983.71       1057.45        88.24 o                         
 -11   7   7          4.45         -4.79        15.64 o                         
 -10   7   7         55.87         57.77        17.91 o                         
  -9   7   7       1958.06       1899.04       131.81 o                         
  -8   7   7         13.76        -14.77        20.64 o                         
  -7   7   7       1913.07       2056.98        75.77 o                         
  -6   7   7         50.06         32.12        12.34 o                         
  -5   7   7        535.53        495.47        39.98 o                         
  -4   7   7         36.43         38.07        10.68 o                         
  -3   7   7        775.13        767.98        36.00 o                         
  -2   7   7          0.58          4.82         9.70 o                         
  -1   7   7        344.56        207.46        71.77 o                         
   0   7   7       1009.36        947.35        51.89 o                         
   1   7   7       1359.62       1358.54        68.72 o                         
   2   7   7          7.78         20.26        12.29 o                         
   3   7   7         17.32          8.67        12.02 o                         
   4   7   7        146.78        150.35        21.11 o                         
   5   7   7        570.30        464.14        36.62 o                         
   6   7   7        426.19        375.98        34.39 o                         
   7   7   7         54.15         67.48        18.92 o                         
   8   7   7        264.17        306.07        39.63 o                         
   9   7   7        125.93         93.75        42.62 o                         
  10   7   7        880.33        951.69        94.86 o                         
  11   7   7        207.66        133.94        40.14 o                         
  12   7   7          0.63        -24.06        24.06 o                         
 -16   8   7        263.41        190.89        54.76 o                         
 -15   8   7        889.48        907.01        89.65 o                         
 -14   8   7        100.73         73.40        30.35 o                         
 -13   8   7       2871.18       2971.71       178.61 o                         
 -12   8   7       1586.03       1518.86       129.24 o                         
 -11   8   7       3318.65       3152.02       179.68 o                         
 -10   8   7       6104.92       5997.41       239.81 o                         
  -9   8   7       2172.87       2172.30        85.56 o                         
  -8   8   7        516.89        463.85        65.18 o                         
  -7   8   7       2119.08       2070.60        78.88 o                         
  -6   8   7       3400.42       3375.13        88.66 o                         
  -5   8   7        557.48        621.20        37.99 o                         
  -4   8   7       7684.10       7609.34       143.88 o                         
  -3   8   7        117.73         78.40        14.66 o                         
  -2   8   7       8451.83       8466.66       214.64 o                         
  -1   8   7        262.42        258.28        28.50 o                         
   0   8   7       4249.72       4314.63       118.39 o                         
   1   8   7       1349.31       1280.56        66.07 o                         
   2   8   7       5228.29       5380.60       135.94 o                         
   3   8   7        849.64        773.72        52.68 o                         
   4   8   7        546.29        510.48        41.01 o                         
   5   8   7       3454.71       3421.15       130.25 o                         
   6   8   7        150.78        166.13        35.75 o                         
   7   8   7       2649.73       2830.29       109.72 o                         
   8   8   7         30.79         29.96        17.36 o                         
   9   8   7       1944.46       1825.23       121.12 o                         
  10   8   7         34.35        -17.02        22.20 o                         
  11   8   7       1335.80       1300.56       107.04 o                         
 -15   9   7        150.25        128.34        36.02 o                         
 -14   9   7       1655.56       1549.58       114.16 o                         
 -13   9   7        602.19        660.66        73.83 o                         
 -12   9   7         63.96         72.31        30.28 o                         
 -11   9   7        790.05        896.31        82.03 o                         
 -10   9   7        100.87         90.86        29.45 o                         
  -9   9   7          2.36        -26.35        26.35 o                         
  -8   9   7        228.81        224.36        40.85 o                         
  -7   9   7        260.16        267.51        43.04 o                         
  -6   9   7         30.78         -5.22        12.52 o                         
  -5   9   7       1745.53       1565.28       138.18 o                         
  -4   9   7        346.42        346.64        23.48 o                         
  -3   9   7         72.98         70.52        12.95 o                         
  -2   9   7          0.05         17.23         9.47 o                         
  -1   9   7         74.83         39.23        18.94 o                         
   0   9   7        263.67        280.95        33.63 o                         
   1   9   7       1102.37       1159.86        52.99 o                         
   2   9   7        908.21        933.52        56.16 o                         
   3   9   7         70.62         49.29        16.63 o                         
   4   9   7        255.21        212.01        29.10 o                         
   5   9   7        108.31         75.59        18.85 o                         
   6   9   7        176.21        172.78        38.76 o                         
   7   9   7        261.61        209.89        38.34 o                         
   8   9   7        890.02        867.10        62.41 o                         
   9   9   7         19.24        -23.33        52.15 o                         
  10   9   7        110.89        110.80        45.17 o                         
  11   9   7          7.93         -7.82        21.59 o                         
 -15  10   7       1857.88       1816.76       127.20 o                         
 -14  10   7       1893.53       1869.93       146.85 o                         
 -13  10   7       3870.25       4118.34       183.02 o                         
 -12  10   7       2618.79       2406.83       183.31 o                         
 -11  10   7       1653.95       1563.85       108.20 o                         
 -10  10   7       1936.36       1915.10       117.93 o                         
  -9  10   7       1059.05       1022.41        84.47 o                         
  -8  10   7       6260.32       6328.78       202.89 o                         
  -7  10   7       1079.27       1066.27        83.00 o                         
  -6  10   7       1624.83       1712.48       101.28 o                         
  -5  10   7        131.25         75.67        24.36 o                         
  -4  10   7       3873.60       3893.16       129.43 o                         
  -3  10   7        698.30        612.64        66.72 o                         
  -2  10   7       3352.58       3489.74       131.40 o                         
  -1  10   7        568.33        563.71        52.36 o                         
   0  10   7        531.00        578.61        42.22 o                         
   1  10   7        117.72         99.71        19.05 o                         
   2  10   7        504.53        459.93        58.10 o                         
   3  10   7       1379.77       1379.76        66.60 o                         
   4  10   7        537.43        549.44        60.70 o                         
   5  10   7       1366.90       1359.02        85.21 o                         
   6  10   7        130.72        143.19        29.75 o                         
   7  10   7        728.08        724.74        64.88 o                         
   8  10   7          0.30        -21.33        21.33 o                         
   9  10   7        502.73        515.59        57.83 o                         
  10  10   7         18.54        -20.06        23.10 o                         
 -14  11   7         38.75         56.35        28.34 o                         
 -13  11   7         15.05         72.05        53.73 o                         
 -12  11   7        547.33        436.37        61.00 o                         
 -11  11   7        616.70        581.83        66.41 o                         
 -10  11   7        139.26        134.43        33.85 o                         
  -9  11   7        199.31        153.90        36.94 o                         
  -8  11   7        232.11        257.08        43.58 o                         
  -7  11   7         45.33        101.33        29.88 o                         
  -6  11   7          3.03         -5.51        17.15 o                         
  -5  11   7       2578.01       2574.75       121.78 o                         
  -4  11   7         89.37         69.67        19.23 o                         
  -3  11   7        908.00        906.65        61.33 o                         
  -2  11   7        345.88        288.66        50.74 o                         
  -1  11   7        440.15        627.88        91.43 o                         
   0  11   7        282.59        286.42        29.00 o                         
   1  11   7        798.15        913.29        50.80 o                         
   2  11   7       1504.44       1426.99        91.73 o                         
   3  11   7         27.42         10.86        19.18 o                         
   4  11   7          9.43         18.03        22.73 o                         
   5  11   7        394.12        386.65        53.33 o                         
   6  11   7        285.09        263.00        39.73 o                         
   7  11   7        175.53        125.16        30.15 o                         
   8  11   7         88.65         45.92        20.70 o                         
   9  11   7        499.79        392.03        53.65 o                         
  10  11   7         64.56         45.05        32.19 o                         
 -13  12   7       2740.74       2827.23       154.61 o                         
 -12  12   7        780.53        689.97        75.66 o                         
 -11  12   7        484.11        472.96        62.55 o                         
 -10  12   7         83.95         67.42        27.91 o                         
  -9  12   7        200.08        125.77        42.07 o                         
  -8  12   7      10126.38      10326.35       262.57 o                         
  -7  12   7          1.69         -6.80        16.09 o                         
  -6  12   7       2168.82       2280.12       118.16 o                         
  -5  12   7          1.40          0.35        13.39 o                         
  -4  12   7         52.35         52.84        20.70 o                         
  -3  12   7         89.13         78.07        21.25 o                         
  -2  12   7       4401.99       4326.04       143.20 o                         
  -1  12   7        619.23        595.07        51.24 o                         
   0  12   7       1675.21       1682.03       139.69 o                         
   1  12   7          6.58        -31.61        31.61 o                         
   2  12   7         96.06         80.84        25.16 o                         
   3  12   7       1649.07       1743.45       105.11 o                         
   4  12   7       2088.71       2128.87       118.96 o                         
   5  12   7       1350.71       1421.20       105.68 o                         
   6  12   7        378.26        338.53        50.82 o                         
   7  12   7        247.39        262.55        45.38 o                         
   8  12   7         51.06         50.02        20.16 o                         
   9  12   7       2923.42       3200.70       148.71 o                         
 -12  13   7        684.27        756.10        79.09 o                         
 -11  13   7        661.25        732.44        76.78 o                         
 -10  13   7        443.54        503.40        62.73 o                         
  -9  13   7       1651.38       1604.95       107.88 o                         
  -8  13   7        708.40        683.43        69.38 o                         
  -7  13   7        471.01        488.68        57.55 o                         
  -6  13   7        647.54        677.26        65.87 o                         
  -5  13   7         44.32         24.69        39.85 o                         
  -4  13   7         57.73         30.09        19.91 o                         
  -3  13   7        429.88        489.17        64.74 o                         
  -2  13   7          2.45        -25.86        94.09 o                         
  -1  13   7       1318.89       1420.77       133.69 o                         
   0  13   7         37.50         56.52        37.23 o                         
   1  13   7        219.96        151.09        61.61 o                         
   2  13   7         35.44          7.49        54.02 o                         
   3  13   7          4.95         -2.28        29.76 o                         
   4  13   7         72.71         -2.38        36.68 o                         
   5  13   7         17.53        -33.56        33.56 o                         
   6  13   7        458.09        385.59       102.12 o                         
   7  13   7         48.78         50.23        26.10 o                         
   8  13   7         95.79         35.90        19.27 o                         
 -11  14   7        111.29        138.44        35.70 o                         
 -10  14   7          6.91         -0.59        23.67 o                         
  -9  14   7        282.40        297.81        56.95 o                         
  -8  14   7       2053.12       2017.71       118.48 o                         
  -7  14   7        185.35        144.76        36.99 o                         
  -6  14   7       3677.68       3616.79       213.64 o                         
  -5  14   7        143.99        144.18        49.25 o                         
  -4  14   7         10.14          3.29        38.75 o                         
  -3  14   7         65.45         81.89        48.52 o                         
  -2  14   7       5074.30       5095.42       255.47 o                         
  -1  14   7        310.78        264.38        64.53 o                         
   0  14   7        912.38        920.61       117.93 o                         
   1  14   7        197.02        133.49        80.58 o                         
   2  14   7        525.97        514.13        83.22 o                         
   3  14   7       2807.75       2710.15       187.08 o                         
   4  14   7       2748.12       2755.38       198.19 o                         
   5  14   7       3697.52       3439.70       222.27 o                         
   6  14   7        126.41        155.19        50.32 o                         
   7  14   7          3.18         46.68        28.68 o                         
 -10  15   7        235.94        220.99        58.76 o                         
  -9  15   7        657.75        546.26        86.55 o                         
  -8  15   7        459.37        451.73        79.46 o                         
  -7  15   7       2399.48       2392.17       178.49 o                         
  -6  15   7        230.81        372.76        73.35 o                         
  -5  15   7        387.30        460.19        82.02 o                         
  -4  15   7         15.81         78.94        37.06 o                         
  -3  15   7        610.43        592.23        76.42 o                         
  -2  15   7        639.55        676.42        98.23 o                         
  -1  15   7       2001.70       2119.07       169.99 o                         
   0  15   7         54.46         93.69        43.62 o                         
   1  15   7          2.48         -0.39        39.96 o                         
   2  15   7        158.92        135.66        49.96 o                         
   3  15   7        259.00        109.02       112.35 o                         
   4  15   7        812.01        984.90       117.02 o                         
   5  15   7        246.02        214.13        59.60 o                         
   6  15   7         32.48         47.12        31.43 o                         
  -9  16   7        766.33        818.03       106.74 o                         
  -8  16   7        876.04       1060.80       169.34 o                         
  -7  16   7        259.87        259.88        63.39 o                         
  -6  16   7        339.37        289.66        65.73 o                         
  -5  16   7          4.15         -1.99        34.52 o                         
  -4  16   7        361.68        270.39        52.55 o                         
  -3  16   7          0.02         26.57        26.53 o                         
  -2  16   7       2181.98       2323.67       181.59 o                         
  -1  16   7        578.16        685.69       100.48 o                         
   0  16   7       1305.80       1284.94       136.01 o                         
   1  16   7        303.36        339.18        74.10 o                         
   2  16   7       1924.03       2221.95       177.58 o                         
   3  16   7        149.48        128.57        46.08 o                         
   4  16   7        352.71        327.99        86.15 o                         
  -6  17   7         23.44         38.85        36.68 o                         
  -5  17   7        508.17        478.91        86.00 o                         
  -4  17   7          8.44        -27.64        51.24 o                         
  -3  17   7       1660.89       1724.51       129.67 o                         
  -2  17   7        300.91        314.60        57.85 o                         
  -1  17   7       2648.82       2414.77       187.00 o                         
   0  17   7        351.17        330.86        72.74 o                         
   1  17   7        356.70        295.80        66.85 o                         
   2  17   7        461.31        461.06        91.42 o                         
 -16   0   8       7642.66       7773.00       461.09 o                         
 -15   0   8         86.83         14.25        40.51 o                         
 -14   0   8        418.37        357.27       100.26 o                         
 -13   0   8          8.74         85.98        50.56 o                         
 -12   0   8       8529.00       7874.96       419.22 o                         
 -11   0   8      10201.32      10453.15       469.02 o                         
 -10   0   8       8868.06       9324.02       430.09 o                         
  -9   0   8       3262.38       3321.56       252.70 o                         
  -8   0   8       3223.86       3021.00       235.63 o                         
  -7   0   8      16562.50      15628.55       522.93 o                         
  -6   0   8       1787.39       1985.44       184.78 o                         
  -5   0   8      16309.70      16774.18       525.08 o                         
  -4   0   8        202.33        148.68        57.58 o                         
  -3   0   8       3794.66       3671.06       242.61 o                         
  -2   0   8        257.37        213.97        63.85 o                         
  -1   0   8      21224.66      20988.75       394.68 o                         
   0   0   8       1271.36       1439.78       145.57 o                         
   1   0   8       6096.47       6045.20       317.61 o                         
   2   0   8        142.10         83.45        30.06 o                         
   3   0   8          7.14        -20.16        31.48 o                         
   4   0   8        375.94        341.93        41.30 o                         
   5   0   8       4910.43       5015.94       156.31 o                         
   6   0   8       6507.73       7028.48       169.50 o                         
   7   0   8       5325.67       5366.32       236.55 o                         
   8   0   8       2498.33       2624.77       170.69 o                         
   9   0   8         82.53        -26.12        26.76 o                         
  10   0   8          6.99         11.13        30.42 o                         
  11   0   8         78.88         47.27        53.60 o                         
 -16   1   8        676.44        757.74       105.27 o                         
 -15   1   8       1182.40       1205.48       125.42 o                         
 -14   1   8         20.75          5.06        29.01 o                         
 -13   1   8          4.70        -40.03        40.03 o                         
 -12   1   8        697.61        736.22        93.65 o                         
 -11   1   8        691.88        645.51        86.75 o                         
 -10   1   8       1239.57       1351.79       118.55 o                         
  -9   1   8         19.22          8.41        23.65 o                         
  -8   1   8        335.43        270.77        54.16 o                         
  -7   1   8        256.96        213.06        51.28 o                         
  -6   1   8       1555.06       1402.57       110.28 o                         
  -5   1   8         31.75         41.37        28.09 o                         
  -4   1   8          9.37        -44.34        44.34 o                         
  -3   1   8          1.51        -18.39        32.81 o                         
  -2   1   8        461.81        288.77        70.97 o                         
  -1   1   8        917.10        844.83        68.36 o                         
   0   1   8       6553.88       6313.21       174.98 o                         
   1   1   8        513.61        572.65        57.52 o                         
   2   1   8        130.56        174.98        27.98 o                         
   3   1   8         71.18         18.88        28.54 o                         
   4   1   8          7.79          2.06         8.69 o                         
   5   1   8        209.37        220.87        23.84 o                         
   6   1   8         13.48         32.93        16.15 o                         
   7   1   8        802.19        898.28        69.05 o                         
   8   1   8        155.75        140.52        31.65 o                         
   9   1   8        291.82        238.91        41.08 o                         
  10   1   8        294.64        216.60        40.44 o                         
  11   1   8         76.61        100.54        53.65 o                         
 -16   2   8       4731.72       5244.39       205.98 o                         
 -15   2   8        148.23         85.12        58.56 o                         
 -14   2   8       2255.36       2529.07       177.42 o                         
 -13   2   8        935.66        888.30       103.68 o                         
 -12   2   8       7025.77       7197.25       296.22 o                         
 -11   2   8       5495.27       5624.61       430.73 o                         
 -10   2   8       4302.42       4472.79       212.82 o                         
  -9   2   8       2434.91       2309.86       149.32 o                         
  -8   2   8       1312.48       1245.33       108.15 o                         
  -7   2   8       4805.78       4399.07       196.86 o                         
  -6   2   8       1540.56       1426.81       111.61 o                         
  -5   2   8      16771.02      16516.99       498.39 o                         
  -4   2   8        164.02        150.29        41.55 o                         
  -3   2   8       5296.59       5289.35       206.05 o                         
  -2   2   8          0.32        -24.74        24.74 o                         
  -1   2   8       8428.45       7828.30       244.48 o                         
   0   2   8       1338.69       1344.69        88.95 o                         
   1   2   8      11052.01      11118.73       208.00 o                         
   2   2   8       1854.43       1902.88        93.93 o                         
   3   2   8       1929.98       1969.28        61.24 o                         
   4   2   8        706.66        600.25        52.14 o                         
   5   2   8       2587.33       2484.72       107.53 o                         
   6   2   8       4837.23       4641.56       150.77 o                         
   7   2   8        742.39        739.63        53.81 o                         
   8   2   8       1295.40       1207.28        82.15 o                         
   9   2   8         18.46         -0.30        14.50 o                         
  10   2   8        623.90        683.70        66.97 o                         
  11   2   8          1.06         10.89        18.84 o                         
 -16   3   8        877.79       1087.20        94.15 o                         
 -15   3   8       1845.06       1893.28       314.52 o                         
 -14   3   8         11.67        -17.45        35.71 o                         
 -13   3   8       1031.62       1056.59       112.61 o                         
 -12   3   8       4441.69       4210.26       254.44 o                         
 -11   3   8       3623.61       3643.46       198.04 o                         
 -10   3   8       5975.98       6425.53       254.93 o                         
  -9   3   8        290.76        274.90        93.18 o                         
  -8   3   8        465.68        413.90        49.98 o                         
  -7   3   8        814.99        772.70        65.67 o                         
  -6   3   8      13059.53      12995.38       217.32 o                         
  -5   3   8        336.82        277.95        32.91 o                         
  -4   3   8       5135.35       5108.40       115.78 o                         
  -3   3   8         51.15         14.24        14.81 o                         
  -2   3   8        859.72        770.18        49.64 o                         
  -1   3   8        565.43        560.15        50.38 o                         
   0   3   8       9188.90       9704.23       217.00 o                         
   1   3   8       1287.64       1282.40        47.22 o                         
   2   3   8       1330.33       1248.22        71.44 o                         
   3   3   8          0.57        -13.95        18.05 o                         
   4   3   8        101.19         74.54        23.59 o                         
   5   3   8       2099.40       2125.39        99.19 o                         
   6   3   8        721.67        729.46        46.34 o                         
   7   3   8       2385.79       2398.93        83.62 o                         
   8   3   8         14.72         19.71        14.16 o                         
   9   3   8        658.22        681.80        65.03 o                         
  10   3   8        146.74        150.64        40.15 o                         
  11   3   8        586.20        559.43       115.90 o                         
 -16   4   8       1002.14       1117.97       124.42 o                         
 -15   4   8         43.20        -25.58        37.60 o                         
 -14   4   8       2064.93       2345.48       172.06 o                         
 -13   4   8        682.35        867.07       104.32 o                         
 -12   4   8        641.54        853.40        99.89 o                         
 -11   4   8        544.62        447.90        82.56 o                         
 -10   4   8        437.43        430.10        83.17 o                         
  -9   4   8       2984.89       2646.99       161.16 o                         
  -8   4   8        651.13        677.90        81.42 o                         
  -7   4   8        437.15        485.82        69.54 o                         
  -6   4   8        654.93        662.29        58.93 o                         
  -5   4   8       3945.99       3536.87       128.62 o                         
  -4   4   8        144.45        110.72        22.61 o                         
  -3   4   8       2953.04       2940.56        97.76 o                         
  -2   4   8         67.82         47.81        13.59 o                         
  -1   4   8       1203.78       1230.12        66.29 o                         
   0   4   8        773.57        824.65        66.62 o                         
   1   4   8       9275.61       9067.91       290.71 o                         
   2   4   8       2633.71       2522.68        99.42 o                         
   3   4   8       3394.44       3458.55       118.42 o                         
   4   4   8        790.36        782.21        58.82 o                         
   5   4   8        342.49        442.73        40.12 o                         
   6   4   8       2886.51       3101.71        94.57 o                         
   7   4   8         35.49         60.35        17.18 o                         
   8   4   8       3129.80       3160.44       110.85 o                         
   9   4   8        112.28         72.63        20.26 o                         
  10   4   8       3858.96       4216.57       272.15 o                         
  11   4   8          1.44         54.30        40.45 o                         
 -16   5   8         52.74         44.27        35.23 o                         
 -15   5   8        352.39        424.97       106.34 o                         
 -14   5   8         21.09         43.25        31.28 o                         
 -13   5   8       2390.15       2510.67       173.46 o                         
 -12   5   8       2395.70       2397.61       165.87 o                         
 -11   5   8       5391.66       5725.37       282.90 o                         
 -10   5   8       5332.18       4992.23       251.48 o                         
  -9   5   8       3046.31       2834.99       193.42 o                         
  -8   5   8       1208.72       1248.09       109.01 o                         
  -7   5   8        635.53        748.05        83.81 o                         
  -6   5   8      10720.55      10427.38       319.85 o                         
  -5   5   8        101.21         83.32        20.46 o                         
  -4   5   8       9936.92       9924.79       255.90 o                         
  -3   5   8         32.55         18.27        14.73 o                         
  -2   5   8       1430.53       1595.26        72.99 o                         
  -1   5   8         19.27         12.79         9.23 o                         
   0   5   8       5339.95       5054.59       197.33 o                         
   1   5   8       1402.07       1348.98       120.87 o                         
   2   5   8       2954.84       2810.74       122.78 o                         
   3   5   8          4.25        -20.00        20.00 o                         
   4   5   8          8.34        -10.78        12.32 o                         
   5   5   8        959.23       1066.73        61.36 o                         
   6   5   8       3538.52       3753.82       104.63 o                         
   7   5   8       2955.47       3081.48        96.49 o                         
   8   5   8        571.66        519.26        56.29 o                         
   9   5   8        174.73        195.77        36.93 o                         
  10   5   8         74.94        109.01        38.38 o                         
  11   5   8        455.53        426.59        68.15 o                         
 -15   6   8          3.38          3.00        31.80 o                         
 -14   6   8        978.15        846.12       103.71 o                         
 -13   6   8          1.76         15.62        41.12 o                         
 -12   6   8          1.26         22.28        29.45 o                         
 -11   6   8        158.14        251.88        58.70 o                         
 -10   6   8         39.45         34.53        26.32 o                         
  -9   6   8         37.02         15.83        32.81 o                         
  -8   6   8        238.92        225.00        50.22 o                         
  -7   6   8        282.45        253.58        49.90 o                         
  -6   6   8          0.79          5.21        10.38 o                         
  -5   6   8          1.03         -3.47        15.08 o                         
  -4   6   8          7.91         14.15        14.18 o                         
  -3   6   8       1756.67       1627.23        63.09 o                         
  -2   6   8          0.36        -11.72        11.72 o                         
  -1   6   8          4.75         17.36        19.45 o                         
   0   6   8        192.73        192.62        27.29 o                         
   1   6   8         48.15         50.85        21.16 o                         
   2   6   8         81.65        136.52        26.89 o                         
   3   6   8       2870.80       2903.10       102.29 o                         
   4   6   8       3309.41       3207.85       101.66 o                         
   5   6   8       1020.12       1106.23        61.75 o                         
   6   6   8        389.66        395.92        47.83 o                         
   7   6   8        675.76        697.34        55.20 o                         
   8   6   8       1793.35       1954.63       107.36 o                         
   9   6   8        868.58       1028.12        79.84 o                         
  10   6   8       3696.83       3799.83       155.83 o                         
 -15   7   8       1541.76       1533.31       145.47 o                         
 -14   7   8        140.16        167.80        54.49 o                         
 -13   7   8       2815.00       2887.17       188.39 o                         
 -12   7   8        671.66        660.26       156.51 o                         
 -11   7   8       3724.84       3562.81       246.17 o                         
 -10   7   8        622.68        620.36        82.92 o                         
  -9   7   8       1219.56       1082.88       106.00 o                         
  -8   7   8       1107.44        919.17       143.48 o                         
  -7   7   8       1203.45       1184.91       105.68 o                         
  -6   7   8       3690.63       3638.50       178.76 o                         
  -5   7   8        413.27        368.09        57.49 o                         
  -4   7   8       6465.84       6216.80       201.77 o                         
  -3   7   8          1.63        -13.69        13.69 o                         
  -2   7   8       2007.18       2262.83       203.89 o                         
  -1   7   8          5.94        -14.35        20.87 o                         
   0   7   8       5951.26       5846.97       156.25 o                         
   1   7   8       1612.05       1664.32        82.11 o                         
   2   7   8       2338.82       2245.54        96.26 o                         
   3   7   8       1179.13       1232.03        85.73 o                         
   4   7   8       1720.80       1788.15        81.79 o                         
   5   7   8        834.35        906.55        70.41 o                         
   6   7   8       1501.67       1568.75        93.49 o                         
   7   7   8       2378.06       2680.86       108.66 o                         
   8   7   8         53.69         42.93        28.42 o                         
   9   7   8        585.65        619.93        64.04 o                         
  10   7   8         10.65         26.47        16.42 o                         
 -15   8   8         21.32        -39.57        39.57 o                         
 -14   8   8         42.15         25.66        41.72 o                         
 -13   8   8        143.14        194.91        52.46 o                         
 -12   8   8         47.81        -10.07        70.99 o                         
 -11   8   8       1610.98       1550.76       131.90 o                         
 -10   8   8          2.27        -30.56        30.56 o                         
  -9   8   8        239.20        165.06        44.00 o                         
  -8   8   8        241.70        252.20        57.58 o                         
  -7   8   8         14.92        -12.79        39.10 o                         
  -6   8   8         12.85         14.14        45.45 o                         
  -5   8   8       2430.00       2327.30       142.39 o                         
  -4   8   8         36.16         19.58        17.54 o                         
  -3   8   8        357.42        333.51        41.24 o                         
  -2   8   8         79.28         76.35        26.39 o                         
  -1   8   8        759.46        734.37        65.78 o                         
   0   8   8        155.57        179.43        28.18 o                         
   1   8   8       1153.88       1193.56        68.98 o                         
   2   8   8          0.18         12.88        14.18 o                         
   3   8   8       1195.39       1235.37        71.72 o                         
   4   8   8       1337.14       1344.93        75.78 o                         
   5   8   8        404.20        386.50        39.01 o                         
   6   8   8        267.26        230.71        57.10 o                         
   7   8   8         68.42         65.10        22.53 o                         
   8   8   8        423.29        451.90        54.72 o                         
   9   8   8        534.19        562.70        63.28 o                         
  10   8   8       2035.09       2122.28       121.56 o                         
 -14   9   8         61.29         14.92        33.31 o                         
 -13   9   8        604.78        669.83        76.65 o                         
 -12   9   8         15.20         23.93        19.02 o                         
 -11   9   8        464.64        430.80        59.90 o                         
 -10   9   8        178.28        101.74        29.97 o                         
  -9   9   8         91.33        102.15        29.33 o                         
  -8   9   8       1737.65       1814.91       114.13 o                         
  -7   9   8       1380.93       1357.44        97.59 o                         
  -6   9   8       1607.82       1533.47       100.62 o                         
  -5   9   8        663.16        625.29        64.10 o                         
  -4   9   8        177.52        183.03        32.15 o                         
  -3   9   8         82.80         83.60        24.59 o                         
  -2   9   8       3303.04       3278.60       137.11 o                         
  -1   9   8         36.43         30.58        19.89 o                         
   0   9   8       5116.74       5187.32       154.41 o                         
   1   9   8        612.41        616.88        49.00 o                         
   2   9   8       1586.14       1693.70        81.70 o                         
   3   9   8       1757.85       1756.17        84.12 o                         
   4   9   8       4041.73       4024.55       167.48 o                         
   5   9   8       1801.95       1990.20       120.32 o                         
   6   9   8        637.83        691.23        64.40 o                         
   7   9   8       3587.70       3689.15       131.80 o                         
   8   9   8        178.10        120.42        32.99 o                         
   9   9   8       5095.23       5254.53       189.32 o                         
 -13  10   8         20.52         24.90        35.95 o                         
 -12  10   8        366.39        426.87        61.41 o                         
 -11  10   8       1677.32       1672.83       117.14 o                         
 -10  10   8        180.30        148.56        35.10 o                         
  -9  10   8        316.74        190.00        41.31 o                         
  -8  10   8          0.79          1.51        35.62 o                         
  -7  10   8        182.80        168.40        39.17 o                         
  -6  10   8         48.61         -1.30        20.14 o                         
  -5  10   8       1608.17       1561.30       101.36 o                         
  -4  10   8        283.19        214.75        35.35 o                         
  -3  10   8        216.32        150.96        29.15 o                         
  -2  10   8          1.91        -17.90        19.98 o                         
  -1  10   8          0.07        -14.94        14.94 o                         
   0  10   8        162.48        124.03        31.34 o                         
   1  10   8        382.47        380.55        38.67 o                         
   2  10   8         28.73         25.37        32.89 o                         
   3  10   8        446.66        434.91        55.77 o                         
   4  10   8         69.05         99.98        33.97 o                         
   5  10   8          0.17         11.27        19.08 o                         
   6  10   8        349.65        377.77        49.52 o                         
   7  10   8        270.34        211.13        37.56 o                         
   8  10   8         35.07         -3.42        34.49 o                         
 -13  11   8       1700.50       1842.92       154.91 o                         
 -12  11   8         47.94         39.84        23.44 o                         
 -11  11   8        160.94         98.03        30.27 o                         
 -10  11   8        114.87         24.90        33.05 o                         
  -9  11   8        504.04        492.42        64.40 o                         
  -8  11   8        460.48        392.87        64.12 o                         
  -7  11   8        299.58        310.03        47.68 o                         
  -6  11   8        528.92        488.31        59.32 o                         
  -5  11   8          2.14         39.04        22.14 o                         
  -4  11   8        973.40        928.88        68.86 o                         
  -3  11   8          9.86          1.20        20.42 o                         
  -2  11   8       5328.55       5269.90       192.24 o                         
  -1  11   8         10.11         23.66        27.72 o                         
   0  11   8        308.18        215.39        54.42 o                         
   1  11   8         12.39        -27.19        30.67 o                         
   2  11   8       3758.39       3549.96       208.75 o                         
   3  11   8       2177.52       2507.08       131.22 o                         
   4  11   8       4752.98       5411.50       196.98 o                         
   5  11   8       2847.70       2723.14       143.50 o                         
   6  11   8       1301.46       1328.25       101.46 o                         
   7  11   8       1286.33       1398.82       117.24 o                         
   8  11   8        852.74        810.77        76.84 o                         
 -12  12   8        747.14        706.54        93.05 o                         
 -11  12   8        338.68        319.26        53.00 o                         
 -10  12   8          0.68         42.02        22.94 o                         
  -9  12   8        564.36        481.05        64.08 o                         
  -8  12   8          7.87         21.78        22.27 o                         
  -7  12   8          0.92        -29.20        29.20 o                         
  -6  12   8        211.54        186.40        41.04 o                         
  -5  12   8       1842.86       1832.48       109.56 o                         
  -4  12   8         25.53         12.69        16.79 o                         
  -3  12   8         10.19         25.87        20.54 o                         
  -2  12   8          0.76        -40.69        47.23 o                         
  -1  12   8        166.34         39.28        74.81 o                         
   0  12   8         45.60         91.61        41.21 o                         
   1  12   8         27.77        -34.89        34.89 o                         
   2  12   8        400.99        472.93        81.99 o                         
   3  12   8         74.89        164.78        54.54 o                         
   4  12   8        428.61        441.20        80.24 o                         
   5  12   8        267.76        319.71        67.91 o                         
   6  12   8        336.52        328.02        67.26 o                         
   7  12   8          0.44         22.95        27.91 o                         
 -11  13   8         42.26         58.05        28.35 o                         
 -10  13   8        206.11         54.97        36.99 o                         
  -9  13   8       1982.85       2022.59       126.09 o                         
  -8  13   8       3399.05       3442.23       159.97 o                         
  -7  13   8        432.31        527.51        86.81 o                         
  -6  13   8         31.47         30.30        52.80 o                         
  -5  13   8          4.33         -9.89        26.57 o                         
  -4  13   8       3704.49       3544.00       231.20 o                         
  -3  13   8          8.68         26.30        25.75 o                         
  -2  13   8       5530.63       5793.47       417.94 o                         
  -1  13   8        152.82         62.46        39.94 o                         
   0  13   8        469.99        662.69       115.48 o                         
   1  13   8        116.03         95.64        43.49 o                         
   2  13   8       2513.07       2483.18       183.73 o                         
   3  13   8       2500.85       2667.34       189.71 o                         
   4  13   8       2177.63       2277.27       175.26 o                         
   5  13   8       1782.12       1711.08       152.50 o                         
   6  13   8        465.91        414.32       100.50 o                         
  -9  14   8        222.52        275.77       100.01 o                         
  -8  14   8        196.67        113.85        49.73 o                         
  -7  14   8         62.31         26.12        43.44 o                         
  -6  14   8        540.80        564.41        92.11 o                         
  -5  14   8          2.41         -6.96        50.79 o                         
  -4  14   8         36.37        -24.35        24.35 o                         
  -3  14   8        258.68        183.87        54.76 o                         
  -2  14   8         43.12        -18.21        37.69 o                         
  -1  14   8        605.17        665.51        98.90 o                         
   0  14   8         15.05         20.38        36.23 o                         
   1  14   8        690.12        681.26        99.11 o                         
   2  14   8        391.25        370.73        76.70 o                         
   3  14   8       1556.38       1547.35       164.75 o                         
   4  14   8        412.31        400.77        77.21 o                         
  -7  15   8        387.56        329.95        76.70 o                         
  -6  15   8         92.82        114.24        49.03 o                         
  -5  15   8        561.17        607.88       101.46 o                         
  -4  15   8       1714.89       1784.39       163.85 o                         
  -3  15   8         56.38         71.92        28.91 o                         
  -2  15   8       3528.54       3764.87       236.54 o                         
  -1  15   8        119.70        119.21        46.36 o                         
   0  15   8        994.39       1064.48       127.17 o                         
   1  15   8         12.84        -14.77        43.35 o                         
   2  15   8        988.22       1058.55       125.15 o                         
  -4  16   8          1.13         55.77        42.90 o                         
  -3  16   8       4285.63       4196.17       205.15 o                         
  -2  16   8         23.36         24.46        22.51 o                         
  -1  16   8       2859.58       2862.44       369.18 o                         
 -15   1   9        537.99        474.46        82.05 o                         
 -14   1   9       1135.08       1002.16       116.82 o                         
 -13   1   9        310.80        312.70       210.50 o                         
 -12   1   9       4480.68       4936.56       244.12 o                         
 -11   1   9       1547.46       1508.68       133.17 o                         
 -10   1   9       1222.16       1165.07       199.70 o                         
  -9   1   9          2.84        -37.46        37.46 o                         
  -8   1   9       1057.65        968.49       101.33 o                         
  -7   1   9        884.75        969.18        98.57 o                         
  -6   1   9       1798.31       1800.32       253.43 o                         
  -5   1   9       5208.64       5280.77       246.33 o                         
  -4   1   9        696.53        661.04        80.92 o                         
  -3   1   9         10.90         20.69        23.34 o                         
  -2   1   9        323.25        167.25        41.84 o                         
  -1   1   9       2482.45       2448.96       121.09 o                         
   0   1   9         49.29         57.85        24.94 o                         
   1   1   9       1912.06       1930.30       105.53 o                         
   2   1   9          6.76        -17.54        17.54 o                         
   3   1   9        407.53        393.63        43.60 o                         
   4   1   9        570.81        585.24        59.77 o                         
   5   1   9       2238.63       2282.77       109.68 o                         
   6   1   9       2130.09       2122.60       108.28 o                         
   7   1   9        326.81        283.22        43.20 o                         
   8   1   9          5.13          5.27        21.27 o                         
   9   1   9         11.10         -4.90        20.93 o                         
 -15   2   9         38.34         30.73        29.80 o                         
 -14   2   9        256.32        255.48        85.94 o                         
 -13   2   9       2483.37       2762.97       186.46 o                         
 -12   2   9       1191.84       1206.08       159.07 o                         
 -11   2   9       1614.62       1578.27       136.42 o                         
 -10   2   9         19.12         20.69        25.30 o                         
  -9   2   9          9.92        -10.18        67.80 o                         
  -8   2   9          2.39         14.47        26.50 o                         
  -7   2   9         90.17        104.24        37.29 o                         
  -6   2   9        384.53        468.90        71.77 o                         
  -5   2   9          6.25          6.53        16.60 o                         
  -4   2   9         59.58         53.76        28.17 o                         
  -3   2   9        164.36        134.40        43.61 o                         
  -2   2   9          9.73         13.93        24.26 o                         
  -1   2   9        119.75         88.70        48.47 o                         
   0   2   9         12.83         29.90        23.25 o                         
   1   2   9          0.51          2.77        16.32 o                         
   2   2   9        549.22        560.17        51.95 o                         
   3   2   9         93.18         64.78        21.92 o                         
   4   2   9         36.87          7.20        13.16 o                         
   5   2   9         46.84         87.28        23.65 o                         
   6   2   9         16.82         -5.86        17.71 o                         
   7   2   9         18.38         52.86        23.58 o                         
   8   2   9        140.92        149.49        39.73 o                         
   9   2   9         10.46        -32.07        32.07 o                         
 -15   3   9        196.13        234.82        63.61 o                         
 -14   3   9       1555.57       1773.44       153.62 o                         
 -13   3   9        316.68        391.09        74.35 o                         
 -12   3   9       3730.75       4010.27       220.35 o                         
 -11   3   9       1450.21       1532.05       164.23 o                         
 -10   3   9       1983.64       1806.38       143.37 o                         
  -9   3   9        102.87         45.00        57.04 o                         
  -8   3   9       1034.70        886.35        99.48 o                         
  -7   3   9       4243.77       4040.78       201.11 o                         
  -6   3   9        709.71        697.45        83.69 o                         
  -5   3   9       1319.00       1354.83       114.57 o                         
  -4   3   9          4.59         15.59        31.49 o                         
  -3   3   9       1907.03       1788.33       129.51 o                         
  -2   3   9          8.08        -16.90        20.78 o                         
  -1   3   9       5514.82       5418.44       182.15 o                         
   0   3   9        366.13        429.70        68.21 o                         
   1   3   9       3403.79       3397.68       143.91 o                         
   2   3   9         48.97         11.24        18.61 o                         
   3   3   9        162.56        177.28        30.32 o                         
   4   3   9        379.47        336.75        41.66 o                         
   5   3   9       2462.08       2508.95        95.69 o                         
   6   3   9       2560.34       2636.27       133.94 o                         
   7   3   9       1339.82       1273.13        86.37 o                         
   8   3   9       1267.44       1292.53       110.25 o                         
   9   3   9        319.24        328.89        54.56 o                         
 -14   4   9         88.57        126.11        42.86 o                         
 -13   4   9       1267.27       1328.90       129.80 o                         
 -12   4   9        715.93        872.95       105.34 o                         
 -11   4   9       2429.18       2523.64       277.50 o                         
 -10   4   9        155.70        153.66        60.28 o                         
  -9   4   9          6.02         46.34        34.63 o                         
  -8   4   9         57.31         44.26        28.63 o                         
  -7   4   9        503.20        403.74        66.82 o                         
  -6   4   9       2414.44       2225.79       148.21 o                         
  -5   4   9        201.49        266.14        84.13 o                         
  -4   4   9         59.42        -26.32        58.41 o                         
  -3   4   9        133.16         99.72        53.06 o                         
  -2   4   9        127.50        107.56        28.69 o                         
  -1   4   9          7.38          2.95        22.42 o                         
   0   4   9       2090.71       2175.48       139.12 o                         
   1   4   9         19.13         34.22        19.43 o                         
   2   4   9        817.11        784.96        71.48 o                         
   3   4   9        274.40        267.14        37.11 o                         
   4   4   9        262.55        265.96        46.98 o                         
   5   4   9       1075.05       1149.87        68.05 o                         
   6   4   9       1003.49       1005.26       101.24 o                         
   7   4   9        697.29        728.01        82.27 o                         
   8   4   9        144.30         66.68        41.75 o                         
   9   4   9         21.57         43.11        25.55 o                         
 -14   5   9        978.17       1062.11       157.74 o                         
 -13   5   9          1.21        -23.59        23.59 o                         
 -12   5   9       1316.35       1183.96       123.52 o                         
 -11   5   9         58.66         97.34        38.65 o                         
 -10   5   9        725.18        689.79        90.23 o                         
  -9   5   9       1582.90       1593.02       132.66 o                         
  -8   5   9        809.12        721.69        99.30 o                         
  -7   5   9       3294.59       3380.86       186.29 o                         
  -6   5   9        485.53        377.12        64.15 o                         
  -5   5   9       3132.76       3170.87       174.36 o                         
  -4   5   9        141.87        104.17        37.82 o                         
  -3   5   9       5540.04       5665.55       228.89 o                         
  -2   5   9         60.26         62.60        25.54 o                         
  -1   5   9       5463.52       5268.62       309.28 o                         
   0   5   9         14.88         13.79        22.26 o                         
   1   5   9       3827.16       3966.02       153.75 o                         
   2   5   9        669.57        609.18        87.39 o                         
   3   5   9       4264.91       4213.12       143.26 o                         
   4   5   9        612.42        507.30        54.54 o                         
   5   5   9       2333.17       2435.40       119.49 o
[truncated: 34,831 more chars]
